# Supplementary material for: Acetylome Analysis in Vibrio vulnificus MO6-24/O Reveals Extensive Lysine Acetylation in Carbon Metabolism and Protein Synthesis Pathways: A Pilot Study
Source: Pathogens. 2026 Jul 7;15(7):718. doi: 10.3390/pathogens15070718 (PMC13415618; doi:10.3390/pathogens15070718)
Supplement: Supplementary file 1 [file pathogens-15-00718-s001.zip]

Archive with 17 entries (16 files):
- Figure S1.tif
- Figure S2.tif
- Original Western Blot Images/
- Original Western Blot Images/Figure1A(Unlabled).tiff
- Original Western Blot Images/Figure1A.tiff
- Original Western Blot Images/Figure1B.tiff
- Original Western Blot Images/Figure2 (in text).tif
- Original Western Blot Images/Figure2+original image.tif
- Original Western Blot Images/Figure2-1(Unlabled).tif
- Original Western Blot Images/Figure2-2(Unlabled).tif
- Original Western Blot Images/Figure2-3(Unlabled).tif
- Table S1.xlsx
- Table S2.xlsx
- Table S3.xls
- Table S4.xlsx
- Table S5.xlsx
- Table S6.xls
