# Supplementary material for: Acetylome Analysis in Vibrio vulnificus MO6-24/O Reveals Extensive Lysine Acetylation in Carbon Metabolism and Protein Synthesis Pathways: A Pilot Study
Source: Pathogens. 2026 Jul 7;15(7):718. doi: 10.3390/pathogens15070718 (PMC13415618; doi:10.3390/pathogens15070718)
Supplement: Supplementary file 1 [file pathogens-15-00718-s001.zip › Table S1.xlsx]

## Sheet: Sheet1
Strain or plasmid	Description	Source or reference
V. vulnificus
MO6-24/O	clinical strain	Lab collection
E. coli
DH5α	supE44lacU169(lacZM15)hsdR17 recA lendA1gyrA96 thi-1 relA1	Lab collection
SM10	thi thr leu tonA lacY supE recA[RP4-2-Tc::Mu] λpirR6K Kmr	Simon et al. 1983
pSCT32	a broad host range regulatable expression vector	Zhang et al. 2017
pSCT24	ilpA in pSCT32	Zhang et al. 2018
pSCT25	ompU in pSCT32	Zhang et al. 2018
pSCT167	acs in pSCT32	This study
pSCT168	cobB in pSCT32	This study
