# Supplementary material for: Acetylome Analysis in Vibrio vulnificus MO6-24/O Reveals Extensive Lysine Acetylation in Carbon Metabolism and Protein Synthesis Pathways: A Pilot Study
Source: Pathogens. 2026 Jul 7;15(7):718. doi: 10.3390/pathogens15070718 (PMC13415618; doi:10.3390/pathogens15070718)
Supplement: Supplementary file 1 [file pathogens-15-00718-s001.zip › Table S2.xlsx]

## Sheet: Sheet1
Name	Sequence (5’to 3’)	Description
pSCT NdeI-rev	CATATGGTCTGTTTCCTGTGTG	vector cloning forward primer
LinkerHis-fwd	CCCGGGGGTTCAGGAGCTCATCATCATCACCATCACTAAG	vector cloning reverse primer
OmpU-fwd	CACACAGGAAACAGAC+CATATGAAAAAGACATTAATCGCACTTTC	ompU gene cloning forward primer
OmpU-rev	GCTCCTGAACCCCCGGG+GAAGTCGTAACGTAGACCTAG	ompU gene cloning reverse primer
IlpA-fwd	CACACAGGAAACAGAC+CATATGAAATTTAGCCTCAAAGG	ilpA gene cloning forward primer
IlpA-rev	GCTCCTGAACCCCCGGG+CCAGCCTTTTACTACGCC	ilpA gene cloning reverse primer
Acs-fwd	CACACAGGAAACAGACCATATGAGTGAAGCCCACATTTATC	acs gene cloning forward primer
Acs-rev	GCTCCTGAACCCCCGGGAACCAGTTCGGCTTTTTCTG	acs gene cloning reverse primer
CobB-fwd	CACACAGGAAACAGACCATATGAACTTCCCATATCGAAATATC	cobB gene cloning forward primer
CobB-rev	GCTCCTGAACCCCCGGGTGCGTTTTCGACGTTACTC	cobB gene cloning reverse primer
