# Supplementary material for: Acetylome Analysis in Vibrio vulnificus MO6-24/O Reveals Extensive Lysine Acetylation in Carbon Metabolism and Protein Synthesis Pathways: A Pilot Study
Source: Pathogens. 2026 Jul 7;15(7):718. doi: 10.3390/pathogens15070718 (PMC13415618; doi:10.3390/pathogens15070718)
Supplement: Supplementary file 1 [file pathogens-15-00718-s001.zip › Table S3.xls]

## Sheet: genomic
#gtf-version 2.2
#!genome-build ASM18658v1
#!genome-build-accession NCBI_Assembly:GCA_000186585.1
CP002469.1	Genbank	gene	117	2015	.	+	.	gene_id "VVMO6_00001"; transcript_id ""; gbkey "Gene"; gene_biotype "protein_coding"; locus_tag "VVMO6_00001"; old_locus_tag "VVM_00001";
CP002469.1	Genbank	CDS	117	2012	.	+	0	gene_id "VVMO6_00001"; transcript_id "unassigned_transcript_1"; gbkey "CDS"; locus_tag "VVMO6_00001"; product "tRNA uridine 5-carboxymethylaminomethyl modification enzyme GidA"; protein_id "ADV85023.1"; transl_table "11"; exon_number "1";
CP002469.1	Genbank	start_codon	117	119	.	+	0	gene_id "VVMO6_00001"; transcript_id "unassigned_transcript_1"; gbkey "CDS"; locus_tag "VVMO6_00001"; product "tRNA uridine 5-carboxymethylaminomethyl modification enzyme GidA"; protein_id "ADV85023.1"; transl_table "11"; exon_number "1";
CP002469.1	Genbank	stop_codon	2013	2015	.	+	0	gene_id "VVMO6_00001"; transcript_id "unassigned_transcript_1"; gbkey "CDS"; locus_tag "VVMO6_00001"; product "tRNA uridine 5-carboxymethylaminomethyl modification enzyme GidA"; protein_id "ADV85023.1"; transl_table "11"; exon_number "1";
CP002469.1	Genbank	gene	2012	2647	.	+	.	gene_id "VVMO6_00002"; transcript_id ""; gbkey "Gene"; gene_biotype "protein_coding"; locus_tag "VVMO6_00002"; old_locus_tag "VVM_00003";
CP002469.1	Genbank	CDS	2012	2644	.	+	0	gene_id "VVMO6_00002"; transcript_id "unassigned_transcript_2"; gbkey "CDS"; locus_tag "VVMO6_00002"; product "rRNA small subunit methyltransferase, glucose inhibited division protein GidB"; protein_id "ADV85024.1"; transl_table "11"; exon_number "1";
CP002469.1	Genbank	start_codon	2012	2014	.	+	0	gene_id "VVMO6_00002"; transcript_id "unassigned_transcript_2"; gbkey "CDS"; locus_tag "VVMO6_00002"; product "rRNA small subunit methyltransferase, glucose inhibited division protein GidB"; protein_id "ADV85024.1"; transl_table "11"; exon_number "1";
CP002469.1	Genbank	stop_codon	2645	2647	.	+	0	gene_id "VVMO6_00002"; transcript_id "unassigned_transcript_2"; gbkey "CDS"; locus_tag "VVMO6_00002"; product "rRNA small subunit methyltransferase, glucose inhibited division protein GidB"; protein_id "ADV85024.1"; transl_table "11"; exon_number "1";
CP002469.1	Genbank	gene	2658	3431	.	+	.	gene_id "VVMO6_00003"; transcript_id ""; gbkey "Gene"; gene_biotype "protein_coding"; locus_tag "VVMO6_00003"; old_locus_tag "VVM_00004";
CP002469.1	Genbank	CDS	2658	3428	.	+	0	gene_id "VVMO6_00003"; transcript_id "unassigned_transcript_3"; gbkey "CDS"; locus_tag "VVMO6_00003"; product "chromosome (plasmid) partitioning protein ParA / Sporulation initiation inhibitor protein Soj"; protein_id "ADV85025.1"; transl_table "11"; exon_number "1";
CP002469.1	Genbank	start_codon	2658	2660	.	+	0	gene_id "VVMO6_00003"; transcript_id "unassigned_transcript_3"; gbkey "CDS"; locus_tag "VVMO6_00003"; product "chromosome (plasmid) partitioning protein ParA / Sporulation initiation inhibitor protein Soj"; protein_id "ADV85025.1"; transl_table "11"; exon_number "1";
CP002469.1	Genbank	stop_codon	3429	3431	.	+	0	gene_id "VVMO6_00003"; transcript_id "unassigned_transcript_3"; gbkey "CDS"; locus_tag "VVMO6_00003"; product "chromosome (plasmid) partitioning protein ParA / Sporulation initiation inhibitor protein Soj"; protein_id "ADV85025.1"; transl_table "11"; exon_number "1";
CP002469.1	Genbank	gene	3456	4337	.	+	.	gene_id "VVMO6_00004"; transcript_id ""; gbkey "Gene"; gene_biotype "protein_coding"; locus_tag "VVMO6_00004"; old_locus_tag "VVM_00006";
CP002469.1	Genbank	CDS	3456	4334	.	+	0	gene_id "VVMO6_00004"; transcript_id "unassigned_transcript_4"; gbkey "CDS"; locus_tag "VVMO6_00004"; product "chromosome (plasmid) partitioning protein ParB / Stage 0 sporulation protein J"; protein_id "ADV85026.1"; transl_table "11"; exon_number "1";
CP002469.1	Genbank	start_codon	3456	3458	.	+	0	gene_id "VVMO6_00004"; transcript_id "unassigned_transcript_4"; gbkey "CDS"; locus_tag "VVMO6_00004"; product "chromosome (plasmid) partitioning protein ParB / Stage 0 sporulation protein J"; protein_id "ADV85026.1"; transl_table "11"; exon_number "1";
CP002469.1	Genbank	stop_codon	4335	4337	.	+	0	gene_id "VVMO6_00004"; transcript_id "unassigned_transcript_4"; gbkey "CDS"; locus_tag "VVMO6_00004"; product "chromosome (plasmid) partitioning protein ParB / Stage 0 sporulation protein J"; protein_id "ADV85026.1"; transl_table "11"; exon_number "1";
CP002469.1	Genbank	gene	4578	4916	.	+	.	gene_id "VVMO6_00005"; transcript_id ""; gbkey "Gene"; gene_biotype "protein_coding"; locus_tag "VVMO6_00005"; old_locus_tag "VVM_00008";
CP002469.1	Genbank	CDS	4578	4913	.	+	0	gene_id "VVMO6_00005"; transcript_id "unassigned_transcript_5"; gbkey "CDS"; locus_tag "VVMO6_00005"; product "ATP synthase protein I"; protein_id "ADV85027.1"; transl_table "11"; exon_number "1";
CP002469.1	Genbank	start_codon	4578	4580	.	+	0	gene_id "VVMO6_00005"; transcript_id "unassigned_transcript_5"; gbkey "CDS"; locus_tag "VVMO6_00005"; product "ATP synthase protein I"; protein_id "ADV85027.1"; transl_table "11"; exon_number "1";
CP002469.1	Genbank	stop_codon	4914	4916	.	+	0	gene_id "VVMO6_00005"; transcript_id "unassigned_transcript_5"; gbkey "CDS"; locus_tag "VVMO6_00005"; product "ATP synthase protein I"; protein_id "ADV85027.1"; transl_table "11"; exon_number "1";
CP002469.1	Genbank	gene	4925	5737	.	+	.	gene_id "VVMO6_00006"; transcript_id ""; gbkey "Gene"; gene_biotype "protein_coding"; locus_tag "VVMO6_00006"; old_locus_tag "VVM_00011";
CP002469.1	Genbank	CDS	4925	5734	.	+	0	gene_id "VVMO6_00006"; transcript_id "unassigned_transcript_6"; gbkey "CDS"; locus_tag "VVMO6_00006"; product "ATP synthase A chain"; protein_id "ADV85028.1"; transl_table "11"; exon_number "1";
CP002469.1	Genbank	start_codon	4925	4927	.	+	0	gene_id "VVMO6_00006"; transcript_id "unassigned_transcript_6"; gbkey "CDS"; locus_tag "VVMO6_00006"; product "ATP synthase A chain"; protein_id "ADV85028.1"; transl_table "11"; exon_number "1";
CP002469.1	Genbank	stop_codon	5735	5737	.	+	0	gene_id "VVMO6_00006"; transcript_id "unassigned_transcript_6"; gbkey "CDS"; locus_tag "VVMO6_00006"; product "ATP synthase A chain"; protein_id "ADV85028.1"; transl_table "11"; exon_number "1";
CP002469.1	Genbank	gene	5790	6047	.	+	.	gene_id "VVMO6_00007"; transcript_id ""; gbkey "Gene"; gene_biotype "protein_coding"; locus_tag "VVMO6_00007"; old_locus_tag "VVM_00014";
CP002469.1	Genbank	CDS	5790	6044	.	+	0	gene_id "VVMO6_00007"; transcript_id "unassigned_transcript_7"; gbkey "CDS"; locus_tag "VVMO6_00007"; product "ATP synthase C chain"; protein_id "ADV85029.1"; transl_table "11"; exon_number "1";
CP002469.1	Genbank	start_codon	5790	5792	.	+	0	gene_id "VVMO6_00007"; transcript_id "unassigned_transcript_7"; gbkey "CDS"; locus_tag "VVMO6_00007"; product "ATP synthase C chain"; protein_id "ADV85029.1"; transl_table "11"; exon_number "1";
CP002469.1	Genbank	stop_codon	6045	6047	.	+	0	gene_id "VVMO6_00007"; transcript_id "unassigned_transcript_7"; gbkey "CDS"; locus_tag "VVMO6_00007"; product "ATP synthase C chain"; protein_id "ADV85029.1"; transl_table "11"; exon_number "1";
CP002469.1	Genbank	gene	6125	6589	.	+	.	gene_id "VVMO6_00008"; transcript_id ""; gbkey "Gene"; gene_biotype "protein_coding"; locus_tag "VVMO6_00008"; old_locus_tag "VVM_00015";
CP002469.1	Genbank	CDS	6125	6586	.	+	0	gene_id "VVMO6_00008"; transcript_id "unassigned_transcript_8"; gbkey "CDS"; locus_tag "VVMO6_00008"; product "ATP synthase B chain"; protein_id "ADV85030.1"; transl_table "11"; exon_number "1";
CP002469.1	Genbank	start_codon	6125	6127	.	+	0	gene_id "VVMO6_00008"; transcript_id "unassigned_transcript_8"; gbkey "CDS"; locus_tag "VVMO6_00008"; product "ATP synthase B chain"; protein_id "ADV85030.1"; transl_table "11"; exon_number "1";
CP002469.1	Genbank	stop_codon	6587	6589	.	+	0	gene_id "VVMO6_00008"; transcript_id "unassigned_transcript_8"; gbkey "CDS"; locus_tag "VVMO6_00008"; product "ATP synthase B chain"; protein_id "ADV85030.1"; transl_table "11"; exon_number "1";
CP002469.1	Genbank	gene	6604	7137	.	+	.	gene_id "VVMO6_00009"; transcript_id ""; gbkey "Gene"; gene_biotype "protein_coding"; locus_tag "VVMO6_00009"; old_locus_tag "VVM_00016";
CP002469.1	Genbank	CDS	6604	7134	.	+	0	gene_id "VVMO6_00009"; transcript_id "unassigned_transcript_9"; gbkey "CDS"; locus_tag "VVMO6_00009"; product "ATP synthase delta chain"; protein_id "ADV85031.1"; transl_table "11"; exon_number "1";
CP002469.1	Genbank	start_codon	6604	6606	.	+	0	gene_id "VVMO6_00009"; transcript_id "unassigned_transcript_9"; gbkey "CDS"; locus_tag "VVMO6_00009"; product "ATP synthase delta chain"; protein_id "ADV85031.1"; transl_table "11"; exon_number "1";
CP002469.1	Genbank	stop_codon	7135	7137	.	+	0	gene_id "VVMO6_00009"; transcript_id "unassigned_transcript_9"; gbkey "CDS"; locus_tag "VVMO6_00009"; product "ATP synthase delta chain"; protein_id "ADV85031.1"; transl_table "11"; exon_number "1";
CP002469.1	Genbank	gene	7151	8692	.	+	.	gene_id "VVMO6_00010"; transcript_id ""; gbkey "Gene"; gene_biotype "protein_coding"; locus_tag "VVMO6_00010"; old_locus_tag "VVM_00017";
CP002469.1	Genbank	CDS	7151	8689	.	+	0	gene_id "VVMO6_00010"; transcript_id "unassigned_transcript_10"; gbkey "CDS"; locus_tag "VVMO6_00010"; product "ATP synthase alpha chain"; protein_id "ADV85032.1"; transl_table "11"; exon_number "1";
CP002469.1	Genbank	start_codon	7151	7153	.	+	0	gene_id "VVMO6_00010"; transcript_id "unassigned_transcript_10"; gbkey "CDS"; locus_tag "VVMO6_00010"; product "ATP synthase alpha chain"; protein_id "ADV85032.1"; transl_table "11"; exon_number "1";
CP002469.1	Genbank	stop_codon	8690	8692	.	+	0	gene_id "VVMO6_00010"; transcript_id "unassigned_transcript_10"; gbkey "CDS"; locus_tag "VVMO6_00010"; product "ATP synthase alpha chain"; protein_id "ADV85032.1"; transl_table "11"; exon_number "1";
CP002469.1	Genbank	gene	8736	9602	.	+	.	gene_id "VVMO6_00011"; transcript_id ""; gbkey "Gene"; gene_biotype "protein_coding"; locus_tag "VVMO6_00011"; old_locus_tag "VVM_00020";
CP002469.1	Genbank	CDS	8736	9599	.	+	0	gene_id "VVMO6_00011"; transcript_id "unassigned_transcript_11"; gbkey "CDS"; locus_tag "VVMO6_00011"; product "ATP synthase gamma chain"; protein_id "ADV85033.1"; transl_table "11"; exon_number "1";
CP002469.1	Genbank	start_codon	8736	8738	.	+	0	gene_id "VVMO6_00011"; transcript_id "unassigned_transcript_11"; gbkey "CDS"; locus_tag "VVMO6_00011"; product "ATP synthase gamma chain"; protein_id "ADV85033.1"; transl_table "11"; exon_number "1";
CP002469.1	Genbank	stop_codon	9600	9602	.	+	0	gene_id "VVMO6_00011"; transcript_id "unassigned_transcript_11"; gbkey "CDS"; locus_tag "VVMO6_00011"; product "ATP synthase gamma chain"; protein_id "ADV85033.1"; transl_table "11"; exon_number "1";
CP002469.1	Genbank	gene	9638	11041	.	+	.	gene_id "VVMO6_00012"; transcript_id ""; gbkey "Gene"; gene_biotype "protein_coding"; locus_tag "VVMO6_00012"; old_locus_tag "VVM_00022";
CP002469.1	Genbank	CDS	9638	11038	.	+	0	gene_id "VVMO6_00012"; transcript_id "unassigned_transcript_12"; gbkey "CDS"; locus_tag "VVMO6_00012"; product "ATP synthase beta chain"; protein_id "ADV85034.1"; transl_table "11"; exon_number "1";
CP002469.1	Genbank	start_codon	9638	9640	.	+	0	gene_id "VVMO6_00012"; transcript_id "unassigned_transcript_12"; gbkey "CDS"; locus_tag "VVMO6_00012"; product "ATP synthase beta chain"; protein_id "ADV85034.1"; transl_table "11"; exon_number "1";
CP002469.1	Genbank	stop_codon	11039	11041	.	+	0	gene_id "VVMO6_00012"; transcript_id "unassigned_transcript_12"; gbkey "CDS"; locus_tag "VVMO6_00012"; product "ATP synthase beta chain"; protein_id "ADV85034.1"; transl_table "11"; exon_number "1";
CP002469.1	Genbank	gene	11060	11482	.	+	.	gene_id "VVMO6_00013"; transcript_id ""; gbkey "Gene"; gene_biotype "protein_coding"; locus_tag "VVMO6_00013"; old_locus_tag "VVM_00026";
CP002469.1	Genbank	CDS	11060	11479	.	+	0	gene_id "VVMO6_00013"; transcript_id "unassigned_transcript_13"; gbkey "CDS"; locus_tag "VVMO6_00013"; product "ATP synthase epsilon chain"; protein_id "ADV85035.1"; transl_table "11"; exon_number "1";
CP002469.1	Genbank	start_codon	11060	11062	.	+	0	gene_id "VVMO6_00013"; transcript_id "unassigned_transcript_13"; gbkey "CDS"; locus_tag "VVMO6_00013"; product "ATP synthase epsilon chain"; protein_id "ADV85035.1"; transl_table "11"; exon_number "1";
CP002469.1	Genbank	stop_codon	11480	11482	.	+	0	gene_id "VVMO6_00013"; transcript_id "unassigned_transcript_13"; gbkey "CDS"; locus_tag "VVMO6_00013"; product "ATP synthase epsilon chain"; protein_id "ADV85035.1"; transl_table "11"; exon_number "1";
CP002469.1	Genbank	gene	11683	12999	.	+	.	gene_id "VVMO6_00014"; transcript_id ""; gbkey "Gene"; gene_biotype "protein_coding"; locus_tag "VVMO6_00014"; old_locus_tag "VVM_00027";
CP002469.1	Genbank	CDS	11683	12996	.	+	0	gene_id "VVMO6_00014"; transcript_id "unassigned_transcript_14"; gbkey "CDS"; locus_tag "VVMO6_00014"; product "N-acetylglucosamine-1-phosphate uridyltransferase / Glucosamine-1-phosphate N-acetyltransferase"; protein_id "ADV85036.1"; transl_table "11"; exon_number "1";
CP002469.1	Genbank	start_codon	11683	11685	.	+	0	gene_id "VVMO6_00014"; transcript_id "unassigned_transcript_14"; gbkey "CDS"; locus_tag "VVMO6_00014"; product "N-acetylglucosamine-1-phosphate uridyltransferase / Glucosamine-1-phosphate N-acetyltransferase"; protein_id "ADV85036.1"; transl_table "11"; exon_number "1";
CP002469.1	Genbank	stop_codon	12997	12999	.	+	0	gene_id "VVMO6_00014"; transcript_id "unassigned_transcript_14"; gbkey "CDS"; locus_tag "VVMO6_00014"; product "N-acetylglucosamine-1-phosphate uridyltransferase / Glucosamine-1-phosphate N-acetyltransferase"; protein_id "ADV85036.1"; transl_table "11"; exon_number "1";
CP002469.1	Genbank	gene	13060	13776	.	-	.	gene_id "VVMO6_00015"; transcript_id ""; gbkey "Gene"; gene_biotype "protein_coding"; locus_tag "VVMO6_00015"; old_locus_tag "VVM_00031";
CP002469.1	Genbank	CDS	13063	13776	.	-	0	gene_id "VVMO6_00015"; transcript_id "unassigned_transcript_15"; gbkey "CDS"; locus_tag "VVMO6_00015"; product "putative amino acid ABC transporter permease protein"; protein_id "ADV85037.1"; transl_table "11"; exon_number "1";
CP002469.1	Genbank	start_codon	13774	13776	.	-	0	gene_id "VVMO6_00015"; transcript_id "unassigned_transcript_15"; gbkey "CDS"; locus_tag "VVMO6_00015"; product "putative amino acid ABC transporter permease protein"; protein_id "ADV85037.1"; transl_table "11"; exon_number "1";
CP002469.1	Genbank	stop_codon	13060	13062	.	-	0	gene_id "VVMO6_00015"; transcript_id "unassigned_transcript_15"; gbkey "CDS"; locus_tag "VVMO6_00015"; product "putative amino acid ABC transporter permease protein"; protein_id "ADV85037.1"; transl_table "11"; exon_number "1";
CP002469.1	Genbank	gene	13908	14684	.	+	.	gene_id "VVMO6_00016"; transcript_id ""; gbkey "Gene"; gene_biotype "protein_coding"; locus_tag "VVMO6_00016"; old_locus_tag "VVM_00032";
CP002469.1	Genbank	CDS	13908	14681	.	+	0	gene_id "VVMO6_00016"; transcript_id "unassigned_transcript_16"; gbkey "CDS"; locus_tag "VVMO6_00016"; product "cyclohexadienyl dehydratase"; protein_id "ADV85038.1"; transl_table "11"; exon_number "1";
CP002469.1	Genbank	start_codon	13908	13910	.	+	0	gene_id "VVMO6_00016"; transcript_id "unassigned_transcript_16"; gbkey "CDS"; locus_tag "VVMO6_00016"; product "cyclohexadienyl dehydratase"; protein_id "ADV85038.1"; transl_table "11"; exon_number "1";
CP002469.1	Genbank	stop_codon	14682	14684	.	+	0	gene_id "VVMO6_00016"; transcript_id "unassigned_transcript_16"; gbkey "CDS"; locus_tag "VVMO6_00016"; product "cyclohexadienyl dehydratase"; protein_id "ADV85038.1"; transl_table "11"; exon_number "1";
CP002469.1	Genbank	gene	14753	15958	.	-	.	gene_id "VVMO6_00017"; transcript_id ""; gbkey "Gene"; gene_biotype "protein_coding"; locus_tag "VVMO6_00017"; old_locus_tag "VVM_00035";
CP002469.1	Genbank	CDS	14756	15958	.	-	0	gene_id "VVMO6_00017"; transcript_id "unassigned_transcript_17"; gbkey "CDS"; locus_tag "VVMO6_00017"; product "multidrug resistance protein"; protein_id "ADV85039.1"; transl_table "11"; exon_number "1";
CP002469.1	Genbank	start_codon	15956	15958	.	-	0	gene_id "VVMO6_00017"; transcript_id "unassigned_transcript_17"; gbkey "CDS"; locus_tag "VVMO6_00017"; product "multidrug resistance protein"; protein_id "ADV85039.1"; transl_table "11"; exon_number "1";
CP002469.1	Genbank	stop_codon	14753	14755	.	-	0	gene_id "VVMO6_00017"; transcript_id "unassigned_transcript_17"; gbkey "CDS"; locus_tag "VVMO6_00017"; product "multidrug resistance protein"; protein_id "ADV85039.1"; transl_table "11"; exon_number "1";
CP002469.1	Genbank	gene	16110	17030	.	+	.	gene_id "VVMO6_00018"; transcript_id ""; gbkey "Gene"; gene_biotype "protein_coding"; locus_tag "VVMO6_00018"; old_locus_tag "VVM_00036";
CP002469.1	Genbank	CDS	16110	17027	.	+	0	gene_id "VVMO6_00018"; transcript_id "unassigned_transcript_18"; gbkey "CDS"; locus_tag "VVMO6_00018"; product "hypothetical lysR-family transcriptional regulator YdhB"; protein_id "ADV85040.1"; transl_table "11"; exon_number "1";
CP002469.1	Genbank	start_codon	16110	16112	.	+	0	gene_id "VVMO6_00018"; transcript_id "unassigned_transcript_18"; gbkey "CDS"; locus_tag "VVMO6_00018"; product "hypothetical lysR-family transcriptional regulator YdhB"; protein_id "ADV85040.1"; transl_table "11"; exon_number "1";
CP002469.1	Genbank	stop_codon	17028	17030	.	+	0	gene_id "VVMO6_00018"; transcript_id "unassigned_transcript_18"; gbkey "CDS"; locus_tag "VVMO6_00018"; product "hypothetical lysR-family transcriptional regulator YdhB"; protein_id "ADV85040.1"; transl_table "11"; exon_number "1";
CP002469.1	Genbank	gene	17050	18579	.	-	.	gene_id "VVMO6_00019"; transcript_id ""; gbkey "Gene"; gene_biotype "protein_coding"; locus_tag "VVMO6_00019"; old_locus_tag "VVM_00039";
CP002469.1	Genbank	CDS	17053	18579	.	-	0	gene_id "VVMO6_00019"; transcript_id "unassigned_transcript_19"; gbkey "CDS"; locus_tag "VVMO6_00019"; product "threonine dehydratase biosynthetic"; protein_id "ADV85041.1"; transl_table "11"; exon_number "1";
CP002469.1	Genbank	start_codon	18577	18579	.	-	0	gene_id "VVMO6_00019"; transcript_id "unassigned_transcript_19"; gbkey "CDS"; locus_tag "VVMO6_00019"; product "threonine dehydratase biosynthetic"; protein_id "ADV85041.1"; transl_table "11"; exon_number "1";
CP002469.1	Genbank	stop_codon	17050	17052	.	-	0	gene_id "VVMO6_00019"; transcript_id "unassigned_transcript_19"; gbkey "CDS"; locus_tag "VVMO6_00019"; product "threonine dehydratase biosynthetic"; protein_id "ADV85041.1"; transl_table "11"; exon_number "1";
CP002469.1	Genbank	gene	18583	20424	.	-	.	gene_id "VVMO6_00020"; transcript_id ""; gbkey "Gene"; gene_biotype "protein_coding"; locus_tag "VVMO6_00020"; old_locus_tag "VVM_00040";
CP002469.1	Genbank	CDS	18586	20424	.	-	0	gene_id "VVMO6_00020"; transcript_id "unassigned_transcript_20"; gbkey "CDS"; locus_tag "VVMO6_00020"; product "dihydroxy-acid dehydratase"; protein_id "ADV85042.1"; transl_table "11"; exon_number "1";
CP002469.1	Genbank	start_codon	20422	20424	.	-	0	gene_id "VVMO6_00020"; transcript_id "unassigned_transcript_20"; gbkey "CDS"; locus_tag "VVMO6_00020"; product "dihydroxy-acid dehydratase"; protein_id "ADV85042.1"; transl_table "11"; exon_number "1";
CP002469.1	Genbank	stop_codon	18583	18585	.	-	0	gene_id "VVMO6_00020"; transcript_id "unassigned_transcript_20"; gbkey "CDS"; locus_tag "VVMO6_00020"; product "dihydroxy-acid dehydratase"; protein_id "ADV85042.1"; transl_table "11"; exon_number "1";
CP002469.1	Genbank	gene	20437	21375	.	-	.	gene_id "VVMO6_00021"; transcript_id ""; gbkey "Gene"; gene_biotype "protein_coding"; locus_tag "VVMO6_00021"; old_locus_tag "VVM_00042";
CP002469.1	Genbank	CDS	20440	21375	.	-	0	gene_id "VVMO6_00021"; transcript_id "unassigned_transcript_21"; gbkey "CDS"; locus_tag "VVMO6_00021"; product "branched-chain amino acid aminotransferase"; protein_id "ADV85043.1"; transl_table "11"; exon_number "1";
CP002469.1	Genbank	start_codon	21373	21375	.	-	0	gene_id "VVMO6_00021"; transcript_id "unassigned_transcript_21"; gbkey "CDS"; locus_tag "VVMO6_00021"; product "branched-chain amino acid aminotransferase"; protein_id "ADV85043.1"; transl_table "11"; exon_number "1";
CP002469.1	Genbank	stop_codon	20437	20439	.	-	0	gene_id "VVMO6_00021"; transcript_id "unassigned_transcript_21"; gbkey "CDS"; locus_tag "VVMO6_00021"; product "branched-chain amino acid aminotransferase"; protein_id "ADV85043.1"; transl_table "11"; exon_number "1";
CP002469.1	Genbank	gene	21387	21671	.	-	.	gene_id "VVMO6_00022"; transcript_id ""; gbkey "Gene"; gene_biotype "protein_coding"; locus_tag "VVMO6_00022"; old_locus_tag "VVM_00044";
CP002469.1	Genbank	CDS	21390	21671	.	-	0	gene_id "VVMO6_00022"; transcript_id "unassigned_transcript_22"; gbkey "CDS"; locus_tag "VVMO6_00022"; product "acetolactate synthase small subunit"; protein_id "ADV85044.1"; transl_table "11"; exon_number "1";
CP002469.1	Genbank	start_codon	21669	21671	.	-	0	gene_id "VVMO6_00022"; transcript_id "unassigned_transcript_22"; gbkey "CDS"; locus_tag "VVMO6_00022"; product "acetolactate synthase small subunit"; protein_id "ADV85044.1"; transl_table "11"; exon_number "1";
CP002469.1	Genbank	stop_codon	21387	21389	.	-	0	gene_id "VVMO6_00022"; transcript_id "unassigned_transcript_22"; gbkey "CDS"; locus_tag "VVMO6_00022"; product "acetolactate synthase small subunit"; protein_id "ADV85044.1"; transl_table "11"; exon_number "1";
CP002469.1	Genbank	gene	21683	23329	.	-	.	gene_id "VVMO6_00023"; transcript_id ""; gbkey "Gene"; gene_biotype "protein_coding"; locus_tag "VVMO6_00023"; old_locus_tag "VVM_00047";
CP002469.1	Genbank	CDS	21686	23329	.	-	0	gene_id "VVMO6_00023"; transcript_id "unassigned_transcript_23"; gbkey "CDS"; locus_tag "VVMO6_00023"; product "acetolactate synthase large subunit"; protein_id "ADV85045.1"; transl_table "11"; exon_number "1";
CP002469.1	Genbank	start_codon	23327	23329	.	-	0	gene_id "VVMO6_00023"; transcript_id "unassigned_transcript_23"; gbkey "CDS"; locus_tag "VVMO6_00023"; product "acetolactate synthase large subunit"; protein_id "ADV85045.1"; transl_table "11"; exon_number "1";
CP002469.1	Genbank	stop_codon	21683	21685	.	-	0	gene_id "VVMO6_00023"; transcript_id "unassigned_transcript_23"; gbkey "CDS"; locus_tag "VVMO6_00023"; product "acetolactate synthase large subunit"; protein_id "ADV85045.1"; transl_table "11"; exon_number "1";
CP002469.1	Genbank	gene	23799	25322	.	+	.	gene_id "VVMO6_00024"; transcript_id ""; gbkey "Gene"; gene_biotype "protein_coding"; locus_tag "VVMO6_00024"; old_locus_tag "VVM_00048";
CP002469.1	Genbank	CDS	23799	25319	.	+	0	gene_id "VVMO6_00024"; transcript_id "unassigned_transcript_24"; gbkey "CDS"; locus_tag "VVMO6_00024"; product "MG(2+) chelatase family protein / ComM-related protein"; protein_id "ADV85046.1"; transl_table "11"; exon_number "1";
CP002469.1	Genbank	start_codon	23799	23801	.	+	0	gene_id "VVMO6_00024"; transcript_id "unassigned_transcript_24"; gbkey "CDS"; locus_tag "VVMO6_00024"; product "MG(2+) chelatase family protein / ComM-related protein"; protein_id "ADV85046.1"; transl_table "11"; exon_number "1";
CP002469.1	Genbank	stop_codon	25320	25322	.	+	0	gene_id "VVMO6_00024"; transcript_id "unassigned_transcript_24"; gbkey "CDS"; locus_tag "VVMO6_00024"; product "MG(2+) chelatase family protein / ComM-related protein"; protein_id "ADV85046.1"; transl_table "11"; exon_number "1";
CP002469.1	Genbank	gene	25361	26317	.	-	.	gene_id "VVMO6_00025"; transcript_id ""; gbkey "Gene"; gene_biotype "protein_coding"; locus_tag "VVMO6_00025"; old_locus_tag "VVM_00051";
CP002469.1	Genbank	CDS	25364	26317	.	-	0	gene_id "VVMO6_00025"; transcript_id "unassigned_transcript_25"; gbkey "CDS"; locus_tag "VVMO6_00025"; product "hypothetical protein"; protein_id "ADV85047.1"; transl_table "11"; exon_number "1";
CP002469.1	Genbank	start_codon	26315	26317	.	-	0	gene_id "VVMO6_00025"; transcript_id "unassigned_transcript_25"; gbkey "CDS"; locus_tag "VVMO6_00025"; product "hypothetical protein"; protein_id "ADV85047.1"; transl_table "11"; exon_number "1";
CP002469.1	Genbank	stop_codon	25361	25363	.	-	0	gene_id "VVMO6_00025"; transcript_id "unassigned_transcript_25"; gbkey "CDS"; locus_tag "VVMO6_00025"; product "hypothetical protein"; protein_id "ADV85047.1"; transl_table "11"; exon_number "1";
CP002469.1	Genbank	gene	26544	27359	.	+	.	gene_id "VVMO6_00026"; transcript_id ""; gbkey "Gene"; gene_biotype "protein_coding"; locus_tag "VVMO6_00026"; old_locus_tag "VVM_00052";
CP002469.1	Genbank	CDS	26544	27356	.	+	0	gene_id "VVMO6_00026"; transcript_id "unassigned_transcript_26"; gbkey "CDS"; locus_tag "VVMO6_00026"; product "probable acyltransferase yihG"; protein_id "ADV85048.1"; transl_table "11"; exon_number "1";
CP002469.1	Genbank	start_codon	26544	26546	.	+	0	gene_id "VVMO6_00026"; transcript_id "unassigned_transcript_26"; gbkey "CDS"; locus_tag "VVMO6_00026"; product "probable acyltransferase yihG"; protein_id "ADV85048.1"; transl_table "11"; exon_number "1";
CP002469.1	Genbank	stop_codon	27357	27359	.	+	0	gene_id "VVMO6_00026"; transcript_id "unassigned_transcript_26"; gbkey "CDS"; locus_tag "VVMO6_00026"; product "probable acyltransferase yihG"; protein_id "ADV85048.1"; transl_table "11"; exon_number "1";
CP002469.1	Genbank	gene	27413	28018	.	-	.	gene_id "VVMO6_00027"; transcript_id ""; gbkey "Gene"; gene_biotype "protein_coding"; locus_tag "VVMO6_00027"; old_locus_tag "VVM_00055";
CP002469.1	Genbank	CDS	27416	28018	.	-	0	gene_id "VVMO6_00027"; transcript_id "unassigned_transcript_27"; gbkey "CDS"; locus_tag "VVMO6_00027"; product "periplasmic thiol:disulfide interchange protein DsbA"; protein_id "ADV85049.1"; transl_table "11"; exon_number "1";
CP002469.1	Genbank	start_codon	28016	28018	.	-	0	gene_id "VVMO6_00027"; transcript_id "unassigned_transcript_27"; gbkey "CDS"; locus_tag "VVMO6_00027"; product "periplasmic thiol:disulfide interchange protein DsbA"; protein_id "ADV85049.1"; transl_table "11"; exon_number "1";
CP002469.1	Genbank	stop_codon	27413	27415	.	-	0	gene_id "VVMO6_00027"; transcript_id "unassigned_transcript_27"; gbkey "CDS"; locus_tag "VVMO6_00027"; product "periplasmic thiol:disulfide interchange protein DsbA"; protein_id "ADV85049.1"; transl_table "11"; exon_number "1";
CP002469.1	Genbank	gene	28051	29037	.	-	.	gene_id "VVMO6_00028"; transcript_id ""; gbkey "Gene"; gene_biotype "protein_coding"; locus_tag "VVMO6_00028"; old_locus_tag "VVM_00056";
CP002469.1	Genbank	CDS	28054	29037	.	-	0	gene_id "VVMO6_00028"; transcript_id "unassigned_transcript_28"; gbkey "CDS"; locus_tag "VVMO6_00028"; product "YihE protein a ser/thr kinase implicated in LPS synthesis and Cpx signaling"; protein_id "ADV85050.1"; transl_table "11"; exon_number "1";
CP002469.1	Genbank	start_codon	29035	29037	.	-	0	gene_id "VVMO6_00028"; transcript_id "unassigned_transcript_28"; gbkey "CDS"; locus_tag "VVMO6_00028"; product "YihE protein a ser/thr kinase implicated in LPS synthesis and Cpx signaling"; protein_id "ADV85050.1"; transl_table "11"; exon_number "1";
CP002469.1	Genbank	stop_codon	28051	28053	.	-	0	gene_id "VVMO6_00028"; transcript_id "unassigned_transcript_28"; gbkey "CDS"; locus_tag "VVMO6_00028"; product "YihE protein a ser/thr kinase implicated in LPS synthesis and Cpx signaling"; protein_id "ADV85050.1"; transl_table "11"; exon_number "1";
CP002469.1	Genbank	gene	29089	30576	.	-	.	gene_id "VVMO6_00029"; transcript_id ""; gbkey "Gene"; gene_biotype "protein_coding"; locus_tag "VVMO6_00029"; old_locus_tag "VVM_00059";
CP002469.1	Genbank	CDS	29092	30576	.	-	0	gene_id "VVMO6_00029"; transcript_id "unassigned_transcript_29"; gbkey "CDS"; locus_tag "VVMO6_00029"; product "type cbb3 cytochrome oxidase biogenesis protein CcoG involved in Cu oxidation"; protein_id "ADV85051.1"; transl_table "11"; exon_number "1";
CP002469.1	Genbank	start_codon	30574	30576	.	-	0	gene_id "VVMO6_00029"; transcript_id "unassigned_transcript_29"; gbkey "CDS"; locus_tag "VVMO6_00029"; product "type cbb3 cytochrome oxidase biogenesis protein CcoG involved in Cu oxidation"; protein_id "ADV85051.1"; transl_table "11"; exon_number "1";
CP002469.1	Genbank	stop_codon	29089	29091	.	-	0	gene_id "VVMO6_00029"; transcript_id "unassigned_transcript_29"; gbkey "CDS"; locus_tag "VVMO6_00029"; product "type cbb3 cytochrome oxidase biogenesis protein CcoG involved in Cu oxidation"; protein_id "ADV85051.1"; transl_table "11"; exon_number "1";
CP002469.1	Genbank	gene	30786	31052	.	-	.	gene_id "VVMO6_00030"; transcript_id ""; gbkey "Gene"; gene_biotype "protein_coding"; locus_tag "VVMO6_00030"; old_locus_tag "VVM_00061";
CP002469.1	Genbank	CDS	30789	31052	.	-	0	gene_id "VVMO6_00030"; transcript_id "unassigned_transcript_30"; gbkey "CDS"; locus_tag "VVMO6_00030"; product "protein yihD"; protein_id "ADV85052.1"; transl_table "11"; exon_number "1";
CP002469.1	Genbank	start_codon	31050	31052	.	-	0	gene_id "VVMO6_00030"; transcript_id "unassigned_transcript_30"; gbkey "CDS"; locus_tag "VVMO6_00030"; product "protein yihD"; protein_id "ADV85052.1"; transl_table "11"; exon_number "1";
CP002469.1	Genbank	stop_codon	30786	30788	.	-	0	gene_id "VVMO6_00030"; transcript_id "unassigned_transcript_30"; gbkey "CDS"; locus_tag "VVMO6_00030"; product "protein yihD"; protein_id "ADV85052.1"; transl_table "11"; exon_number "1";
CP002469.1	Genbank	gene	31171	31338	.	-	.	gene_id "VVMO6_00031"; transcript_id ""; gbkey "Gene"; gene_biotype "protein_coding"; locus_tag "VVMO6_00031"; old_locus_tag "VVM_00063";
CP002469.1	Genbank	CDS	31174	31338	.	-	0	gene_id "VVMO6_00031"; transcript_id "unassigned_transcript_31"; gbkey "CDS"; locus_tag "VVMO6_00031"; product "hypothetical protein"; protein_id "ADV85053.1"; transl_table "11"; exon_number "1";
CP002469.1	Genbank	start_codon	31336	31338	.	-	0	gene_id "VVMO6_00031"; transcript_id "unassigned_transcript_31"; gbkey "CDS"; locus_tag "VVMO6_00031"; product "hypothetical protein"; protein_id "ADV85053.1"; transl_table "11"; exon_number "1";
CP002469.1	Genbank	stop_codon	31171	31173	.	-	0	gene_id "VVMO6_00031"; transcript_id "unassigned_transcript_31"; gbkey "CDS"; locus_tag "VVMO6_00031"; product "hypothetical protein"; protein_id "ADV85053.1"; transl_table "11"; exon_number "1";
CP002469.1	Genbank	gene	31655	32464	.	+	.	gene_id "VVMO6_00032"; transcript_id ""; gbkey "Gene"; gene_biotype "protein_coding"; locus_tag "VVMO6_00032"; old_locus_tag "VVM_00064";
CP002469.1	Genbank	CDS	31655	32461	.	+	0	gene_id "VVMO6_00032"; transcript_id "unassigned_transcript_32"; gbkey "CDS"; locus_tag "VVMO6_00032"; product "hypothetical Transcriptional Regulator"; protein_id "ADV85054.1"; transl_table "11"; exon_number "1";
CP002469.1	Genbank	start_codon	31655	31657	.	+	0	gene_id "VVMO6_00032"; transcript_id "unassigned_transcript_32"; gbkey "CDS"; locus_tag "VVMO6_00032"; product "hypothetical Transcriptional Regulator"; protein_id "ADV85054.1"; transl_table "11"; exon_number "1";
CP002469.1	Genbank	stop_codon	32462	32464	.	+	0	gene_id "VVMO6_00032"; transcript_id "unassigned_transcript_32"; gbkey "CDS"; locus_tag "VVMO6_00032"; product "hypothetical Transcriptional Regulator"; protein_id "ADV85054.1"; transl_table "11"; exon_number "1";
CP002469.1	Genbank	gene	32602	33246	.	+	.	gene_id "VVMO6_00033"; transcript_id ""; gbkey "Gene"; gene_biotype "protein_coding"; locus_tag "VVMO6_00033"; old_locus_tag "VVM_00067";
CP002469.1	Genbank	CDS	32602	33243	.	+	0	gene_id "VVMO6_00033"; transcript_id "unassigned_transcript_33"; gbkey "CDS"; locus_tag "VVMO6_00033"; product "predicted membrane protein hemolysin III-like protein"; protein_id "ADV85055.1"; transl_table "11"; exon_number "1";
CP002469.1	Genbank	start_codon	32602	32604	.	+	0	gene_id "VVMO6_00033"; transcript_id "unassigned_transcript_33"; gbkey "CDS"; locus_tag "VVMO6_00033"; product "predicted membrane protein hemolysin III-like protein"; protein_id "ADV85055.1"; transl_table "11"; exon_number "1";
CP002469.1	Genbank	stop_codon	33244	33246	.	+	0	gene_id "VVMO6_00033"; transcript_id "unassigned_transcript_33"; gbkey "CDS"; locus_tag "VVMO6_00033"; product "predicted membrane protein hemolysin III-like protein"; protein_id "ADV85055.1"; transl_table "11"; exon_number "1";
CP002469.1	Genbank	gene	33295	34740	.	-	.	gene_id "VVMO6_00034"; transcript_id ""; gbkey "Gene"; gene_biotype "protein_coding"; locus_tag "VVMO6_00034"; old_locus_tag "VVM_00070";
CP002469.1	Genbank	CDS	33298	34740	.	-	0	gene_id "VVMO6_00034"; transcript_id "unassigned_transcript_34"; gbkey "CDS"; locus_tag "VVMO6_00034"; product "potassium uptake protein TrkH"; protein_id "ADV85056.1"; transl_table "11"; exon_number "1";
CP002469.1	Genbank	start_codon	34738	34740	.	-	0	gene_id "VVMO6_00034"; transcript_id "unassigned_transcript_34"; gbkey "CDS"; locus_tag "VVMO6_00034"; product "potassium uptake protein TrkH"; protein_id "ADV85056.1"; transl_table "11"; exon_number "1";
CP002469.1	Genbank	stop_codon	33295	33297	.	-	0	gene_id "VVMO6_00034"; transcript_id "unassigned_transcript_34"; gbkey "CDS"; locus_tag "VVMO6_00034"; product "potassium uptake protein TrkH"; protein_id "ADV85056.1"; transl_table "11"; exon_number "1";
CP002469.1	Genbank	gene	34750	36126	.	-	.	gene_id "VVMO6_00035"; transcript_id ""; gbkey "Gene"; gene_biotype "protein_coding"; locus_tag "VVMO6_00035"; old_locus_tag "VVM_00073";
CP002469.1	Genbank	CDS	34753	36126	.	-	0	gene_id "VVMO6_00035"; transcript_id "unassigned_transcript_35"; gbkey "CDS"; locus_tag "VVMO6_00035"; product "trk system potassium uptake protein TrkA"; protein_id "ADV85057.1"; transl_table "11"; exon_number "1";
CP002469.1	Genbank	start_codon	36124	36126	.	-	0	gene_id "VVMO6_00035"; transcript_id "unassigned_transcript_35"; gbkey "CDS"; locus_tag "VVMO6_00035"; product "trk system potassium uptake protein TrkA"; protein_id "ADV85057.1"; transl_table "11"; exon_number "1";
CP002469.1	Genbank	stop_codon	34750	34752	.	-	0	gene_id "VVMO6_00035"; transcript_id "unassigned_transcript_35"; gbkey "CDS"; locus_tag "VVMO6_00035"; product "trk system potassium uptake protein TrkA"; protein_id "ADV85057.1"; transl_table "11"; exon_number "1";
CP002469.1	Genbank	gene	36183	37463	.	-	.	gene_id "VVMO6_00036"; transcript_id ""; gbkey "Gene"; gene_biotype "protein_coding"; locus_tag "VVMO6_00036"; old_locus_tag "VVM_00075";
CP002469.1	Genbank	CDS	36186	37463	.	-	0	gene_id "VVMO6_00036"; transcript_id "unassigned_transcript_36"; gbkey "CDS"; locus_tag "VVMO6_00036"; product "ribosomal RNA small subunit methyltransferase B"; protein_id "ADV85058.1"; transl_table "11"; exon_number "1";
CP002469.1	Genbank	start_codon	37461	37463	.	-	0	gene_id "VVMO6_00036"; transcript_id "unassigned_transcript_36"; gbkey "CDS"; locus_tag "VVMO6_00036"; product "ribosomal RNA small subunit methyltransferase B"; protein_id "ADV85058.1"; transl_table "11"; exon_number "1";
CP002469.1	Genbank	stop_codon	36183	36185	.	-	0	gene_id "VVMO6_00036"; transcript_id "unassigned_transcript_36"; gbkey "CDS"; locus_tag "VVMO6_00036"; product "ribosomal RNA small subunit methyltransferase B"; protein_id "ADV85058.1"; transl_table "11"; exon_number "1";
CP002469.1	Genbank	gene	37547	38494	.	-	.	gene_id "VVMO6_00037"; transcript_id ""; gbkey "Gene"; gene_biotype "protein_coding"; locus_tag "VVMO6_00037"; old_locus_tag "VVM_00078";
CP002469.1	Genbank	CDS	37550	38494	.	-	0	gene_id "VVMO6_00037"; transcript_id "unassigned_transcript_37"; gbkey "CDS"; locus_tag "VVMO6_00037"; product "methionyl-tRNA formyltransferase"; protein_id "ADV85059.1"; transl_table "11"; exon_number "1";
CP002469.1	Genbank	start_codon	38492	38494	.	-	0	gene_id "VVMO6_00037"; transcript_id "unassigned_transcript_37"; gbkey "CDS"; locus_tag "VVMO6_00037"; product "methionyl-tRNA formyltransferase"; protein_id "ADV85059.1"; transl_table "11"; exon_number "1";
CP002469.1	Genbank	stop_codon	37547	37549	.	-	0	gene_id "VVMO6_00037"; transcript_id "unassigned_transcript_37"; gbkey "CDS"; locus_tag "VVMO6_00037"; product "methionyl-tRNA formyltransferase"; protein_id "ADV85059.1"; transl_table "11"; exon_number "1";
CP002469.1	Genbank	gene	38526	39038	.	-	.	gene_id "VVMO6_00038"; transcript_id ""; gbkey "Gene"; gene_biotype "protein_coding"; locus_tag "VVMO6_00038"; old_locus_tag "VVM_00079";
CP002469.1	Genbank	CDS	38529	39038	.	-	0	gene_id "VVMO6_00038"; transcript_id "unassigned_transcript_38"; gbkey "CDS"; locus_tag "VVMO6_00038"; product "peptide deformylase"; protein_id "ADV85060.1"; transl_table "11"; exon_number "1";
CP002469.1	Genbank	start_codon	39036	39038	.	-	0	gene_id "VVMO6_00038"; transcript_id "unassigned_transcript_38"; gbkey "CDS"; locus_tag "VVMO6_00038"; product "peptide deformylase"; protein_id "ADV85060.1"; transl_table "11"; exon_number "1";
CP002469.1	Genbank	stop_codon	38526	38528	.	-	0	gene_id "VVMO6_00038"; transcript_id "unassigned_transcript_38"; gbkey "CDS"; locus_tag "VVMO6_00038"; product "peptide deformylase"; protein_id "ADV85060.1"; transl_table "11"; exon_number "1";
CP002469.1	Genbank	gene	39177	40274	.	+	.	gene_id "VVMO6_00039"; transcript_id ""; gbkey "Gene"; gene_biotype "protein_coding"; locus_tag "VVMO6_00039"; old_locus_tag "VVM_00081";
CP002469.1	Genbank	CDS	39177	40271	.	+	0	gene_id "VVMO6_00039"; transcript_id "unassigned_transcript_39"; gbkey "CDS"; locus_tag "VVMO6_00039"; product "uncharacterized protein with LysM domain"; protein_id "ADV85061.1"; transl_table "11"; exon_number "1";
CP002469.1	Genbank	start_codon	39177	39179	.	+	0	gene_id "VVMO6_00039"; transcript_id "unassigned_transcript_39"; gbkey "CDS"; locus_tag "VVMO6_00039"; product "uncharacterized protein with LysM domain"; protein_id "ADV85061.1"; transl_table "11"; exon_number "1";
CP002469.1	Genbank	stop_codon	40272	40274	.	+	0	gene_id "VVMO6_00039"; transcript_id "unassigned_transcript_39"; gbkey "CDS"; locus_tag "VVMO6_00039"; product "uncharacterized protein with LysM domain"; protein_id "ADV85061.1"; transl_table "11"; exon_number "1";
CP002469.1	Genbank	gene	40274	41377	.	+	.	gene_id "VVMO6_00040"; transcript_id ""; gbkey "Gene"; gene_biotype "protein_coding"; locus_tag "VVMO6_00040"; old_locus_tag "VVM_00084";
CP002469.1	Genbank	CDS	40274	41374	.	+	0	gene_id "VVMO6_00040"; transcript_id "unassigned_transcript_40"; gbkey "CDS"; locus_tag "VVMO6_00040"; product "Rossmann fold nucleotide-binding protein Smf possibly involved in DNA uptake"; protein_id "ADV85062.1"; transl_table "11"; exon_number "1";
CP002469.1	Genbank	start_codon	40274	40276	.	+	0	gene_id "VVMO6_00040"; transcript_id "unassigned_transcript_40"; gbkey "CDS"; locus_tag "VVMO6_00040"; product "Rossmann fold nucleotide-binding protein Smf possibly involved in DNA uptake"; protein_id "ADV85062.1"; transl_table "11"; exon_number "1";
CP002469.1	Genbank	stop_codon	41375	41377	.	+	0	gene_id "VVMO6_00040"; transcript_id "unassigned_transcript_40"; gbkey "CDS"; locus_tag "VVMO6_00040"; product "Rossmann fold nucleotide-binding protein Smf possibly involved in DNA uptake"; protein_id "ADV85062.1"; transl_table "11"; exon_number "1";
CP002469.1	Genbank	gene	41380	41859	.	+	.	gene_id "VVMO6_00041"; transcript_id ""; gbkey "Gene"; gene_biotype "protein_coding"; locus_tag "VVMO6_00041"; old_locus_tag "VVM_00085";
CP002469.1	Genbank	CDS	41380	41856	.	+	0	gene_id "VVMO6_00041"; transcript_id "unassigned_transcript_41"; gbkey "CDS"; locus_tag "VVMO6_00041"; product "protein of unknown function Smg"; protein_id "ADV85063.1"; transl_table "11"; exon_number "1";
CP002469.1	Genbank	start_codon	41380	41382	.	+	0	gene_id "VVMO6_00041"; transcript_id "unassigned_transcript_41"; gbkey "CDS"; locus_tag "VVMO6_00041"; product "protein of unknown function Smg"; protein_id "ADV85063.1"; transl_table "11"; exon_number "1";
CP002469.1	Genbank	stop_codon	41857	41859	.	+	0	gene_id "VVMO6_00041"; transcript_id "unassigned_transcript_41"; gbkey "CDS"; locus_tag "VVMO6_00041"; product "protein of unknown function Smg"; protein_id "ADV85063.1"; transl_table "11"; exon_number "1";
CP002469.1	Genbank	gene	41883	42452	.	+	.	gene_id "VVMO6_00042"; transcript_id ""; gbkey "Gene"; gene_biotype "protein_coding"; locus_tag "VVMO6_00042"; old_locus_tag "VVM_00086";
CP002469.1	Genbank	CDS	41883	42449	.	+	0	gene_id "VVMO6_00042"; transcript_id "unassigned_transcript_42"; gbkey "CDS"; locus_tag "VVMO6_00042"; product "C-terminal Zn-finger domain of DNA topoisomerase I-like protein"; protein_id "ADV85064.1"; transl_table "11"; exon_number "1";
CP002469.1	Genbank	start_codon	41883	41885	.	+	0	gene_id "VVMO6_00042"; transcript_id "unassigned_transcript_42"; gbkey "CDS"; locus_tag "VVMO6_00042"; product "C-terminal Zn-finger domain of DNA topoisomerase I-like protein"; protein_id "ADV85064.1"; transl_table "11"; exon_number "1";
CP002469.1	Genbank	stop_codon	42450	42452	.	+	0	gene_id "VVMO6_00042"; transcript_id "unassigned_transcript_42"; gbkey "CDS"; locus_tag "VVMO6_00042"; product "C-terminal Zn-finger domain of DNA topoisomerase I-like protein"; protein_id "ADV85064.1"; transl_table "11"; exon_number "1";
CP002469.1	Genbank	gene	42517	43650	.	-	.	gene_id "VVMO6_00043"; transcript_id ""; gbkey "Gene"; gene_biotype "protein_coding"; locus_tag "VVMO6_00043"; old_locus_tag "VVM_00088";
CP002469.1	Genbank	CDS	42520	43650	.	-	0	gene_id "VVMO6_00043"; transcript_id "unassigned_transcript_43"; gbkey "CDS"; locus_tag "VVMO6_00043"; product "phosphoribosylaminoimidazole carboxylase ATPase subunit"; protein_id "ADV85065.1"; transl_table "11"; exon_number "1";
CP002469.1	Genbank	start_codon	43648	43650	.	-	0	gene_id "VVMO6_00043"; transcript_id "unassigned_transcript_43"; gbkey "CDS"; locus_tag "VVMO6_00043"; product "phosphoribosylaminoimidazole carboxylase ATPase subunit"; protein_id "ADV85065.1"; transl_table "11"; exon_number "1";
CP002469.1	Genbank	stop_codon	42517	42519	.	-	0	gene_id "VVMO6_00043"; transcript_id "unassigned_transcript_43"; gbkey "CDS"; locus_tag "VVMO6_00043"; product "phosphoribosylaminoimidazole carboxylase ATPase subunit"; protein_id "ADV85065.1"; transl_table "11"; exon_number "1";
CP002469.1	Genbank	gene	43654	44139	.	-	.	gene_id "VVMO6_00044"; transcript_id ""; gbkey "Gene"; gene_biotype "protein_coding"; locus_tag "VVMO6_00044"; old_locus_tag "VVM_00089";
CP002469.1	Genbank	CDS	43657	44139	.	-	0	gene_id "VVMO6_00044"; transcript_id "unassigned_transcript_44"; gbkey "CDS"; locus_tag "VVMO6_00044"; product "phosphoribosylaminoimidazole carboxylase catalytic subunit"; protein_id "ADV85066.1"; transl_table "11"; exon_number "1";
CP002469.1	Genbank	start_codon	44137	44139	.	-	0	gene_id "VVMO6_00044"; transcript_id "unassigned_transcript_44"; gbkey "CDS"; locus_tag "VVMO6_00044"; product "phosphoribosylaminoimidazole carboxylase catalytic subunit"; protein_id "ADV85066.1"; transl_table "11"; exon_number "1";
CP002469.1	Genbank	stop_codon	43654	43656	.	-	0	gene_id "VVMO6_00044"; transcript_id "unassigned_transcript_44"; gbkey "CDS"; locus_tag "VVMO6_00044"; product "phosphoribosylaminoimidazole carboxylase catalytic subunit"; protein_id "ADV85066.1"; transl_table "11"; exon_number "1";
CP002469.1	Genbank	gene	44320	44877	.	+	.	gene_id "VVMO6_00045"; transcript_id ""; gbkey "Gene"; gene_biotype "protein_coding"; locus_tag "VVMO6_00045"; old_locus_tag "VVM_00090";
CP002469.1	Genbank	CDS	44320	44874	.	+	0	gene_id "VVMO6_00045"; transcript_id "unassigned_transcript_45"; gbkey "CDS"; locus_tag "VVMO6_00045"; product "yrdC/Sua5 family protein, required for threonylcarbamoyladenosine (t(6)A) formation in tRNA"; protein_id "ADV85067.1"; transl_table "11"; exon_number "1";
CP002469.1	Genbank	start_codon	44320	44322	.	+	0	gene_id "VVMO6_00045"; transcript_id "unassigned_transcript_45"; gbkey "CDS"; locus_tag "VVMO6_00045"; product "yrdC/Sua5 family protein, required for threonylcarbamoyladenosine (t(6)A) formation in tRNA"; protein_id "ADV85067.1"; transl_table "11"; exon_number "1";
CP002469.1	Genbank	stop_codon	44875	44877	.	+	0	gene_id "VVMO6_00045"; transcript_id "unassigned_transcript_45"; gbkey "CDS"; locus_tag "VVMO6_00045"; product "yrdC/Sua5 family protein, required for threonylcarbamoyladenosine (t(6)A) formation in tRNA"; protein_id "ADV85067.1"; transl_table "11"; exon_number "1";
CP002469.1	Genbank	gene	44906	45823	.	+	.	gene_id "VVMO6_00046"; transcript_id ""; gbkey "Gene"; gene_biotype "protein_coding"; locus_tag "VVMO6_00046"; old_locus_tag "VVM_00093";
CP002469.1	Genbank	CDS	44906	45820	.	+	0	gene_id "VVMO6_00046"; transcript_id "unassigned_transcript_46"; gbkey "CDS"; locus_tag "VVMO6_00046"; product "coproporphyrinogen III oxidase, aerobic"; protein_id "ADV85068.1"; transl_table "11"; exon_number "1";
CP002469.1	Genbank	start_codon	44906	44908	.	+	0	gene_id "VVMO6_00046"; transcript_id "unassigned_transcript_46"; gbkey "CDS"; locus_tag "VVMO6_00046"; product "coproporphyrinogen III oxidase, aerobic"; protein_id "ADV85068.1"; transl_table "11"; exon_number "1";
CP002469.1	Genbank	stop_codon	45821	45823	.	+	0	gene_id "VVMO6_00046"; transcript_id "unassigned_transcript_46"; gbkey "CDS"; locus_tag "VVMO6_00046"; product "coproporphyrinogen III oxidase, aerobic"; protein_id "ADV85068.1"; transl_table "11"; exon_number "1";
CP002469.1	Genbank	gene	45959	46792	.	+	.	gene_id "VVMO6_00047"; transcript_id ""; gbkey "Gene"; gene_biotype "protein_coding"; locus_tag "VVMO6_00047"; old_locus_tag "VVM_00095";
CP002469.1	Genbank	CDS	45959	46789	.	+	0	gene_id "VVMO6_00047"; transcript_id "unassigned_transcript_47"; gbkey "CDS"; locus_tag "VVMO6_00047"; product "shikimate 5-dehydrogenase I alpha"; protein_id "ADV85069.1"; transl_table "11"; exon_number "1";
CP002469.1	Genbank	start_codon	45959	45961	.	+	0	gene_id "VVMO6_00047"; transcript_id "unassigned_transcript_47"; gbkey "CDS"; locus_tag "VVMO6_00047"; product "shikimate 5-dehydrogenase I alpha"; protein_id "ADV85069.1"; transl_table "11"; exon_number "1";
CP002469.1	Genbank	stop_codon	46790	46792	.	+	0	gene_id "VVMO6_00047"; transcript_id "unassigned_transcript_47"; gbkey "CDS"; locus_tag "VVMO6_00047"; product "shikimate 5-dehydrogenase I alpha"; protein_id "ADV85069.1"; transl_table "11"; exon_number "1";
CP002469.1	Genbank	gene	46796	47059	.	+	.	gene_id "VVMO6_00048"; transcript_id ""; gbkey "Gene"; gene_biotype "protein_coding"; locus_tag "VVMO6_00048"; old_locus_tag "VVM_00097";
CP002469.1	Genbank	CDS	46796	47056	.	+	0	gene_id "VVMO6_00048"; transcript_id "unassigned_transcript_48"; gbkey "CDS"; locus_tag "VVMO6_00048"; product "hypothetical protein"; protein_id "ADV85070.1"; transl_table "11"; exon_number "1";
CP002469.1	Genbank	start_codon	46796	46798	.	+	0	gene_id "VVMO6_00048"; transcript_id "unassigned_transcript_48"; gbkey "CDS"; locus_tag "VVMO6_00048"; product "hypothetical protein"; protein_id "ADV85070.1"; transl_table "11"; exon_number "1";
CP002469.1	Genbank	stop_codon	47057	47059	.	+	0	gene_id "VVMO6_00048"; transcript_id "unassigned_transcript_48"; gbkey "CDS"; locus_tag "VVMO6_00048"; product "hypothetical protein"; protein_id "ADV85070.1"; transl_table "11"; exon_number "1";
CP002469.1	Genbank	gene	47049	47615	.	-	.	gene_id "VVMO6_00049"; transcript_id ""; gbkey "Gene"; gene_biotype "protein_coding"; locus_tag "VVMO6_00049"; old_locus_tag "VVM_00099";
CP002469.1	Genbank	CDS	47052	47615	.	-	0	gene_id "VVMO6_00049"; transcript_id "unassigned_transcript_49"; gbkey "CDS"; locus_tag "VVMO6_00049"; product "carbonic anhydrase family 3"; protein_id "ADV85071.1"; transl_table "11"; exon_number "1";
CP002469.1	Genbank	start_codon	47613	47615	.	-	0	gene_id "VVMO6_00049"; transcript_id "unassigned_transcript_49"; gbkey "CDS"; locus_tag "VVMO6_00049"; product "carbonic anhydrase family 3"; protein_id "ADV85071.1"; transl_table "11"; exon_number "1";
CP002469.1	Genbank	stop_codon	47049	47051	.	-	0	gene_id "VVMO6_00049"; transcript_id "unassigned_transcript_49"; gbkey "CDS"; locus_tag "VVMO6_00049"; product "carbonic anhydrase family 3"; protein_id "ADV85071.1"; transl_table "11"; exon_number "1";
CP002469.1	Genbank	gene	48097	49632	.	+	.	gene_id "VVMO6_r00001"; transcript_id ""; gbkey "Gene"; gene_biotype "rRNA"; locus_tag "VVMO6_r00001"; old_locus_tag "VVM_r00001";
CP002469.1	Genbank	transcript	48097	49632	.	+	.	gene_id "VVMO6_r00001"; transcript_id "unassigned_transcript_50"; gbkey "rRNA"; locus_tag "VVMO6_r00001"; old_locus_tag "VVM_r00001"; product "16S ribosomal RNA"; transcript_biotype "rRNA";
CP002469.1	Genbank	exon	48097	49632	.	+	.	gene_id "VVMO6_r00001"; transcript_id "unassigned_transcript_50"; locus_tag "VVMO6_r00001"; old_locus_tag "VVM_r00001"; product "16S ribosomal RNA"; transcript_biotype "rRNA"; exon_number "1";
CP002469.1	Genbank	gene	49695	49771	.	+	.	gene_id "VVMO6_t00001"; transcript_id ""; gbkey "Gene"; gene_biotype "tRNA"; locus_tag "VVMO6_t00001"; old_locus_tag "VVM_t00001";
CP002469.1	Genbank	transcript	49695	49771	.	+	.	gene_id "VVMO6_t00001"; transcript_id "unassigned_transcript_51"; gbkey "tRNA"; locus_tag "VVMO6_t00001"; note "anticodon: GAT"; old_locus_tag "VVM_t00001"; product "tRNA-Ile"; transcript_biotype "tRNA";
CP002469.1	Genbank	exon	49695	49771	.	+	.	gene_id "VVMO6_t00001"; transcript_id "unassigned_transcript_51"; locus_tag "VVMO6_t00001"; note "anticodon: GAT"; old_locus_tag "VVM_t00001"; product "tRNA-Ile"; transcript_biotype "tRNA"; exon_number "1";
CP002469.1	Genbank	gene	49782	49857	.	+	.	gene_id "VVMO6_t00002"; transcript_id ""; gbkey "Gene"; gene_biotype "tRNA"; locus_tag "VVMO6_t00002"; old_locus_tag "VVM_t00002";
CP002469.1	Genbank	transcript	49782	49857	.	+	.	gene_id "VVMO6_t00002"; transcript_id "unassigned_transcript_52"; gbkey "tRNA"; locus_tag "VVMO6_t00002"; note "anticodon: TGC"; old_locus_tag "VVM_t00002"; product "tRNA-Ala"; transcript_biotype "tRNA";
CP002469.1	Genbank	exon	49782	49857	.	+	.	gene_id "VVMO6_t00002"; transcript_id "unassigned_transcript_52"; locus_tag "VVMO6_t00002"; note "anticodon: TGC"; old_locus_tag "VVM_t00002"; product "tRNA-Ala"; transcript_biotype "tRNA"; exon_number "1";
CP002469.1	Genbank	gene	50138	53024	.	+	.	gene_id "VVMO6_r00002"; transcript_id ""; gbkey "Gene"; gene_biotype "rRNA"; locus_tag "VVMO6_r00002"; old_locus_tag "VVM_r00002";
CP002469.1	Genbank	transcript	50138	53024	.	+	.	gene_id "VVMO6_r00002"; transcript_id "unassigned_transcript_53"; gbkey "rRNA"; locus_tag "VVMO6_r00002"; old_locus_tag "VVM_r00002"; product "23S ribosomal RNA"; transcript_biotype "rRNA";
CP002469.1	Genbank	exon	50138	53024	.	+	.	gene_id "VVMO6_r00002"; transcript_id "unassigned_transcript_53"; locus_tag "VVMO6_r00002"; old_locus_tag "VVM_r00002"; product "23S ribosomal RNA"; transcript_biotype "rRNA"; exon_number "1";
CP002469.1	Genbank	gene	53147	53266	.	+	.	gene_id "VVMO6_r00003"; transcript_id ""; gbkey "Gene"; gene_biotype "rRNA"; locus_tag "VVMO6_r00003"; old_locus_tag "VVM_r00003";
CP002469.1	Genbank	transcript	53147	53266	.	+	.	gene_id "VVMO6_r00003"; transcript_id "unassigned_transcript_54"; gbkey "rRNA"; locus_tag "VVMO6_r00003"; old_locus_tag "VVM_r00003"; product "5S ribosomal RNA"; transcript_biotype "rRNA";
CP002469.1	Genbank	exon	53147	53266	.	+	.	gene_id "VVMO6_r00003"; transcript_id "unassigned_transcript_54"; locus_tag "VVMO6_r00003"; old_locus_tag "VVM_r00003"; product "5S ribosomal RNA"; transcript_biotype "rRNA"; exon_number "1";
CP002469.1	Genbank	gene	53295	53371	.	+	.	gene_id "VVMO6_t00003"; transcript_id ""; gbkey "Gene"; gene_biotype "tRNA"; locus_tag "VVMO6_t00003"; old_locus_tag "VVM_t00003";
CP002469.1	Genbank	transcript	53295	53371	.	+	.	gene_id "VVMO6_t00003"; transcript_id "unassigned_transcript_55"; gbkey "tRNA"; locus_tag "VVMO6_t00003"; note "anticodon: GTC"; old_locus_tag "VVM_t00003"; product "tRNA-Asp"; transcript_biotype "tRNA";
CP002469.1	Genbank	exon	53295	53371	.	+	.	gene_id "VVMO6_t00003"; transcript_id "unassigned_transcript_55"; locus_tag "VVMO6_t00003"; note "anticodon: GTC"; old_locus_tag "VVM_t00003"; product "tRNA-Asp"; transcript_biotype "tRNA"; exon_number "1";
CP002469.1	Genbank	gene	53452	53802	.	-	.	gene_id "VVMO6_00050"; transcript_id ""; gbkey "Gene"; gene_biotype "protein_coding"; locus_tag "VVMO6_00050"; old_locus_tag "VVM_00104";
CP002469.1	Genbank	CDS	53455	53802	.	-	0	gene_id "VVMO6_00050"; transcript_id "unassigned_transcript_56"; gbkey "CDS"; locus_tag "VVMO6_00050"; product "transposase-like protein"; protein_id "ADV85072.1"; transl_table "11"; exon_number "1";
CP002469.1	Genbank	start_codon	53800	53802	.	-	0	gene_id "VVMO6_00050"; transcript_id "unassigned_transcript_56"; gbkey "CDS"; locus_tag "VVMO6_00050"; product "transposase-like protein"; protein_id "ADV85072.1"; transl_table "11"; exon_number "1";
CP002469.1	Genbank	stop_codon	53452	53454	.	-	0	gene_id "VVMO6_00050"; transcript_id "unassigned_transcript_56"; gbkey "CDS"; locus_tag "VVMO6_00050"; product "transposase-like protein"; protein_id "ADV85072.1"; transl_table "11"; exon_number "1";
CP002469.1	Genbank	gene	53818	54009	.	-	.	gene_id "VVMO6_00051"; transcript_id ""; gbkey "Gene"; gene_biotype "protein_coding"; locus_tag "VVMO6_00051"; old_locus_tag "VVM_00105";
CP002469.1	Genbank	CDS	53821	54009	.	-	0	gene_id "VVMO6_00051"; transcript_id "unassigned_transcript_57"; gbkey "CDS"; locus_tag "VVMO6_00051"; product "transposase-like protein"; protein_id "ADV85073.1"; transl_table "11"; exon_number "1";
CP002469.1	Genbank	start_codon	54007	54009	.	-	0	gene_id "VVMO6_00051"; transcript_id "unassigned_transcript_57"; gbkey "CDS"; locus_tag "VVMO6_00051"; product "transposase-like protein"; protein_id "ADV85073.1"; transl_table "11"; exon_number "1";
CP002469.1	Genbank	stop_codon	53818	53820	.	-	0	gene_id "VVMO6_00051"; transcript_id "unassigned_transcript_57"; gbkey "CDS"; locus_tag "VVMO6_00051"; product "transposase-like protein"; protein_id "ADV85073.1"; transl_table "11"; exon_number "1";
CP002469.1	Genbank	gene	54035	54511	.	-	.	gene_id "VVMO6_00052"; transcript_id ""; gbkey "Gene"; gene_biotype "protein_coding"; locus_tag "VVMO6_00052"; old_locus_tag "VVM_00106";
CP002469.1	Genbank	CDS	54038	54511	.	-	0	gene_id "VVMO6_00052"; transcript_id "unassigned_transcript_58"; gbkey "CDS"; locus_tag "VVMO6_00052"; product "transposase-like protein"; protein_id "ADV85074.1"; transl_table "11"; exon_number "1";
CP002469.1	Genbank	start_codon	54509	54511	.	-	0	gene_id "VVMO6_00052"; transcript_id "unassigned_transcript_58"; gbkey "CDS"; locus_tag "VVMO6_00052"; product "transposase-like protein"; protein_id "ADV85074.1"; transl_table "11"; exon_number "1";
CP002469.1	Genbank	stop_codon	54035	54037	.	-	0	gene_id "VVMO6_00052"; transcript_id "unassigned_transcript_58"; gbkey "CDS"; locus_tag "VVMO6_00052"; product "transposase-like protein"; protein_id "ADV85074.1"; transl_table "11"; exon_number "1";
CP002469.1	Genbank	gene	54595	55485	.	-	.	gene_id "VVMO6_00053"; transcript_id ""; gbkey "Gene"; gene_biotype "protein_coding"; locus_tag "VVMO6_00053"; old_locus_tag "VVM_00107";
CP002469.1	Genbank	CDS	54598	55485	.	-	0	gene_id "VVMO6_00053"; transcript_id "unassigned_transcript_59"; gbkey "CDS"; locus_tag "VVMO6_00053"; product "HTH-type transcriptional regulator IlvY"; protein_id "ADV85075.1"; transl_table "11"; exon_number "1";
CP002469.1	Genbank	start_codon	55483	55485	.	-	0	gene_id "VVMO6_00053"; transcript_id "unassigned_transcript_59"; gbkey "CDS"; locus_tag "VVMO6_00053"; product "HTH-type transcriptional regulator IlvY"; protein_id "ADV85075.1"; transl_table "11"; exon_number "1";
CP002469.1	Genbank	stop_codon	54595	54597	.	-	0	gene_id "VVMO6_00053"; transcript_id "unassigned_transcript_59"; gbkey "CDS"; locus_tag "VVMO6_00053"; product "HTH-type transcriptional regulator IlvY"; protein_id "ADV85075.1"; transl_table "11"; exon_number "1";
CP002469.1	Genbank	gene	55627	57111	.	+	.	gene_id "VVMO6_00054"; transcript_id ""; gbkey "Gene"; gene_biotype "protein_coding"; locus_tag "VVMO6_00054"; old_locus_tag "VVM_00108";
CP002469.1	Genbank	CDS	55627	57108	.	+	0	gene_id "VVMO6_00054"; transcript_id "unassigned_transcript_60"; gbkey "CDS"; locus_tag "VVMO6_00054"; product "ketol-acid reductoisomerase"; protein_id "ADV85076.1"; transl_table "11"; exon_number "1";
CP002469.1	Genbank	start_codon	55627	55629	.	+	0	gene_id "VVMO6_00054"; transcript_id "unassigned_transcript_60"; gbkey "CDS"; locus_tag "VVMO6_00054"; product "ketol-acid reductoisomerase"; protein_id "ADV85076.1"; transl_table "11"; exon_number "1";
CP002469.1	Genbank	stop_codon	57109	57111	.	+	0	gene_id "VVMO6_00054"; transcript_id "unassigned_transcript_60"; gbkey "CDS"; locus_tag "VVMO6_00054"; product "ketol-acid reductoisomerase"; protein_id "ADV85076.1"; transl_table "11"; exon_number "1";
CP002469.1	Genbank	gene	57306	57557	.	-	.	gene_id "VVMO6_00055"; transcript_id ""; gbkey "Gene"; gene_biotype "protein_coding"; locus_tag "VVMO6_00055"; old_locus_tag "VVM_00110";
CP002469.1	Genbank	CDS	57309	57557	.	-	0	gene_id "VVMO6_00055"; transcript_id "unassigned_transcript_61"; gbkey "CDS"; locus_tag "VVMO6_00055"; product "hypothetical protein"; protein_id "ADV85077.1"; transl_table "11"; exon_number "1";
CP002469.1	Genbank	start_codon	57555	57557	.	-	0	gene_id "VVMO6_00055"; transcript_id "unassigned_transcript_61"; gbkey "CDS"; locus_tag "VVMO6_00055"; product "hypothetical protein"; protein_id "ADV85077.1"; transl_table "11"; exon_number "1";
CP002469.1	Genbank	stop_codon	57306	57308	.	-	0	gene_id "VVMO6_00055"; transcript_id "unassigned_transcript_61"; gbkey "CDS"; locus_tag "VVMO6_00055"; product "hypothetical protein"; protein_id "ADV85077.1"; transl_table "11"; exon_number "1";
CP002469.1	Genbank	gene	57703	60822	.	-	.	gene_id "VVMO6_00056"; transcript_id ""; gbkey "Gene"; gene_biotype "protein_coding"; locus_tag "VVMO6_00056"; old_locus_tag "VVM_00113";
CP002469.1	Genbank	CDS	57706	60822	.	-	0	gene_id "VVMO6_00056"; transcript_id "unassigned_transcript_62"; gbkey "CDS"; locus_tag "VVMO6_00056"; product "RND multidrug efflux transporter/ Acriflavin resistance protein"; protein_id "ADV85078.1"; transl_table "11"; exon_number "1";
CP002469.1	Genbank	start_codon	60820	60822	.	-	0	gene_id "VVMO6_00056"; transcript_id "unassigned_transcript_62"; gbkey "CDS"; locus_tag "VVMO6_00056"; product "RND multidrug efflux transporter/ Acriflavin resistance protein"; protein_id "ADV85078.1"; transl_table "11"; exon_number "1";
CP002469.1	Genbank	stop_codon	57703	57705	.	-	0	gene_id "VVMO6_00056"; transcript_id "unassigned_transcript_62"; gbkey "CDS"; locus_tag "VVMO6_00056"; product "RND multidrug efflux transporter/ Acriflavin resistance protein"; protein_id "ADV85078.1"; transl_table "11"; exon_number "1";
CP002469.1	Genbank	gene	60834	61940	.	-	.	gene_id "VVMO6_00057"; transcript_id ""; gbkey "Gene"; gene_biotype "protein_coding"; locus_tag "VVMO6_00057"; old_locus_tag "VVM_00115";
CP002469.1	Genbank	CDS	60837	61940	.	-	0	gene_id "VVMO6_00057"; transcript_id "unassigned_transcript_63"; gbkey "CDS"; locus_tag "VVMO6_00057"; product "probable Co/Zn/Cd efflux system membrane fusion protein"; protein_id "ADV85079.1"; transl_table "11"; exon_number "1";
CP002469.1	Genbank	start_codon	61938	61940	.	-	0	gene_id "VVMO6_00057"; transcript_id "unassigned_transcript_63"; gbkey "CDS"; locus_tag "VVMO6_00057"; product "probable Co/Zn/Cd efflux system membrane fusion protein"; protein_id "ADV85079.1"; transl_table "11"; exon_number "1";
CP002469.1	Genbank	stop_codon	60834	60836	.	-	0	gene_id "VVMO6_00057"; transcript_id "unassigned_transcript_63"; gbkey "CDS"; locus_tag "VVMO6_00057"; product "probable Co/Zn/Cd efflux system membrane fusion protein"; protein_id "ADV85079.1"; transl_table "11"; exon_number "1";
CP002469.1	Genbank	gene	61958	62539	.	-	.	gene_id "VVMO6_00058"; transcript_id ""; gbkey "Gene"; gene_biotype "protein_coding"; locus_tag "VVMO6_00058"; old_locus_tag "VVM_00116";
CP002469.1	Genbank	CDS	61961	62539	.	-	0	gene_id "VVMO6_00058"; transcript_id "unassigned_transcript_64"; gbkey "CDS"; locus_tag "VVMO6_00058"; product "transcriptional regulator TetR family"; protein_id "ADV85080.1"; transl_table "11"; exon_number "1";
CP002469.1	Genbank	start_codon	62537	62539	.	-	0	gene_id "VVMO6_00058"; transcript_id "unassigned_transcript_64"; gbkey "CDS"; locus_tag "VVMO6_00058"; product "transcriptional regulator TetR family"; protein_id "ADV85080.1"; transl_table "11"; exon_number "1";
CP002469.1	Genbank	stop_codon	61958	61960	.	-	0	gene_id "VVMO6_00058"; transcript_id "unassigned_transcript_64"; gbkey "CDS"; locus_tag "VVMO6_00058"; product "transcriptional regulator TetR family"; protein_id "ADV85080.1"; transl_table "11"; exon_number "1";
CP002469.1	Genbank	gene	62707	64725	.	+	.	gene_id "VVMO6_00059"; transcript_id ""; gbkey "Gene"; gene_biotype "protein_coding"; locus_tag "VVMO6_00059"; old_locus_tag "VVM_00117";
CP002469.1	Genbank	CDS	62707	64722	.	+	0	gene_id "VVMO6_00059"; transcript_id "unassigned_transcript_65"; gbkey "CDS"; locus_tag "VVMO6_00059"; product "ATP-dependent DNA helicase Rep"; protein_id "ADV85081.1"; transl_table "11"; exon_number "1";
CP002469.1	Genbank	start_codon	62707	62709	.	+	0	gene_id "VVMO6_00059"; transcript_id "unassigned_transcript_65"; gbkey "CDS"; locus_tag "VVMO6_00059"; product "ATP-dependent DNA helicase Rep"; protein_id "ADV85081.1"; transl_table "11"; exon_number "1";
CP002469.1	Genbank	stop_codon	64723	64725	.	+	0	gene_id "VVMO6_00059"; transcript_id "unassigned_transcript_65"; gbkey "CDS"; locus_tag "VVMO6_00059"; product "ATP-dependent DNA helicase Rep"; protein_id "ADV85081.1"; transl_table "11"; exon_number "1";
CP002469.1	Genbank	gene	64787	65239	.	-	.	gene_id "VVMO6_00060"; transcript_id ""; gbkey "Gene"; gene_biotype "protein_coding"; locus_tag "VVMO6_00060"; old_locus_tag "VVM_00118";
CP002469.1	Genbank	CDS	64790	65239	.	-	0	gene_id "VVMO6_00060"; transcript_id "unassigned_transcript_66"; gbkey "CDS"; locus_tag "VVMO6_00060"; product "cytochrome c5"; protein_id "ADV85082.1"; transl_table "11"; exon_number "1";
CP002469.1	Genbank	start_codon	65237	65239	.	-	0	gene_id "VVMO6_00060"; transcript_id "unassigned_transcript_66"; gbkey "CDS"; locus_tag "VVMO6_00060"; product "cytochrome c5"; protein_id "ADV85082.1"; transl_table "11"; exon_number "1";
CP002469.1	Genbank	stop_codon	64787	64789	.	-	0	gene_id "VVMO6_00060"; transcript_id "unassigned_transcript_66"; gbkey "CDS"; locus_tag "VVMO6_00060"; product "cytochrome c5"; protein_id "ADV85082.1"; transl_table "11"; exon_number "1";
CP002469.1	Genbank	gene	65494	65570	.	+	.	gene_id "VVMO6_t00004"; transcript_id ""; gbkey "Gene"; gene_biotype "tRNA"; locus_tag "VVMO6_t00004"; old_locus_tag "VVM_t00004";
CP002469.1	Genbank	transcript	65494	65570	.	+	.	gene_id "VVMO6_t00004"; transcript_id "unassigned_transcript_67"; gbkey "tRNA"; locus_tag "VVMO6_t00004"; note "anticodon: CCG"; old_locus_tag "VVM_t00004"; product "tRNA-Arg"; transcript_biotype "tRNA";
CP002469.1	Genbank	exon	65494	65570	.	+	.	gene_id "VVMO6_t00004"; transcript_id "unassigned_transcript_67"; locus_tag "VVMO6_t00004"; note "anticodon: CCG"; old_locus_tag "VVM_t00004"; product "tRNA-Arg"; transcript_biotype "tRNA"; exon_number "1";
CP002469.1	Genbank	gene	65609	65684	.	+	.	gene_id "VVMO6_t00005"; transcript_id ""; gbkey "Gene"; gene_biotype "tRNA"; locus_tag "VVMO6_t00005"; old_locus_tag "VVM_t00005";
CP002469.1	Genbank	transcript	65609	65684	.	+	.	gene_id "VVMO6_t00005"; transcript_id "unassigned_transcript_68"; gbkey "tRNA"; locus_tag "VVMO6_t00005"; note "anticodon: GTG"; old_locus_tag "VVM_t00005"; product "tRNA-His"; transcript_biotype "tRNA";
CP002469.1	Genbank	exon	65609	65684	.	+	.	gene_id "VVMO6_t00005"; transcript_id "unassigned_transcript_68"; locus_tag "VVMO6_t00005"; note "anticodon: GTG"; old_locus_tag "VVM_t00005"; product "tRNA-His"; transcript_biotype "tRNA"; exon_number "1";
CP002469.1	Genbank	gene	65711	65787	.	+	.	gene_id "VVMO6_t00006"; transcript_id ""; gbkey "Gene"; gene_biotype "tRNA"; locus_tag "VVMO6_t00006"; old_locus_tag "VVM_t00006";
CP002469.1	Genbank	transcript	65711	65787	.	+	.	gene_id "VVMO6_t00006"; transcript_id "unassigned_transcript_69"; gbkey "tRNA"; locus_tag "VVMO6_t00006"; note "anticodon: TGG"; old_locus_tag "VVM_t00006"; product "tRNA-Pro"; transcript_biotype "tRNA";
CP002469.1	Genbank	exon	65711	65787	.	+	.	gene_id "VVMO6_t00006"; transcript_id "unassigned_transcript_69"; locus_tag "VVMO6_t00006"; note "anticodon: TGG"; old_locus_tag "VVM_t00006"; product "tRNA-Pro"; transcript_biotype "tRNA"; exon_number "1";
CP002469.1	Genbank	gene	65862	65937	.	+	.	gene_id "VVMO6_t00007"; transcript_id ""; gbkey "Gene"; gene_biotype "tRNA"; locus_tag "VVMO6_t00007"; old_locus_tag "VVM_t00007";
CP002469.1	Genbank	transcript	65862	65937	.	+	.	gene_id "VVMO6_t00007"; transcript_id "unassigned_transcript_70"; gbkey "tRNA"; locus_tag "VVMO6_t00007"; note "anticodon: GTG"; old_locus_tag "VVM_t00007"; product "tRNA-His"; transcript_biotype "tRNA";
CP002469.1	Genbank	exon	65862	65937	.	+	.	gene_id "VVMO6_t00007"; transcript_id "unassigned_transcript_70"; locus_tag "VVMO6_t00007"; note "anticodon: GTG"; old_locus_tag "VVM_t00007"; product "tRNA-His"; transcript_biotype "tRNA"; exon_number "1";
CP002469.1	Genbank	gene	65962	66038	.	+	.	gene_id "VVMO6_t00008"; transcript_id ""; gbkey "Gene"; gene_biotype "tRNA"; locus_tag "VVMO6_t00008"; old_locus_tag "VVM_t00008";
CP002469.1	Genbank	transcript	65962	66038	.	+	.	gene_id "VVMO6_t00008"; transcript_id "unassigned_transcript_71"; gbkey "tRNA"; locus_tag "VVMO6_t00008"; note "anticodon: TGG"; old_locus_tag "VVM_t00008"; product "tRNA-Pro"; transcript_biotype "tRNA";
CP002469.1	Genbank	exon	65962	66038	.	+	.	gene_id "VVMO6_t00008"; transcript_id "unassigned_transcript_71"; locus_tag "VVMO6_t00008"; note "anticodon: TGG"; old_locus_tag "VVM_t00008"; product "tRNA-Pro"; transcript_biotype "tRNA"; exon_number "1";
CP002469.1	Genbank	gene	66461	66577	.	-	.	gene_id "VVMO6_00061"; transcript_id ""; gbkey "Gene"; gene_biotype "protein_coding"; locus_tag "VVMO6_00061"; old_locus_tag "VVM_00122";
CP002469.1	Genbank	CDS	66464	66577	.	-	0	gene_id "VVMO6_00061"; transcript_id "unassigned_transcript_72"; gbkey "CDS"; locus_tag "VVMO6_00061"; product "hypothetical protein"; protein_id "ADV85083.1"; transl_table "11"; exon_number "1";
CP002469.1	Genbank	start_codon	66575	66577	.	-	0	gene_id "VVMO6_00061"; transcript_id "unassigned_transcript_72"; gbkey "CDS"; locus_tag "VVMO6_00061"; product "hypothetical protein"; protein_id "ADV85083.1"; transl_table "11"; exon_number "1";
CP002469.1	Genbank	stop_codon	66461	66463	.	-	0	gene_id "VVMO6_00061"; transcript_id "unassigned_transcript_72"; gbkey "CDS"; locus_tag "VVMO6_00061"; product "hypothetical protein"; protein_id "ADV85083.1"; transl_table "11"; exon_number "1";
CP002469.1	Genbank	gene	67069	68784	.	+	.	gene_id "VVMO6_00062"; transcript_id ""; gbkey "Gene"; gene_biotype "protein_coding"; locus_tag "VVMO6_00062"; old_locus_tag "VVM_00123";
CP002469.1	Genbank	CDS	67069	68781	.	+	0	gene_id "VVMO6_00062"; transcript_id "unassigned_transcript_73"; gbkey "CDS"; locus_tag "VVMO6_00062"; product "peptide ABC transporter, ATP-binding protein"; protein_id "ADV85084.1"; transl_table "11"; exon_number "1";
CP002469.1	Genbank	start_codon	67069	67071	.	+	0	gene_id "VVMO6_00062"; transcript_id "unassigned_transcript_73"; gbkey "CDS"; locus_tag "VVMO6_00062"; product "peptide ABC transporter, ATP-binding protein"; protein_id "ADV85084.1"; transl_table "11"; exon_number "1";
CP002469.1	Genbank	stop_codon	68782	68784	.	+	0	gene_id "VVMO6_00062"; transcript_id "unassigned_transcript_73"; gbkey "CDS"; locus_tag "VVMO6_00062"; product "peptide ABC transporter, ATP-binding protein"; protein_id "ADV85084.1"; transl_table "11"; exon_number "1";
CP002469.1	Genbank	gene	68860	70416	.	+	.	gene_id "VVMO6_00063"; transcript_id ""; gbkey "Gene"; gene_biotype "protein_coding"; locus_tag "VVMO6_00063"; old_locus_tag "VVM_00125";
CP002469.1	Genbank	CDS	68860	70413	.	+	0	gene_id "VVMO6_00063"; transcript_id "unassigned_transcript_74"; gbkey "CDS"; locus_tag "VVMO6_00063"; product "dipeptide-binding ABC transporter, periplasmic substrate-binding component"; protein_id "ADV85085.1"; transl_table "11"; exon_number "1";
CP002469.1	Genbank	start_codon	68860	68862	.	+	0	gene_id "VVMO6_00063"; transcript_id "unassigned_transcript_74"; gbkey "CDS"; locus_tag "VVMO6_00063"; product "dipeptide-binding ABC transporter, periplasmic substrate-binding component"; protein_id "ADV85085.1"; transl_table "11"; exon_number "1";
CP002469.1	Genbank	stop_codon	70414	70416	.	+	0	gene_id "VVMO6_00063"; transcript_id "unassigned_transcript_74"; gbkey "CDS"; locus_tag "VVMO6_00063"; product "dipeptide-binding ABC transporter, periplasmic substrate-binding component"; protein_id "ADV85085.1"; transl_table "11"; exon_number "1";
CP002469.1	Genbank	gene	70568	71545	.	+	.	gene_id "VVMO6_00064"; transcript_id ""; gbkey "Gene"; gene_biotype "protein_coding"; locus_tag "VVMO6_00064"; old_locus_tag "VVM_00127";
CP002469.1	Genbank	CDS	70568	71542	.	+	0	gene_id "VVMO6_00064"; transcript_id "unassigned_transcript_75"; gbkey "CDS"; locus_tag "VVMO6_00064"; product "peptide ABC transporter, permease component"; protein_id "ADV85086.1"; transl_table "11"; exon_number "1";
CP002469.1	Genbank	start_codon	70568	70570	.	+	0	gene_id "VVMO6_00064"; transcript_id "unassigned_transcript_75"; gbkey "CDS"; locus_tag "VVMO6_00064"; product "peptide ABC transporter, permease component"; protein_id "ADV85086.1"; transl_table "11"; exon_number "1";
CP002469.1	Genbank	stop_codon	71543	71545	.	+	0	gene_id "VVMO6_00064"; transcript_id "unassigned_transcript_75"; gbkey "CDS"; locus_tag "VVMO6_00064"; product "peptide ABC transporter, permease component"; protein_id "ADV85086.1"; transl_table "11"; exon_number "1";
CP002469.1	Genbank	gene	71548	72486	.	+	.	gene_id "VVMO6_00065"; transcript_id ""; gbkey "Gene"; gene_biotype "protein_coding"; locus_tag "VVMO6_00065"; old_locus_tag "VVM_00129";
CP002469.1	Genbank	CDS	71548	72483	.	+	0	gene_id "VVMO6_00065"; transcript_id "unassigned_transcript_76"; gbkey "CDS"; locus_tag "VVMO6_00065"; product "dipeptide transport system permease protein DppC"; protein_id "ADV85087.1"; transl_table "11"; exon_number "1";
CP002469.1	Genbank	start_codon	71548	71550	.	+	0	gene_id "VVMO6_00065"; transcript_id "unassigned_transcript_76"; gbkey "CDS"; locus_tag "VVMO6_00065"; product "dipeptide transport system permease protein DppC"; protein_id "ADV85087.1"; transl_table "11"; exon_number "1";
CP002469.1	Genbank	stop_codon	72484	72486	.	+	0	gene_id "VVMO6_00065"; transcript_id "unassigned_transcript_76"; gbkey "CDS"; locus_tag "VVMO6_00065"; product "dipeptide transport system permease protein DppC"; protein_id "ADV85087.1"; transl_table "11"; exon_number "1";
CP002469.1	Genbank	gene	72673	73617	.	+	.	gene_id "VVMO6_00066"; transcript_id ""; gbkey "Gene"; gene_biotype "protein_coding"; locus_tag "VVMO6_00066"; old_locus_tag "VVM_00130";
CP002469.1	Genbank	CDS	72673	73614	.	+	0	gene_id "VVMO6_00066"; transcript_id "unassigned_transcript_77"; gbkey "CDS"; locus_tag "VVMO6_00066"; product "hypothetical protein"; protein_id "ADV85088.1"; transl_table "11"; exon_number "1";
CP002469.1	Genbank	start_codon	72673	72675	.	+	0	gene_id "VVMO6_00066"; transcript_id "unassigned_transcript_77"; gbkey "CDS"; locus_tag "VVMO6_00066"; product "hypothetical protein"; protein_id "ADV85088.1"; transl_table "11"; exon_number "1";
CP002469.1	Genbank	stop_codon	73615	73617	.	+	0	gene_id "VVMO6_00066"; transcript_id "unassigned_transcript_77"; gbkey "CDS"; locus_tag "VVMO6_00066"; product "hypothetical protein"; protein_id "ADV85088.1"; transl_table "11"; exon_number "1";
CP002469.1	Genbank	gene	73675	76401	.	-	.	gene_id "VVMO6_00067"; transcript_id ""; gbkey "Gene"; gene_biotype "protein_coding"; locus_tag "VVMO6_00067"; old_locus_tag "VVM_00136";
CP002469.1	Genbank	CDS	73678	76401	.	-	0	gene_id "VVMO6_00067"; transcript_id "unassigned_transcript_78"; gbkey "CDS"; locus_tag "VVMO6_00067"; product "hypothetical protein"; protein_id "ADV85089.1"; transl_table "11"; exon_number "1";
CP002469.1	Genbank	start_codon	76399	76401	.	-	0	gene_id "VVMO6_00067"; transcript_id "unassigned_transcript_78"; gbkey "CDS"; locus_tag "VVMO6_00067"; product "hypothetical protein"; protein_id "ADV85089.1"; transl_table "11"; exon_number "1";
CP002469.1	Genbank	stop_codon	73675	73677	.	-	0	gene_id "VVMO6_00067"; transcript_id "unassigned_transcript_78"; gbkey "CDS"; locus_tag "VVMO6_00067"; product "hypothetical protein"; protein_id "ADV85089.1"; transl_table "11"; exon_number "1";
CP002469.1	Genbank	gene	76654	77517	.	+	.	gene_id "VVMO6_00068"; transcript_id ""; gbkey "Gene"; gene_biotype "protein_coding"; locus_tag "VVMO6_00068"; old_locus_tag "VVM_00138";
CP002469.1	Genbank	CDS	76654	77514	.	+	0	gene_id "VVMO6_00068"; transcript_id "unassigned_transcript_79"; gbkey "CDS"; locus_tag "VVMO6_00068"; product "hypothetical protein"; protein_id "ADV85090.1"; transl_table "11"; exon_number "1";
CP002469.1	Genbank	start_codon	76654	76656	.	+	0	gene_id "VVMO6_00068"; transcript_id "unassigned_transcript_79"; gbkey "CDS"; locus_tag "VVMO6_00068"; product "hypothetical protein"; protein_id "ADV85090.1"; transl_table "11"; exon_number "1";
CP002469.1	Genbank	stop_codon	77515	77517	.	+	0	gene_id "VVMO6_00068"; transcript_id "unassigned_transcript_79"; gbkey "CDS"; locus_tag "VVMO6_00068"; product "hypothetical protein"; protein_id "ADV85090.1"; transl_table "11"; exon_number "1";
CP002469.1	Genbank	gene	77539	79107	.	-	.	gene_id "VVMO6_00069"; transcript_id ""; gbkey "Gene"; gene_biotype "protein_coding"; locus_tag "VVMO6_00069"; old_locus_tag "VVM_00140";
CP002469.1	Genbank	CDS	77542	79107	.	-	0	gene_id "VVMO6_00069"; transcript_id "unassigned_transcript_80"; gbkey "CDS"; locus_tag "VVMO6_00069"; product "hypothetical protein"; protein_id "ADV85091.1"; transl_table "11"; exon_number "1";
CP002469.1	Genbank	start_codon	79105	79107	.	-	0	gene_id "VVMO6_00069"; transcript_id "unassigned_transcript_80"; gbkey "CDS"; locus_tag "VVMO6_00069"; product "hypothetical protein"; protein_id "ADV85091.1"; transl_table "11"; exon_number "1";
CP002469.1	Genbank	stop_codon	77539	77541	.	-	0	gene_id "VVMO6_00069"; transcript_id "unassigned_transcript_80"; gbkey "CDS"; locus_tag "VVMO6_00069"; product "hypothetical protein"; protein_id "ADV85091.1"; transl_table "11"; exon_number "1";
CP002469.1	Genbank	gene	79116	79688	.	-	.	gene_id "VVMO6_00070"; transcript_id ""; gbkey "Gene"; gene_biotype "protein_coding"; locus_tag "VVMO6_00070"; old_locus_tag "VVM_00142";
CP002469.1	Genbank	CDS	79119	79688	.	-	0	gene_id "VVMO6_00070"; transcript_id "unassigned_transcript_81"; gbkey "CDS"; locus_tag "VVMO6_00070"; product "DNA-directed RNA polymerase specialized sigma subunit"; protein_id "ADV85092.1"; transl_table "11"; exon_number "1";
CP002469.1	Genbank	start_codon	79686	79688	.	-	0	gene_id "VVMO6_00070"; transcript_id "unassigned_transcript_81"; gbkey "CDS"; locus_tag "VVMO6_00070"; product "DNA-directed RNA polymerase specialized sigma subunit"; protein_id "ADV85092.1"; transl_table "11"; exon_number "1";
CP002469.1	Genbank	stop_codon	79116	79118	.	-	0	gene_id "VVMO6_00070"; transcript_id "unassigned_transcript_81"; gbkey "CDS"; locus_tag "VVMO6_00070"; product "DNA-directed RNA polymerase specialized sigma subunit"; protein_id "ADV85092.1"; transl_table "11"; exon_number "1";
CP002469.1	Genbank	gene	79685	81124	.	-	.	gene_id "VVMO6_00071"; transcript_id ""; gbkey "Gene"; gene_biotype "protein_coding"; locus_tag "VVMO6_00071"; old_locus_tag "VVM_00144";
CP002469.1	Genbank	CDS	79688	81124	.	-	0	gene_id "VVMO6_00071"; transcript_id "unassigned_transcript_82"; gbkey "CDS"; locus_tag "VVMO6_00071"; product "chromosome segregation ATPase"; protein_id "ADV85093.1"; transl_table "11"; exon_number "1";
CP002469.1	Genbank	start_codon	81122	81124	.	-	0	gene_id "VVMO6_00071"; transcript_id "unassigned_transcript_82"; gbkey "CDS"; locus_tag "VVMO6_00071"; product "chromosome segregation ATPase"; protein_id "ADV85093.1"; transl_table "11"; exon_number "1";
CP002469.1	Genbank	stop_codon	79685	79687	.	-	0	gene_id "VVMO6_00071"; transcript_id "unassigned_transcript_82"; gbkey "CDS"; locus_tag "VVMO6_00071"; product "chromosome segregation ATPase"; protein_id "ADV85093.1"; transl_table "11"; exon_number "1";
CP002469.1	Genbank	gene	81153	82487	.	-	.	gene_id "VVMO6_00072"; transcript_id ""; gbkey "Gene"; gene_biotype "protein_coding"; locus_tag "VVMO6_00072"; old_locus_tag "VVM_00145";
CP002469.1	Genbank	CDS	81156	82487	.	-	0	gene_id "VVMO6_00072"; transcript_id "unassigned_transcript_83"; gbkey "CDS"; locus_tag "VVMO6_00072"; product "serine/threonine protein kinase"; protein_id "ADV85094.1"; transl_table "11"; exon_number "1";
CP002469.1	Genbank	start_codon	82485	82487	.	-	0	gene_id "VVMO6_00072"; transcript_id "unassigned_transcript_83"; gbkey "CDS"; locus_tag "VVMO6_00072"; product "serine/threonine protein kinase"; protein_id "ADV85094.1"; transl_table "11"; exon_number "1";
CP002469.1	Genbank	stop_codon	81153	81155	.	-	0	gene_id "VVMO6_00072"; transcript_id "unassigned_transcript_83"; gbkey "CDS"; locus_tag "VVMO6_00072"; product "serine/threonine protein kinase"; protein_id "ADV85094.1"; transl_table "11"; exon_number "1";
CP002469.1	Genbank	gene	82640	83437	.	-	.	gene_id "VVMO6_00073"; transcript_id ""; gbkey "Gene"; gene_biotype "protein_coding"; locus_tag "VVMO6_00073"; old_locus_tag "VVM_00148";
CP002469.1	Genbank	CDS	82643	83437	.	-	0	gene_id "VVMO6_00073"; transcript_id "unassigned_transcript_84"; gbkey "CDS"; locus_tag "VVMO6_00073"; product "chromosome segregation ATPase"; protein_id "ADV85095.1"; transl_table "11"; exon_number "1";
CP002469.1	Genbank	start_codon	83435	83437	.	-	0	gene_id "VVMO6_00073"; transcript_id "unassigned_transcript_84"; gbkey "CDS"; locus_tag "VVMO6_00073"; product "chromosome segregation ATPase"; protein_id "ADV85095.1"; transl_table "11"; exon_number "1";
CP002469.1	Genbank	stop_codon	82640	82642	.	-	0	gene_id "VVMO6_00073"; transcript_id "unassigned_transcript_84"; gbkey "CDS"; locus_tag "VVMO6_00073"; product "chromosome segregation ATPase"; protein_id "ADV85095.1"; transl_table "11"; exon_number "1";
CP002469.1	Genbank	gene	83538	84434	.	+	.	gene_id "VVMO6_00074"; transcript_id ""; gbkey "Gene"; gene_biotype "protein_coding"; locus_tag "VVMO6_00074"; old_locus_tag "VVM_00149";
CP002469.1	Genbank	CDS	83538	84431	.	+	0	gene_id "VVMO6_00074"; transcript_id "unassigned_transcript_85"; gbkey "CDS"; locus_tag "VVMO6_00074"; product "response regulator"; protein_id "ADV85096.1"; transl_table "11"; exon_number "1";
CP002469.1	Genbank	start_codon	83538	83540	.	+	0	gene_id "VVMO6_00074"; transcript_id "unassigned_transcript_85"; gbkey "CDS"; locus_tag "VVMO6_00074"; product "response regulator"; protein_id "ADV85096.1"; transl_table "11"; exon_number "1";
CP002469.1	Genbank	stop_codon	84432	84434	.	+	0	gene_id "VVMO6_00074"; transcript_id "unassigned_transcript_85"; gbkey "CDS"; locus_tag "VVMO6_00074"; product "response regulator"; protein_id "ADV85096.1"; transl_table "11"; exon_number "1";
CP002469.1	Genbank	gene	84510	85517	.	+	.	gene_id "VVMO6_00075"; transcript_id ""; gbkey "Gene"; gene_biotype "protein_coding"; locus_tag "VVMO6_00075"; old_locus_tag "VVM_00151";
CP002469.1	Genbank	CDS	84510	85514	.	+	0	gene_id "VVMO6_00075"; transcript_id "unassigned_transcript_86"; gbkey "CDS"; locus_tag "VVMO6_00075"; product "gluconate utilization system Gnt-I transcriptional repressor"; protein_id "ADV85097.1"; transl_table "11"; exon_number "1";
CP002469.1	Genbank	start_codon	84510	84512	.	+	0	gene_id "VVMO6_00075"; transcript_id "unassigned_transcript_86"; gbkey "CDS"; locus_tag "VVMO6_00075"; product "gluconate utilization system Gnt-I transcriptional repressor"; protein_id "ADV85097.1"; transl_table "11"; exon_number "1";
CP002469.1	Genbank	stop_codon	85515	85517	.	+	0	gene_id "VVMO6_00075"; transcript_id "unassigned_transcript_86"; gbkey "CDS"; locus_tag "VVMO6_00075"; product "gluconate utilization system Gnt-I transcriptional repressor"; protein_id "ADV85097.1"; transl_table "11"; exon_number "1";
CP002469.1	Genbank	gene	85568	87364	.	-	.	gene_id "VVMO6_00076"; transcript_id ""; gbkey "Gene"; gene_biotype "protein_coding"; locus_tag "VVMO6_00076"; old_locus_tag "VVM_00153";
CP002469.1	Genbank	CDS	85571	87364	.	-	0	gene_id "VVMO6_00076"; transcript_id "unassigned_transcript_87"; gbkey "CDS"; locus_tag "VVMO6_00076"; product "phosphogluconate dehydratase"; protein_id "ADV85098.1"; transl_table "11"; exon_number "1";
CP002469.1	Genbank	start_codon	87362	87364	.	-	0	gene_id "VVMO6_00076"; transcript_id "unassigned_transcript_87"; gbkey "CDS"; locus_tag "VVMO6_00076"; product "phosphogluconate dehydratase"; protein_id "ADV85098.1"; transl_table "11"; exon_number "1";
CP002469.1	Genbank	stop_codon	85568	85570	.	-	0	gene_id "VVMO6_00076"; transcript_id "unassigned_transcript_87"; gbkey "CDS"; locus_tag "VVMO6_00076"; product "phosphogluconate dehydratase"; protein_id "ADV85098.1"; transl_table "11"; exon_number "1";
CP002469.1	Genbank	gene	87361	87882	.	-	.	gene_id "VVMO6_00077"; transcript_id ""; gbkey "Gene"; gene_biotype "protein_coding"; locus_tag "VVMO6_00077"; old_locus_tag "VVM_00154";
CP002469.1	Genbank	CDS	87364	87882	.	-	0	gene_id "VVMO6_00077"; transcript_id "unassigned_transcript_88"; gbkey "CDS"; locus_tag "VVMO6_00077"; product "gluconokinase"; protein_id "ADV85099.1"; transl_table "11"; exon_number "1";
CP002469.1	Genbank	start_codon	87880	87882	.	-	0	gene_id "VVMO6_00077"; transcript_id "unassigned_transcript_88"; gbkey "CDS"; locus_tag "VVMO6_00077"; product "gluconokinase"; protein_id "ADV85099.1"; transl_table "11"; exon_number "1";
CP002469.1	Genbank	stop_codon	87361	87363	.	-	0	gene_id "VVMO6_00077"; transcript_id "unassigned_transcript_88"; gbkey "CDS"; locus_tag "VVMO6_00077"; product "gluconokinase"; protein_id "ADV85099.1"; transl_table "11"; exon_number "1";
CP002469.1	Genbank	gene	88035	89411	.	+	.	gene_id "VVMO6_00078"; transcript_id ""; gbkey "Gene"; gene_biotype "protein_coding"; locus_tag "VVMO6_00078"; old_locus_tag "VVM_00155";
CP002469.1	Genbank	CDS	88035	89408	.	+	0	gene_id "VVMO6_00078"; transcript_id "unassigned_transcript_89"; gbkey "CDS"; locus_tag "VVMO6_00078"; product "low-affinity gluconate/H+ symporter GntU"; protein_id "ADV85100.1"; transl_table "11"; exon_number "1";
CP002469.1	Genbank	start_codon	88035	88037	.	+	0	gene_id "VVMO6_00078"; transcript_id "unassigned_transcript_89"; gbkey "CDS"; locus_tag "VVMO6_00078"; product "low-affinity gluconate/H+ symporter GntU"; protein_id "ADV85100.1"; transl_table "11"; exon_number "1";
CP002469.1	Genbank	stop_codon	89409	89411	.	+	0	gene_id "VVMO6_00078"; transcript_id "unassigned_transcript_89"; gbkey "CDS"; locus_tag "VVMO6_00078"; product "low-affinity gluconate/H+ symporter GntU"; protein_id "ADV85100.1"; transl_table "11"; exon_number "1";
CP002469.1	Genbank	gene	89421	90032	.	+	.	gene_id "VVMO6_00079"; transcript_id ""; gbkey "Gene"; gene_biotype "protein_coding"; locus_tag "VVMO6_00079"; old_locus_tag "VVM_00157";
CP002469.1	Genbank	CDS	89421	90029	.	+	0	gene_id "VVMO6_00079"; transcript_id "unassigned_transcript_90"; gbkey "CDS"; locus_tag "VVMO6_00079"; product "4-Hydroxy-2-oxoglutarate aldolase / 2-dehydro-3-deoxyphosphogluconate aldolase"; protein_id "ADV85101.1"; transl_table "11"; exon_number "1";
CP002469.1	Genbank	start_codon	89421	89423	.	+	0	gene_id "VVMO6_00079"; transcript_id "unassigned_transcript_90"; gbkey "CDS"; locus_tag "VVMO6_00079"; product "4-Hydroxy-2-oxoglutarate aldolase / 2-dehydro-3-deoxyphosphogluconate aldolase"; protein_id "ADV85101.1"; transl_table "11"; exon_number "1";
CP002469.1	Genbank	stop_codon	90030	90032	.	+	0	gene_id "VVMO6_00079"; transcript_id "unassigned_transcript_90"; gbkey "CDS"; locus_tag "VVMO6_00079"; product "4-Hydroxy-2-oxoglutarate aldolase / 2-dehydro-3-deoxyphosphogluconate aldolase"; protein_id "ADV85101.1"; transl_table "11"; exon_number "1";
CP002469.1	Genbank	gene	90739	91002	.	+	.	gene_id "VVMO6_00080"; transcript_id ""; gbkey "Gene"; gene_biotype "protein_coding"; locus_tag "VVMO6_00080"; old_locus_tag "VVM_00158";
CP002469.1	Genbank	CDS	90739	90999	.	+	0	gene_id "VVMO6_00080"; transcript_id "unassigned_transcript_91"; gbkey "CDS"; locus_tag "VVMO6_00080"; product "membrane protein"; protein_id "ADV85102.1"; transl_table "11"; exon_number "1";
CP002469.1	Genbank	start_codon	90739	90741	.	+	0	gene_id "VVMO6_00080"; transcript_id "unassigned_transcript_91"; gbkey "CDS"; locus_tag "VVMO6_00080"; product "membrane protein"; protein_id "ADV85102.1"; transl_table "11"; exon_number "1";
CP002469.1	Genbank	stop_codon	91000	91002	.	+	0	gene_id "VVMO6_00080"; transcript_id "unassigned_transcript_91"; gbkey "CDS"; locus_tag "VVMO6_00080"; product "membrane protein"; protein_id "ADV85102.1"; transl_table "11"; exon_number "1";
CP002469.1	Genbank	gene	91002	91532	.	+	.	gene_id "VVMO6_00081"; transcript_id ""; gbkey "Gene"; gene_biotype "protein_coding"; locus_tag "VVMO6_00081"; old_locus_tag "VVM_00159";
CP002469.1	Genbank	CDS	91002	91529	.	+	0	gene_id "VVMO6_00081"; transcript_id "unassigned_transcript_92"; gbkey "CDS"; locus_tag "VVMO6_00081"; product "hypothetical protein"; protein_id "ADV85103.1"; transl_table "11"; exon_number "1";
CP002469.1	Genbank	start_codon	91002	91004	.	+	0	gene_id "VVMO6_00081"; transcript_id "unassigned_transcript_92"; gbkey "CDS"; locus_tag "VVMO6_00081"; product "hypothetical protein"; protein_id "ADV85103.1"; transl_table "11"; exon_number "1";
CP002469.1	Genbank	stop_codon	91530	91532	.	+	0	gene_id "VVMO6_00081"; transcript_id "unassigned_transcript_92"; gbkey "CDS"; locus_tag "VVMO6_00081"; product "hypothetical protein"; protein_id "ADV85103.1"; transl_table "11"; exon_number "1";
CP002469.1	Genbank	gene	91700	93055	.	-	.	gene_id "VVMO6_00082"; transcript_id ""; gbkey "Gene"; gene_biotype "protein_coding"; locus_tag "VVMO6_00082"; old_locus_tag "VVM_00161";
CP002469.1	Genbank	CDS	91703	93055	.	-	0	gene_id "VVMO6_00082"; transcript_id "unassigned_transcript_93"; gbkey "CDS"; locus_tag "VVMO6_00082"; product "glutathione reductase"; protein_id "ADV85104.1"; transl_table "11"; exon_number "1";
CP002469.1	Genbank	start_codon	93053	93055	.	-	0	gene_id "VVMO6_00082"; transcript_id "unassigned_transcript_93"; gbkey "CDS"; locus_tag "VVMO6_00082"; product "glutathione reductase"; protein_id "ADV85104.1"; transl_table "11"; exon_number "1";
CP002469.1	Genbank	stop_codon	91700	91702	.	-	0	gene_id "VVMO6_00082"; transcript_id "unassigned_transcript_93"; gbkey "CDS"; locus_tag "VVMO6_00082"; product "glutathione reductase"; protein_id "ADV85104.1"; transl_table "11"; exon_number "1";
CP002469.1	Genbank	gene	93207	94046	.	-	.	gene_id "VVMO6_00083"; transcript_id ""; gbkey "Gene"; gene_biotype "protein_coding"; locus_tag "VVMO6_00083"; old_locus_tag "VVM_00163";
CP002469.1	Genbank	CDS	93210	94046	.	-	0	gene_id "VVMO6_00083"; transcript_id "unassigned_transcript_94"; gbkey "CDS"; locus_tag "VVMO6_00083"; product "protein involved in catabolism of external DNA"; protein_id "ADV85105.1"; transl_table "11"; exon_number "1";
CP002469.1	Genbank	start_codon	94044	94046	.	-	0	gene_id "VVMO6_00083"; transcript_id "unassigned_transcript_94"; gbkey "CDS"; locus_tag "VVMO6_00083"; product "protein involved in catabolism of external DNA"; protein_id "ADV85105.1"; transl_table "11"; exon_number "1";
CP002469.1	Genbank	stop_codon	93207	93209	.	-	0	gene_id "VVMO6_00083"; transcript_id "unassigned_transcript_94"; gbkey "CDS"; locus_tag "VVMO6_00083"; product "protein involved in catabolism of external DNA"; protein_id "ADV85105.1"; transl_table "11"; exon_number "1";
CP002469.1	Genbank	gene	94320	96362	.	+	.	gene_id "VVMO6_00084"; transcript_id ""; gbkey "Gene"; gene_biotype "protein_coding"; locus_tag "VVMO6_00084"; old_locus_tag "VVM_00164";
CP002469.1	Genbank	CDS	94320	96359	.	+	0	gene_id "VVMO6_00084"; transcript_id "unassigned_transcript_95"; gbkey "CDS"; locus_tag "VVMO6_00084"; product "oligopeptidase A"; protein_id "ADV85106.1"; transl_table "11"; exon_number "1";
CP002469.1	Genbank	start_codon	94320	94322	.	+	0	gene_id "VVMO6_00084"; transcript_id "unassigned_transcript_95"; gbkey "CDS"; locus_tag "VVMO6_00084"; product "oligopeptidase A"; protein_id "ADV85106.1"; transl_table "11"; exon_number "1";
CP002469.1	Genbank	stop_codon	96360	96362	.	+	0	gene_id "VVMO6_00084"; transcript_id "unassigned_transcript_95"; gbkey "CDS"; locus_tag "VVMO6_00084"; product "oligopeptidase A"; protein_id "ADV85106.1"; transl_table "11"; exon_number "1";
CP002469.1	Genbank	gene	96443	96907	.	-	.	gene_id "VVMO6_00085"; transcript_id ""; gbkey "Gene"; gene_biotype "protein_coding"; locus_tag "VVMO6_00085"; old_locus_tag "VVM_00167";
CP002469.1	Genbank	CDS	96446	96907	.	-	0	gene_id "VVMO6_00085"; transcript_id "unassigned_transcript_96"; gbkey "CDS"; locus_tag "VVMO6_00085"; product "transcriptional regulator AsnC"; protein_id "ADV85107.1"; transl_table "11"; exon_number "1";
CP002469.1	Genbank	start_codon	96905	96907	.	-	0	gene_id "VVMO6_00085"; transcript_id "unassigned_transcript_96"; gbkey "CDS"; locus_tag "VVMO6_00085"; product "transcriptional regulator AsnC"; protein_id "ADV85107.1"; transl_table "11"; exon_number "1";
CP002469.1	Genbank	stop_codon	96443	96445	.	-	0	gene_id "VVMO6_00085"; transcript_id "unassigned_transcript_96"; gbkey "CDS"; locus_tag "VVMO6_00085"; product "transcriptional regulator AsnC"; protein_id "ADV85107.1"; transl_table "11"; exon_number "1";
CP002469.1	Genbank	gene	96922	97035	.	-	.	gene_id "VVMO6_00087"; transcript_id ""; gbkey "Gene"; gene_biotype "protein_coding"; locus_tag "VVMO6_00087"; old_locus_tag "VVM_00169";
CP002469.1	Genbank	CDS	96925	97035	.	-	0	gene_id "VVMO6_00087"; transcript_id "unassigned_transcript_97"; gbkey "CDS"; locus_tag "VVMO6_00087"; product "hypothetical protein"; protein_id "ADV85109.1"; transl_table "11"; exon_number "1";
CP002469.1	Genbank	start_codon	97033	97035	.	-	0	gene_id "VVMO6_00087"; transcript_id "unassigned_transcript_97"; gbkey "CDS"; locus_tag "VVMO6_00087"; product "hypothetical protein"; protein_id "ADV85109.1"; transl_table "11"; exon_number "1";
CP002469.1	Genbank	stop_codon	96922	96924	.	-	0	gene_id "VVMO6_00087"; transcript_id "unassigned_transcript_97"; gbkey "CDS"; locus_tag "VVMO6_00087"; product "hypothetical protein"; protein_id "ADV85109.1"; transl_table "11"; exon_number "1";
CP002469.1	Genbank	gene	97034	100162	.	+	.	gene_id "VVMO6_00086"; transcript_id ""; gbkey "Gene"; gene_biotype "protein_coding"; locus_tag "VVMO6_00086"; old_locus_tag "VVM_00168";
CP002469.1	Genbank	CDS	97034	100159	.	+	0	gene_id "VVMO6_00086"; transcript_id "unassigned_transcript_98"; gbkey "CDS"; locus_tag "VVMO6_00086"; product "sensory box/GGDEF family protein"; protein_id "ADV85108.1"; transl_table "11"; exon_number "1";
CP002469.1	Genbank	start_codon	97034	97036	.	+	0	gene_id "VVMO6_00086"; transcript_id "unassigned_transcript_98"; gbkey "CDS"; locus_tag "VVMO6_00086"; product "sensory box/GGDEF family protein"; protein_id "ADV85108.1"; transl_table "11"; exon_number "1";
CP002469.1	Genbank	stop_codon	100160	100162	.	+	0	gene_id "VVMO6_00086"; transcript_id "unassigned_transcript_98"; gbkey "CDS"; locus_tag "VVMO6_00086"; product "sensory box/GGDEF family protein"; protein_id "ADV85108.1"; transl_table "11"; exon_number "1";
CP002469.1	Genbank	gene	100272	101051	.	+	.	gene_id "VVMO6_00088"; transcript_id ""; gbkey "Gene"; gene_biotype "protein_coding"; locus_tag "VVMO6_00088"; old_locus_tag "VVM_00174";
CP002469.1	Genbank	CDS	100272	101048	.	+	0	gene_id "VVMO6_00088"; transcript_id "unassigned_transcript_99"; gbkey "CDS"; locus_tag "VVMO6_00088"; product "SAM-dependent methyltransferase"; protein_id "ADV85110.1"; transl_table "11"; exon_number "1";
CP002469.1	Genbank	start_codon	100272	100274	.	+	0	gene_id "VVMO6_00088"; transcript_id "unassigned_transcript_99"; gbkey "CDS"; locus_tag "VVMO6_00088"; product "SAM-dependent methyltransferase"; protein_id "ADV85110.1"; transl_table "11"; exon_number "1";
CP002469.1	Genbank	stop_codon	101049	101051	.	+	0	gene_id "VVMO6_00088"; transcript_id "unassigned_transcript_99"; gbkey "CDS"; locus_tag "VVMO6_00088"; product "SAM-dependent methyltransferase"; protein_id "ADV85110.1"; transl_table "11"; exon_number "1";
CP002469.1	Genbank	gene	101211	101708	.	+	.	gene_id "VVMO6_00089"; transcript_id ""; gbkey "Gene"; gene_biotype "protein_coding"; locus_tag "VVMO6_00089"; old_locus_tag "VVM_00176";
CP002469.1	Genbank	CDS	101211	101705	.	+	0	gene_id "VVMO6_00089"; transcript_id "unassigned_transcript_100"; gbkey "CDS"; locus_tag "VVMO6_00089"; product "hypothetical protein"; protein_id "ADV85111.1"; transl_table "11"; exon_number "1";
CP002469.1	Genbank	start_codon	101211	101213	.	+	0	gene_id "VVMO6_00089"; transcript_id "unassigned_transcript_100"; gbkey "CDS"; locus_tag "VVMO6_00089"; product "hypothetical protein"; protein_id "ADV85111.1"; transl_table "11"; exon_number "1";
CP002469.1	Genbank	stop_codon	101706	101708	.	+	0	gene_id "VVMO6_00089"; transcript_id "unassigned_transcript_100"; gbkey "CDS"; locus_tag "VVMO6_00089"; product "hypothetical protein"; protein_id "ADV85111.1"; transl_table "11"; exon_number "1";
CP002469.1	Genbank	gene	101799	102689	.	-	.	gene_id "VVMO6_00090"; transcript_id ""; gbkey "Gene"; gene_biotype "protein_coding"; locus_tag "VVMO6_00090"; old_locus_tag "VVM_00178";
CP002469.1	Genbank	CDS	101802	102689	.	-	0	gene_id "VVMO6_00090"; transcript_id "unassigned_transcript_101"; gbkey "CDS"; locus_tag "VVMO6_00090"; product "putative acetate efflux pump MadN"; protein_id "ADV85112.1"; transl_table "11"; exon_number "1";
CP002469.1	Genbank	start_codon	102687	102689	.	-	0	gene_id "VVMO6_00090"; transcript_id "unassigned_transcript_101"; gbkey "CDS"; locus_tag "VVMO6_00090"; product "putative acetate efflux pump MadN"; protein_id "ADV85112.1"; transl_table "11"; exon_number "1";
CP002469.1	Genbank	stop_codon	101799	101801	.	-	0	gene_id "VVMO6_00090"; transcript_id "unassigned_transcript_101"; gbkey "CDS"; locus_tag "VVMO6_00090"; product "putative acetate efflux pump MadN"; protein_id "ADV85112.1"; transl_table "11"; exon_number "1";
CP002469.1	Genbank	gene	102755	103180	.	-	.	gene_id "VVMO6_00091"; transcript_id ""; gbkey "Gene"; gene_biotype "protein_coding"; locus_tag "VVMO6_00091"; old_locus_tag "VVM_00179";
CP002469.1	Genbank	CDS	102758	103180	.	-	0	gene_id "VVMO6_00091"; transcript_id "unassigned_transcript_102"; gbkey "CDS"; locus_tag "VVMO6_00091"; product "universal stress protein A"; protein_id "ADV85113.1"; transl_table "11"; exon_number "1";
CP002469.1	Genbank	start_codon	103178	103180	.	-	0	gene_id "VVMO6_00091"; transcript_id "unassigned_transcript_102"; gbkey "CDS"; locus_tag "VVMO6_00091"; product "universal stress protein A"; protein_id "ADV85113.1"; transl_table "11"; exon_number "1";
CP002469.1	Genbank	stop_codon	102755	102757	.	-	0	gene_id "VVMO6_00091"; transcript_id "unassigned_transcript_102"; gbkey "CDS"; locus_tag "VVMO6_00091"; product "universal stress protein A"; protein_id "ADV85113.1"; transl_table "11"; exon_number "1";
CP002469.1	Genbank	gene	103348	103875	.	+	.	gene_id "VVMO6_00092"; transcript_id ""; gbkey "Gene"; gene_biotype "protein_coding"; locus_tag "VVMO6_00092"; old_locus_tag "VVM_00180";
CP002469.1	Genbank	CDS	103348	103872	.	+	0	gene_id "VVMO6_00092"; transcript_id "unassigned_transcript_103"; gbkey "CDS"; locus_tag "VVMO6_00092"; product "ferritin-like protein 2"; protein_id "ADV85114.1"; transl_table "11"; exon_number "1";
CP002469.1	Genbank	start_codon	103348	103350	.	+	0	gene_id "VVMO6_00092"; transcript_id "unassigned_transcript_103"; gbkey "CDS"; locus_tag "VVMO6_00092"; product "ferritin-like protein 2"; protein_id "ADV85114.1"; transl_table "11"; exon_number "1";
CP002469.1	Genbank	stop_codon	103873	103875	.	+	0	gene_id "VVMO6_00092"; transcript_id "unassigned_transcript_103"; gbkey "CDS"; locus_tag "VVMO6_00092"; product "ferritin-like protein 2"; protein_id "ADV85114.1"; transl_table "11"; exon_number "1";
CP002469.1	Genbank	gene	103962	104285	.	+	.	gene_id "VVMO6_00093"; transcript_id ""; gbkey "Gene"; gene_biotype "protein_coding"; locus_tag "VVMO6_00093"; old_locus_tag "VVM_00182";
CP002469.1	Genbank	CDS	103962	104282	.	+	0	gene_id "VVMO6_00093"; transcript_id "unassigned_transcript_104"; gbkey "CDS"; locus_tag "VVMO6_00093"; product "universal stress protein B"; protein_id "ADV85115.1"; transl_table "11"; exon_number "1";
CP002469.1	Genbank	start_codon	103962	103964	.	+	0	gene_id "VVMO6_00093"; transcript_id "unassigned_transcript_104"; gbkey "CDS"; locus_tag "VVMO6_00093"; product "universal stress protein B"; protein_id "ADV85115.1"; transl_table "11"; exon_number "1";
CP002469.1	Genbank	stop_codon	104283	104285	.	+	0	gene_id "VVMO6_00093"; transcript_id "unassigned_transcript_104"; gbkey "CDS"; locus_tag "VVMO6_00093"; product "universal stress protein B"; protein_id "ADV85115.1"; transl_table "11"; exon_number "1";
CP002469.1	Genbank	gene	104388	105575	.	+	.	gene_id "VVMO6_00094"; transcript_id ""; gbkey "Gene"; gene_biotype "protein_coding"; locus_tag "VVMO6_00094"; old_locus_tag "VVM_00183";
CP002469.1	Genbank	CDS	104388	105572	.	+	0	gene_id "VVMO6_00094"; transcript_id "unassigned_transcript_105"; gbkey "CDS"; locus_tag "VVMO6_00094"; product "NAD(FAD)-utilizing dehydrogenase"; protein_id "ADV85116.1"; transl_table "11"; exon_number "1";
CP002469.1	Genbank	start_codon	104388	104390	.	+	0	gene_id "VVMO6_00094"; transcript_id "unassigned_transcript_105"; gbkey "CDS"; locus_tag "VVMO6_00094"; product "NAD(FAD)-utilizing dehydrogenase"; protein_id "ADV85116.1"; transl_table "11"; exon_number "1";
CP002469.1	Genbank	stop_codon	105573	105575	.	+	0	gene_id "VVMO6_00094"; transcript_id "unassigned_transcript_105"; gbkey "CDS"; locus_tag "VVMO6_00094"; product "NAD(FAD)-utilizing dehydrogenase"; protein_id "ADV85116.1"; transl_table "11"; exon_number "1";
CP002469.1	Genbank	gene	105657	106838	.	-	.	gene_id "VVMO6_00095"; transcript_id ""; gbkey "Gene"; gene_biotype "protein_coding"; locus_tag "VVMO6_00095"; old_locus_tag "VVM_00187";
CP002469.1	Genbank	CDS	105660	106838	.	-	0	gene_id "VVMO6_00095"; transcript_id "unassigned_transcript_106"; gbkey "CDS"; locus_tag "VVMO6_00095"; product "HemY-like protein"; protein_id "ADV85117.1"; transl_table "11"; exon_number "1";
CP002469.1	Genbank	start_codon	106836	106838	.	-	0	gene_id "VVMO6_00095"; transcript_id "unassigned_transcript_106"; gbkey "CDS"; locus_tag "VVMO6_00095"; product "HemY-like protein"; protein_id "ADV85117.1"; transl_table "11"; exon_number "1";
CP002469.1	Genbank	stop_codon	105657	105659	.	-	0	gene_id "VVMO6_00095"; transcript_id "unassigned_transcript_106"; gbkey "CDS"; locus_tag "VVMO6_00095"; product "HemY-like protein"; protein_id "ADV85117.1"; transl_table "11"; exon_number "1";
CP002469.1	Genbank	gene	106835	108046	.	-	.	gene_id "VVMO6_00096"; transcript_id ""; gbkey "Gene"; gene_biotype "protein_coding"; locus_tag "VVMO6_00096"; old_locus_tag "VVM_00188";
CP002469.1	Genbank	CDS	106838	108046	.	-	0	gene_id "VVMO6_00096"; transcript_id "unassigned_transcript_107"; gbkey "CDS"; locus_tag "VVMO6_00096"; product "HemX-like protein"; protein_id "ADV85118.1"; transl_table "11"; exon_number "1";
CP002469.1	Genbank	start_codon	108044	108046	.	-	0	gene_id "VVMO6_00096"; transcript_id "unassigned_transcript_107"; gbkey "CDS"; locus_tag "VVMO6_00096"; product "HemX-like protein"; protein_id "ADV85118.1"; transl_table "11"; exon_number "1";
CP002469.1	Genbank	stop_codon	106835	106837	.	-	0	gene_id "VVMO6_00096"; transcript_id "unassigned_transcript_107"; gbkey "CDS"; locus_tag "VVMO6_00096"; product "HemX-like protein"; protein_id "ADV85118.1"; transl_table "11"; exon_number "1";
CP002469.1	Genbank	gene	108061	108792	.	-	.	gene_id "VVMO6_00097"; transcript_id ""; gbkey "Gene"; gene_biotype "protein_coding"; locus_tag "VVMO6_00097"; old_locus_tag "VVM_00190";
CP002469.1	Genbank	CDS	108064	108792	.	-	0	gene_id "VVMO6_00097"; transcript_id "unassigned_transcript_108"; gbkey "CDS"; locus_tag "VVMO6_00097"; product "uroporphyrinogen-III synthase"; protein_id "ADV85119.1"; transl_table "11"; exon_number "1";
CP002469.1	Genbank	start_codon	108790	108792	.	-	0	gene_id "VVMO6_00097"; transcript_id "unassigned_transcript_108"; gbkey "CDS"; locus_tag "VVMO6_00097"; product "uroporphyrinogen-III synthase"; protein_id "ADV85119.1"; transl_table "11"; exon_number "1";
CP002469.1	Genbank	stop_codon	108061	108063	.	-	0	gene_id "VVMO6_00097"; transcript_id "unassigned_transcript_108"; gbkey "CDS"; locus_tag "VVMO6_00097"; product "uroporphyrinogen-III synthase"; protein_id "ADV85119.1"; transl_table "11"; exon_number "1";
CP002469.1	Genbank	gene	108794	109732	.	-	.	gene_id "VVMO6_00098"; transcript_id ""; gbkey "Gene"; gene_biotype "protein_coding"; locus_tag "VVMO6_00098"; old_locus_tag "VVM_00191";
CP002469.1	Genbank	CDS	108797	109732	.	-	0	gene_id "VVMO6_00098"; transcript_id "unassigned_transcript_109"; gbkey "CDS"; locus_tag "VVMO6_00098"; product "porphobilinogen deaminase"; protein_id "ADV85120.1"; transl_table "11"; exon_number "1";
CP002469.1	Genbank	start_codon	109730	109732	.	-	0	gene_id "VVMO6_00098"; transcript_id "unassigned_transcript_109"; gbkey "CDS"; locus_tag "VVMO6_00098"; product "porphobilinogen deaminase"; protein_id "ADV85120.1"; transl_table "11"; exon_number "1";
CP002469.1	Genbank	stop_codon	108794	108796	.	-	0	gene_id "VVMO6_00098"; transcript_id "unassigned_transcript_109"; gbkey "CDS"; locus_tag "VVMO6_00098"; product "porphobilinogen deaminase"; protein_id "ADV85120.1"; transl_table "11"; exon_number "1";
CP002469.1	Genbank	gene	110096	112630	.	+	.	gene_id "VVMO6_00099"; transcript_id ""; gbkey "Gene"; gene_biotype "protein_coding"; locus_tag "VVMO6_00099"; old_locus_tag "VVM_00192";
CP002469.1	Genbank	CDS	110096	112627	.	+	0	gene_id "VVMO6_00099"; transcript_id "unassigned_transcript_110"; gbkey "CDS"; locus_tag "VVMO6_00099"; product "adenylate cyclase"; protein_id "ADV85121.1"; transl_table "11"; exon_number "1";
CP002469.1	Genbank	start_codon	110096	110098	.	+	0	gene_id "VVMO6_00099"; transcript_id "unassigned_transcript_110"; gbkey "CDS"; locus_tag "VVMO6_00099"; product "adenylate cyclase"; protein_id "ADV85121.1"; transl_table "11"; exon_number "1";
CP002469.1	Genbank	stop_codon	112628	112630	.	+	0	gene_id "VVMO6_00099"; transcript_id "unassigned_transcript_110"; gbkey "CDS"; locus_tag "VVMO6_00099"; product "adenylate cyclase"; protein_id "ADV85121.1"; transl_table "11"; exon_number "1";
CP002469.1	Genbank	gene	112747	113061	.	-	.	gene_id "VVMO6_00100"; transcript_id ""; gbkey "Gene"; gene_biotype "protein_coding"; locus_tag "VVMO6_00100"; old_locus_tag "VVM_00195";
CP002469.1	Genbank	CDS	112750	113061	.	-	0	gene_id "VVMO6_00100"; transcript_id "unassigned_transcript_111"; gbkey "CDS"; locus_tag "VVMO6_00100"; product "frataxin-like protein CyaY facilitates iron supply for heme A synthesis or Fe-S cluster assembly"; protein_id "ADV85122.1"; transl_table "11"; exon_number "1";
CP002469.1	Genbank	start_codon	113059	113061	.	-	0	gene_id "VVMO6_00100"; transcript_id "unassigned_transcript_111"; gbkey "CDS"; locus_tag "VVMO6_00100"; product "frataxin-like protein CyaY facilitates iron supply for heme A synthesis or Fe-S cluster assembly"; protein_id "ADV85122.1"; transl_table "11"; exon_number "1";
CP002469.1	Genbank	stop_codon	112747	112749	.	-	0	gene_id "VVMO6_00100"; transcript_id "unassigned_transcript_111"; gbkey "CDS"; locus_tag "VVMO6_00100"; product "frataxin-like protein CyaY facilitates iron supply for heme A synthesis or Fe-S cluster assembly"; protein_id "ADV85122.1"; transl_table "11"; exon_number "1";
CP002469.1	Genbank	gene	113137	113253	.	+	.	gene_id "VVMO6_00101"; transcript_id ""; gbkey "Gene"; gene_biotype "protein_coding"; locus_tag "VVMO6_00101"; old_locus_tag "VVM_00196";
CP002469.1	Genbank	CDS	113137	113250	.	+	0	gene_id "VVMO6_00101"; transcript_id "unassigned_transcript_112"; gbkey "CDS"; locus_tag "VVMO6_00101"; product "putative lipoprotein L"; protein_id "ADV85123.1"; transl_table "11"; exon_number "1";
CP002469.1	Genbank	start_codon	113137	113139	.	+	0	gene_id "VVMO6_00101"; transcript_id "unassigned_transcript_112"; gbkey "CDS"; locus_tag "VVMO6_00101"; product "putative lipoprotein L"; protein_id "ADV85123.1"; transl_table "11"; exon_number "1";
CP002469.1	Genbank	stop_codon	113251	113253	.	+	0	gene_id "VVMO6_00101"; transcript_id "unassigned_transcript_112"; gbkey "CDS"; locus_tag "VVMO6_00101"; product "putative lipoprotein L"; protein_id "ADV85123.1"; transl_table "11"; exon_number "1";
CP002469.1	Genbank	gene	113302	114555	.	+	.	gene_id "VVMO6_00102"; transcript_id ""; gbkey "Gene"; gene_biotype "protein_coding"; locus_tag "VVMO6_00102"; old_locus_tag "VVM_00197";
CP002469.1	Genbank	CDS	113302	114552	.	+	0	gene_id "VVMO6_00102"; transcript_id "unassigned_transcript_113"; gbkey "CDS"; locus_tag "VVMO6_00102"; product "diaminopimelate decarboxylase"; protein_id "ADV85124.1"; transl_table "11"; exon_number "1";
CP002469.1	Genbank	start_codon	113302	113304	.	+	0	gene_id "VVMO6_00102"; transcript_id "unassigned_transcript_113"; gbkey "CDS"; locus_tag "VVMO6_00102"; product "diaminopimelate decarboxylase"; protein_id "ADV85124.1"; transl_table "11"; exon_number "1";
CP002469.1	Genbank	stop_codon	114553	114555	.	+	0	gene_id "VVMO6_00102"; transcript_id "unassigned_transcript_113"; gbkey "CDS"; locus_tag "VVMO6_00102"; product "diaminopimelate decarboxylase"; protein_id "ADV85124.1"; transl_table "11"; exon_number "1";
CP002469.1	Genbank	gene	114566	115396	.	+	.	gene_id "VVMO6_00103"; transcript_id ""; gbkey "Gene"; gene_biotype "protein_coding"; locus_tag "VVMO6_00103"; old_locus_tag "VVM_00200";
CP002469.1	Genbank	CDS	114566	115393	.	+	0	gene_id "VVMO6_00103"; transcript_id "unassigned_transcript_114"; gbkey "CDS"; locus_tag "VVMO6_00103"; product "diaminopimelate epimerase"; protein_id "ADV85125.1"; transl_table "11"; exon_number "1";
CP002469.1	Genbank	start_codon	114566	114568	.	+	0	gene_id "VVMO6_00103"; transcript_id "unassigned_transcript_114"; gbkey "CDS"; locus_tag "VVMO6_00103"; product "diaminopimelate epimerase"; protein_id "ADV85125.1"; transl_table "11"; exon_number "1";
CP002469.1	Genbank	stop_codon	115394	115396	.	+	0	gene_id "VVMO6_00103"; transcript_id "unassigned_transcript_114"; gbkey "CDS"; locus_tag "VVMO6_00103"; product "diaminopimelate epimerase"; protein_id "ADV85125.1"; transl_table "11"; exon_number "1";
CP002469.1	Genbank	gene	115439	116140	.	+	.	gene_id "VVMO6_00104"; transcript_id ""; gbkey "Gene"; gene_biotype "protein_coding"; locus_tag "VVMO6_00104"; old_locus_tag "VVM_00201";
CP002469.1	Genbank	CDS	115439	116137	.	+	0	gene_id "VVMO6_00104"; transcript_id "unassigned_transcript_115"; gbkey "CDS"; locus_tag "VVMO6_00104"; product "protein of unknown function DUF484"; protein_id "ADV85126.1"; transl_table "11"; exon_number "1";
CP002469.1	Genbank	start_codon	115439	115441	.	+	0	gene_id "VVMO6_00104"; transcript_id "unassigned_transcript_115"; gbkey "CDS"; locus_tag "VVMO6_00104"; product "protein of unknown function DUF484"; protein_id "ADV85126.1"; transl_table "11"; exon_number "1";
CP002469.1	Genbank	stop_codon	116138	116140	.	+	0	gene_id "VVMO6_00104"; transcript_id "unassigned_transcript_115"; gbkey "CDS"; locus_tag "VVMO6_00104"; product "protein of unknown function DUF484"; protein_id "ADV85126.1"; transl_table "11"; exon_number "1";
CP002469.1	Genbank	gene	116109	117059	.	+	.	gene_id "VVMO6_00105"; transcript_id ""; gbkey "Gene"; gene_biotype "protein_coding"; locus_tag "VVMO6_00105"; old_locus_tag "VVM_00203";
CP002469.1	Genbank	CDS	116109	117056	.	+	0	gene_id "VVMO6_00105"; transcript_id "unassigned_transcript_116"; gbkey "CDS"; locus_tag "VVMO6_00105"; product "tyrosine recombinase XerC"; protein_id "ADV85127.1"; transl_table "11"; exon_number "1";
CP002469.1	Genbank	start_codon	116109	116111	.	+	0	gene_id "VVMO6_00105"; transcript_id "unassigned_transcript_116"; gbkey "CDS"; locus_tag "VVMO6_00105"; product "tyrosine recombinase XerC"; protein_id "ADV85127.1"; transl_table "11"; exon_number "1";
CP002469.1	Genbank	stop_codon	117057	117059	.	+	0	gene_id "VVMO6_00105"; transcript_id "unassigned_transcript_116"; gbkey "CDS"; locus_tag "VVMO6_00105"; product "tyrosine recombinase XerC"; protein_id "ADV85127.1"; transl_table "11"; exon_number "1";
CP002469.1	Genbank	gene	117056	117772	.	+	.	gene_id "VVMO6_00106"; transcript_id ""; gbkey "Gene"; gene_biotype "protein_coding"; locus_tag "VVMO6_00106"; old_locus_tag "VVM_00205";
CP002469.1	Genbank	CDS	117056	117769	.	+	0	gene_id "VVMO6_00106"; transcript_id "unassigned_transcript_117"; gbkey "CDS"; locus_tag "VVMO6_00106"; product "2-haloalkanoic acid dehalogenase"; protein_id "ADV85128.1"; transl_table "11"; exon_number "1";
CP002469.1	Genbank	start_codon	117056	117058	.	+	0	gene_id "VVMO6_00106"; transcript_id "unassigned_transcript_117"; gbkey "CDS"; locus_tag "VVMO6_00106"; product "2-haloalkanoic acid dehalogenase"; protein_id "ADV85128.1"; transl_table "11"; exon_number "1";
CP002469.1	Genbank	stop_codon	117770	117772	.	+	0	gene_id "VVMO6_00106"; transcript_id "unassigned_transcript_117"; gbkey "CDS"; locus_tag "VVMO6_00106"; product "2-haloalkanoic acid dehalogenase"; protein_id "ADV85128.1"; transl_table "11"; exon_number "1";
CP002469.1	Genbank	gene	117941	120391	.	+	.	gene_id "VVMO6_00107"; transcript_id ""; gbkey "Gene"; gene_biotype "protein_coding"; locus_tag "VVMO6_00107"; old_locus_tag "VVM_00207";
CP002469.1	Genbank	CDS	117941	120388	.	+	0	gene_id "VVMO6_00107"; transcript_id "unassigned_transcript_118"; gbkey "CDS"; locus_tag "VVMO6_00107"; product "sensory box/GGDEF family protein"; protein_id "ADV85129.1"; transl_table "11"; exon_number "1";
CP002469.1	Genbank	start_codon	117941	117943	.	+	0	gene_id "VVMO6_00107"; transcript_id "unassigned_transcript_118"; gbkey "CDS"; locus_tag "VVMO6_00107"; product "sensory box/GGDEF family protein"; protein_id "ADV85129.1"; transl_table "11"; exon_number "1";
CP002469.1	Genbank	stop_codon	120389	120391	.	+	0	gene_id "VVMO6_00107"; transcript_id "unassigned_transcript_118"; gbkey "CDS"; locus_tag "VVMO6_00107"; product "sensory box/GGDEF family protein"; protein_id "ADV85129.1"; transl_table "11"; exon_number "1";
CP002469.1	Genbank	gene	120436	121044	.	-	.	gene_id "VVMO6_00108"; transcript_id ""; gbkey "Gene"; gene_biotype "protein_coding"; locus_tag "VVMO6_00108"; old_locus_tag "VVM_00211";
CP002469.1	Genbank	CDS	120439	121044	.	-	0	gene_id "VVMO6_00108"; transcript_id "unassigned_transcript_119"; gbkey "CDS"; locus_tag "VVMO6_00108"; product "hypothetical protein"; protein_id "ADV85130.1"; transl_table "11"; exon_number "1";
CP002469.1	Genbank	start_codon	121042	121044	.	-	0	gene_id "VVMO6_00108"; transcript_id "unassigned_transcript_119"; gbkey "CDS"; locus_tag "VVMO6_00108"; product "hypothetical protein"; protein_id "ADV85130.1"; transl_table "11"; exon_number "1";
CP002469.1	Genbank	stop_codon	120436	120438	.	-	0	gene_id "VVMO6_00108"; transcript_id "unassigned_transcript_119"; gbkey "CDS"; locus_tag "VVMO6_00108"; product "hypothetical protein"; protein_id "ADV85130.1"; transl_table "11"; exon_number "1";
CP002469.1	Genbank	gene	121041	122591	.	-	.	gene_id "VVMO6_00109"; transcript_id ""; gbkey "Gene"; gene_biotype "protein_coding"; locus_tag "VVMO6_00109"; old_locus_tag "VVM_00214";
CP002469.1	Genbank	CDS	121044	122591	.	-	0	gene_id "VVMO6_00109"; transcript_id "unassigned_transcript_120"; gbkey "CDS"; locus_tag "VVMO6_00109"; product "predicted membrane protein"; protein_id "ADV85131.1"; transl_table "11"; exon_number "1";
CP002469.1	Genbank	start_codon	122589	122591	.	-	0	gene_id "VVMO6_00109"; transcript_id "unassigned_transcript_120"; gbkey "CDS"; locus_tag "VVMO6_00109"; product "predicted membrane protein"; protein_id "ADV85131.1"; transl_table "11"; exon_number "1";
CP002469.1	Genbank	stop_codon	121041	121043	.	-	0	gene_id "VVMO6_00109"; transcript_id "unassigned_transcript_120"; gbkey "CDS"; locus_tag "VVMO6_00109"; product "predicted membrane protein"; protein_id "ADV85131.1"; transl_table "11"; exon_number "1";
CP002469.1	Genbank	gene	122741	123103	.	+	.	gene_id "VVMO6_00110"; transcript_id ""; gbkey "Gene"; gene_biotype "protein_coding"; locus_tag "VVMO6_00110"; old_locus_tag "VVM_00215";
CP002469.1	Genbank	CDS	122741	123100	.	+	0	gene_id "VVMO6_00110"; transcript_id "unassigned_transcript_121"; gbkey "CDS"; locus_tag "VVMO6_00110"; product "protein of unknown function DUF55"; protein_id "ADV85132.1"; transl_table "11"; exon_number "1";
CP002469.1	Genbank	start_codon	122741	122743	.	+	0	gene_id "VVMO6_00110"; transcript_id "unassigned_transcript_121"; gbkey "CDS"; locus_tag "VVMO6_00110"; product "protein of unknown function DUF55"; protein_id "ADV85132.1"; transl_table "11"; exon_number "1";
CP002469.1	Genbank	stop_codon	123101	123103	.	+	0	gene_id "VVMO6_00110"; transcript_id "unassigned_transcript_121"; gbkey "CDS"; locus_tag "VVMO6_00110"; product "protein of unknown function DUF55"; protein_id "ADV85132.1"; transl_table "11"; exon_number "1";
CP002469.1	Genbank	gene	123201	124031	.	-	.	gene_id "VVMO6_00111"; transcript_id ""; gbkey "Gene"; gene_biotype "protein_coding"; locus_tag "VVMO6_00111"; old_locus_tag "VVM_00217";
CP002469.1	Genbank	CDS	123204	124031	.	-	0	gene_id "VVMO6_00111"; transcript_id "unassigned_transcript_122"; gbkey "CDS"; locus_tag "VVMO6_00111"; product "cof protein HD superfamily hydrolase"; protein_id "ADV85133.1"; transl_table "11"; exon_number "1";
CP002469.1	Genbank	start_codon	124029	124031	.	-	0	gene_id "VVMO6_00111"; transcript_id "unassigned_transcript_122"; gbkey "CDS"; locus_tag "VVMO6_00111"; product "cof protein HD superfamily hydrolase"; protein_id "ADV85133.1"; transl_table "11"; exon_number "1";
CP002469.1	Genbank	stop_codon	123201	123203	.	-	0	gene_id "VVMO6_00111"; transcript_id "unassigned_transcript_122"; gbkey "CDS"; locus_tag "VVMO6_00111"; product "cof protein HD superfamily hydrolase"; protein_id "ADV85133.1"; transl_table "11"; exon_number "1";
CP002469.1	Genbank	gene	124212	125210	.	-	.	gene_id "VVMO6_00112"; transcript_id ""; gbkey "Gene"; gene_biotype "protein_coding"; locus_tag "VVMO6_00112"; old_locus_tag "VVM_00219";
CP002469.1	Genbank	CDS	124215	125210	.	-	0	gene_id "VVMO6_00112"; transcript_id "unassigned_transcript_123"; gbkey "CDS"; locus_tag "VVMO6_00112"; product "lysophospholipase L2"; protein_id "ADV85134.1"; transl_table "11"; exon_number "1";
CP002469.1	Genbank	start_codon	125208	125210	.	-	0	gene_id "VVMO6_00112"; transcript_id "unassigned_transcript_123"; gbkey "CDS"; locus_tag "VVMO6_00112"; product "lysophospholipase L2"; protein_id "ADV85134.1"; transl_table "11"; exon_number "1";
CP002469.1	Genbank	stop_codon	124212	124214	.	-	0	gene_id "VVMO6_00112"; transcript_id "unassigned_transcript_123"; gbkey "CDS"; locus_tag "VVMO6_00112"; product "lysophospholipase L2"; protein_id "ADV85134.1"; transl_table "11"; exon_number "1";
CP002469.1	Genbank	gene	125274	125891	.	+	.	gene_id "VVMO6_00113"; transcript_id ""; gbkey "Gene"; gene_biotype "protein_coding"; locus_tag "VVMO6_00113"; old_locus_tag "VVM_00220";
CP002469.1	Genbank	CDS	125274	125888	.	+	0	gene_id "VVMO6_00113"; transcript_id "unassigned_transcript_124"; gbkey "CDS"; locus_tag "VVMO6_00113"; product "homoserine/homoserine lactone efflux protein"; protein_id "ADV85135.1"; transl_table "11"; exon_number "1";
CP002469.1	Genbank	start_codon	125274	125276	.	+	0	gene_id "VVMO6_00113"; transcript_id "unassigned_transcript_124"; gbkey "CDS"; locus_tag "VVMO6_00113"; product "homoserine/homoserine lactone efflux protein"; protein_id "ADV85135.1"; transl_table "11"; exon_number "1";
CP002469.1	Genbank	stop_codon	125889	125891	.	+	0	gene_id "VVMO6_00113"; transcript_id "unassigned_transcript_124"; gbkey "CDS"; locus_tag "VVMO6_00113"; product "homoserine/homoserine lactone efflux protein"; protein_id "ADV85135.1"; transl_table "11"; exon_number "1";
CP002469.1	Genbank	gene	126014	127168	.	+	.	gene_id "VVMO6_00114"; transcript_id ""; gbkey "Gene"; gene_biotype "protein_coding"; locus_tag "VVMO6_00114"; old_locus_tag "VVM_00222";
CP002469.1	Genbank	CDS	126014	127165	.	+	0	gene_id "VVMO6_00114"; transcript_id "unassigned_transcript_125"; gbkey "CDS"; locus_tag "VVMO6_00114"; product "predicted signal transduction protein"; protein_id "ADV85136.1"; transl_table "11"; exon_number "1";
CP002469.1	Genbank	start_codon	126014	126016	.	+	0	gene_id "VVMO6_00114"; transcript_id "unassigned_transcript_125"; gbkey "CDS"; locus_tag "VVMO6_00114"; product "predicted signal transduction protein"; protein_id "ADV85136.1"; transl_table "11"; exon_number "1";
CP002469.1	Genbank	stop_codon	127166	127168	.	+	0	gene_id "VVMO6_00114"; transcript_id "unassigned_transcript_125"; gbkey "CDS"; locus_tag "VVMO6_00114"; product "predicted signal transduction protein"; protein_id "ADV85136.1"; transl_table "11"; exon_number "1";
CP002469.1	Genbank	gene	127275	127610	.	+	.	gene_id "VVMO6_00115"; transcript_id ""; gbkey "Gene"; gene_biotype "protein_coding"; locus_tag "VVMO6_00115"; old_locus_tag "VVM_00224";
CP002469.1	Genbank	CDS	127275	127607	.	+	0	gene_id "VVMO6_00115"; transcript_id "unassigned_transcript_126"; gbkey "CDS"; locus_tag "VVMO6_00115"; product "transcriptional regulator, ArsR family"; protein_id "ADV85137.1"; transl_table "11"; exon_number "1";
CP002469.1	Genbank	start_codon	127275	127277	.	+	0	gene_id "VVMO6_00115"; transcript_id "unassigned_transcript_126"; gbkey "CDS"; locus_tag "VVMO6_00115"; product "transcriptional regulator, ArsR family"; protein_id "ADV85137.1"; transl_table "11"; exon_number "1";
CP002469.1	Genbank	stop_codon	127608	127610	.	+	0	gene_id "VVMO6_00115"; transcript_id "unassigned_transcript_126"; gbkey "CDS"; locus_tag "VVMO6_00115"; product "transcriptional regulator, ArsR family"; protein_id "ADV85137.1"; transl_table "11"; exon_number "1";
CP002469.1	Genbank	gene	127640	128641	.	+	.	gene_id "VVMO6_00116"; transcript_id ""; gbkey "Gene"; gene_biotype "protein_coding"; locus_tag "VVMO6_00116"; old_locus_tag "VVM_00226";
CP002469.1	Genbank	CDS	127640	128638	.	+	0	gene_id "VVMO6_00116"; transcript_id "unassigned_transcript_127"; gbkey "CDS"; locus_tag "VVMO6_00116"; product "NAD-dependent glyceraldehyde-3-phosphate dehydrogenase"; protein_id "ADV85138.1"; transl_table "11"; exon_number "1";
CP002469.1	Genbank	start_codon	127640	127642	.	+	0	gene_id "VVMO6_00116"; transcript_id "unassigned_transcript_127"; gbkey "CDS"; locus_tag "VVMO6_00116"; product "NAD-dependent glyceraldehyde-3-phosphate dehydrogenase"; protein_id "ADV85138.1"; transl_table "11"; exon_number "1";
CP002469.1	Genbank	stop_codon	128639	128641	.	+	0	gene_id "VVMO6_00116"; transcript_id "unassigned_transcript_127"; gbkey "CDS"; locus_tag "VVMO6_00116"; product "NAD-dependent glyceraldehyde-3-phosphate dehydrogenase"; protein_id "ADV85138.1"; transl_table "11"; exon_number "1";
CP002469.1	Genbank	gene	128641	129150	.	+	.	gene_id "VVMO6_00117"; transcript_id ""; gbkey "Gene"; gene_biotype "protein_coding"; locus_tag "VVMO6_00117"; old_locus_tag "VVM_00229";
CP002469.1	Genbank	CDS	128641	129147	.	+	0	gene_id "VVMO6_00117"; transcript_id "unassigned_transcript_128"; gbkey "CDS"; locus_tag "VVMO6_00117"; product "predicted protein-tyrosine phosphatase"; protein_id "ADV85139.1"; transl_table "11"; exon_number "1";
CP002469.1	Genbank	start_codon	128641	128643	.	+	0	gene_id "VVMO6_00117"; transcript_id "unassigned_transcript_128"; gbkey "CDS"; locus_tag "VVMO6_00117"; product "predicted protein-tyrosine phosphatase"; protein_id "ADV85139.1"; transl_table "11"; exon_number "1";
CP002469.1	Genbank	stop_codon	129148	129150	.	+	0	gene_id "VVMO6_00117"; transcript_id "unassigned_transcript_128"; gbkey "CDS"; locus_tag "VVMO6_00117"; product "predicted protein-tyrosine phosphatase"; protein_id "ADV85139.1"; transl_table "11"; exon_number "1";
CP002469.1	Genbank	gene	129215	130435	.	+	.	gene_id "VVMO6_00118"; transcript_id ""; gbkey "Gene"; gene_biotype "protein_coding"; locus_tag "VVMO6_00118"; old_locus_tag "VVM_00230";
CP002469.1	Genbank	CDS	129215	130432	.	+	0	gene_id "VVMO6_00118"; transcript_id "unassigned_transcript_129"; gbkey "CDS"; locus_tag "VVMO6_00118"; product "permease of the major facilitator superfamily"; protein_id "ADV85140.1"; transl_table "11"; exon_number "1";
CP002469.1	Genbank	start_codon	129215	129217	.	+	0	gene_id "VVMO6_00118"; transcript_id "unassigned_transcript_129"; gbkey "CDS"; locus_tag "VVMO6_00118"; product "permease of the major facilitator superfamily"; protein_id "ADV85140.1"; transl_table "11"; exon_number "1";
CP002469.1	Genbank	stop_codon	130433	130435	.	+	0	gene_id "VVMO6_00118"; transcript_id "unassigned_transcript_129"; gbkey "CDS"; locus_tag "VVMO6_00118"; product "permease of the major facilitator superfamily"; protein_id "ADV85140.1"; transl_table "11"; exon_number "1";
CP002469.1	Genbank	gene	130535	131548	.	+	.	gene_id "VVMO6_00119"; transcript_id ""; gbkey "Gene"; gene_biotype "protein_coding"; locus_tag "VVMO6_00119"; old_locus_tag "VVM_00233";
CP002469.1	Genbank	CDS	130535	131545	.	+	0	gene_id "VVMO6_00119"; transcript_id "unassigned_transcript_130"; gbkey "CDS"; locus_tag "VVMO6_00119"; product "inner membrane protein"; protein_id "ADV85141.1"; transl_table "11"; exon_number "1";
CP002469.1	Genbank	start_codon	130535	130537	.	+	0	gene_id "VVMO6_00119"; transcript_id "unassigned_transcript_130"; gbkey "CDS"; locus_tag "VVMO6_00119"; product "inner membrane protein"; protein_id "ADV85141.1"; transl_table "11"; exon_number "1";
CP002469.1	Genbank	stop_codon	131546	131548	.	+	0	gene_id "VVMO6_00119"; transcript_id "unassigned_transcript_130"; gbkey "CDS"; locus_tag "VVMO6_00119"; product "inner membrane protein"; protein_id "ADV85141.1"; transl_table "11"; exon_number "1";
CP002469.1	Genbank	gene	131545	131874	.	-	.	gene_id "VVMO6_00120"; transcript_id ""; gbkey "Gene"; gene_biotype "protein_coding"; locus_tag "VVMO6_00120"; old_locus_tag "VVM_00235";
CP002469.1	Genbank	CDS	131548	131874	.	-	0	gene_id "VVMO6_00120"; transcript_id "unassigned_transcript_131"; gbkey "CDS"; locus_tag "VVMO6_00120"; product "hypothetical protein"; protein_id "ADV85142.1"; transl_table "11"; exon_number "1";
CP002469.1	Genbank	start_codon	131872	131874	.	-	0	gene_id "VVMO6_00120"; transcript_id "unassigned_transcript_131"; gbkey "CDS"; locus_tag "VVMO6_00120"; product "hypothetical protein"; protein_id "ADV85142.1"; transl_table "11"; exon_number "1";
CP002469.1	Genbank	stop_codon	131545	131547	.	-	0	gene_id "VVMO6_00120"; transcript_id "unassigned_transcript_131"; gbkey "CDS"; locus_tag "VVMO6_00120"; product "hypothetical protein"; protein_id "ADV85142.1"; transl_table "11"; exon_number "1";
CP002469.1	Genbank	gene	132110	132478	.	+	.	gene_id "VVMO6_00121"; transcript_id ""; gbkey "Gene"; gene_biotype "protein_coding"; locus_tag "VVMO6_00121"; old_locus_tag "VVM_00237";
CP002469.1	Genbank	CDS	132110	132475	.	+	0	gene_id "VVMO6_00121"; transcript_id "unassigned_transcript_132"; gbkey "CDS"; locus_tag "VVMO6_00121"; product "hypothetical protein"; protein_id "ADV85143.1"; transl_table "11"; exon_number "1";
CP002469.1	Genbank	start_codon	132110	132112	.	+	0	gene_id "VVMO6_00121"; transcript_id "unassigned_transcript_132"; gbkey "CDS"; locus_tag "VVMO6_00121"; product "hypothetical protein"; protein_id "ADV85143.1"; transl_table "11"; exon_number "1";
CP002469.1	Genbank	stop_codon	132476	132478	.	+	0	gene_id "VVMO6_00121"; transcript_id "unassigned_transcript_132"; gbkey "CDS"; locus_tag "VVMO6_00121"; product "hypothetical protein"; protein_id "ADV85143.1"; transl_table "11"; exon_number "1";
CP002469.1	Genbank	gene	132974	133108	.	+	.	gene_id "VVMO6_00122"; transcript_id ""; gbkey "Gene"; gene_biotype "protein_coding"; locus_tag "VVMO6_00122"; old_locus_tag "VVM_00238";
CP002469.1	Genbank	CDS	132974	133105	.	+	0	gene_id "VVMO6_00122"; transcript_id "unassigned_transcript_133"; gbkey "CDS"; locus_tag "VVMO6_00122"; product "hypothetical protein"; protein_id "ADV85144.1"; transl_table "11"; exon_number "1";
CP002469.1	Genbank	start_codon	132974	132976	.	+	0	gene_id "VVMO6_00122"; transcript_id "unassigned_transcript_133"; gbkey "CDS"; locus_tag "VVMO6_00122"; product "hypothetical protein"; protein_id "ADV85144.1"; transl_table "11"; exon_number "1";
CP002469.1	Genbank	stop_codon	133106	133108	.	+	0	gene_id "VVMO6_00122"; transcript_id "unassigned_transcript_133"; gbkey "CDS"; locus_tag "VVMO6_00122"; product "hypothetical protein"; protein_id "ADV85144.1"; transl_table "11"; exon_number "1";
CP002469.1	Genbank	gene	133510	134130	.	+	.	gene_id "VVMO6_00123"; transcript_id ""; gbkey "Gene"; gene_biotype "protein_coding"; locus_tag "VVMO6_00123"; old_locus_tag "VVM_00240";
CP002469.1	Genbank	CDS	133510	134127	.	+	0	gene_id "VVMO6_00123"; transcript_id "unassigned_transcript_134"; gbkey "CDS"; locus_tag "VVMO6_00123"; product "putative inner membrane protein"; protein_id "ADV85145.1"; transl_table "11"; exon_number "1";
CP002469.1	Genbank	start_codon	133510	133512	.	+	0	gene_id "VVMO6_00123"; transcript_id "unassigned_transcript_134"; gbkey "CDS"; locus_tag "VVMO6_00123"; product "putative inner membrane protein"; protein_id "ADV85145.1"; transl_table "11"; exon_number "1";
CP002469.1	Genbank	stop_codon	134128	134130	.	+	0	gene_id "VVMO6_00123"; transcript_id "unassigned_transcript_134"; gbkey "CDS"; locus_tag "VVMO6_00123"; product "putative inner membrane protein"; protein_id "ADV85145.1"; transl_table "11"; exon_number "1";
CP002469.1	Genbank	gene	134258	134428	.	+	.	gene_id "VVMO6_00124"; transcript_id ""; gbkey "Gene"; gene_biotype "protein_coding"; locus_tag "VVMO6_00124"; old_locus_tag "VVM_00242";
CP002469.1	Genbank	CDS	134258	134425	.	+	0	gene_id "VVMO6_00124"; transcript_id "unassigned_transcript_135"; gbkey "CDS"; locus_tag "VVMO6_00124"; product "hypothetical protein"; protein_id "ADV85146.1"; transl_table "11"; exon_number "1";
CP002469.1	Genbank	start_codon	134258	134260	.	+	0	gene_id "VVMO6_00124"; transcript_id "unassigned_transcript_135"; gbkey "CDS"; locus_tag "VVMO6_00124"; product "hypothetical protein"; protein_id "ADV85146.1"; transl_table "11"; exon_number "1";
CP002469.1	Genbank	stop_codon	134426	134428	.	+	0	gene_id "VVMO6_00124"; transcript_id "unassigned_transcript_135"; gbkey "CDS"; locus_tag "VVMO6_00124"; product "hypothetical protein"; protein_id "ADV85146.1"; transl_table "11"; exon_number "1";
CP002469.1	Genbank	gene	134621	135214	.	+	.	gene_id "VVMO6_00125"; transcript_id ""; gbkey "Gene"; gene_biotype "protein_coding"; locus_tag "VVMO6_00125"; old_locus_tag "VVM_00243";
CP002469.1	Genbank	CDS	134621	135211	.	+	0	gene_id "VVMO6_00125"; transcript_id "unassigned_transcript_136"; gbkey "CDS"; locus_tag "VVMO6_00125"; product "multiple antibiotic resistance protein marC"; protein_id "ADV85147.1"; transl_table "11"; exon_number "1";
CP002469.1	Genbank	start_codon	134621	134623	.	+	0	gene_id "VVMO6_00125"; transcript_id "unassigned_transcript_136"; gbkey "CDS"; locus_tag "VVMO6_00125"; product "multiple antibiotic resistance protein marC"; protein_id "ADV85147.1"; transl_table "11"; exon_number "1";
CP002469.1	Genbank	stop_codon	135212	135214	.	+	0	gene_id "VVMO6_00125"; transcript_id "unassigned_transcript_136"; gbkey "CDS"; locus_tag "VVMO6_00125"; product "multiple antibiotic resistance protein marC"; protein_id "ADV85147.1"; transl_table "11"; exon_number "1";
CP002469.1	Genbank	gene	135280	135546	.	-	.	gene_id "VVMO6_00126"; transcript_id ""; gbkey "Gene"; gene_biotype "protein_coding"; locus_tag "VVMO6_00126"; old_locus_tag "VVM_00245";
CP002469.1	Genbank	CDS	135283	135546	.	-	0	gene_id "VVMO6_00126"; transcript_id "unassigned_transcript_137"; gbkey "CDS"; locus_tag "VVMO6_00126"; product "hypothetical protein"; protein_id "ADV85148.1"; transl_table "11"; exon_number "1";
CP002469.1	Genbank	start_codon	135544	135546	.	-	0	gene_id "VVMO6_00126"; transcript_id "unassigned_transcript_137"; gbkey "CDS"; locus_tag "VVMO6_00126"; product "hypothetical protein"; protein_id "ADV85148.1"; transl_table "11"; exon_number "1";
CP002469.1	Genbank	stop_codon	135280	135282	.	-	0	gene_id "VVMO6_00126"; transcript_id "unassigned_transcript_137"; gbkey "CDS"; locus_tag "VVMO6_00126"; product "hypothetical protein"; protein_id "ADV85148.1"; transl_table "11"; exon_number "1";
CP002469.1	Genbank	gene	135565	136158	.	-	.	gene_id "VVMO6_00127"; transcript_id ""; gbkey "Gene"; gene_biotype "protein_coding"; locus_tag "VVMO6_00127"; old_locus_tag "VVM_00246";
CP002469.1	Genbank	CDS	135568	136158	.	-	0	gene_id "VVMO6_00127"; transcript_id "unassigned_transcript_138"; gbkey "CDS"; locus_tag "VVMO6_00127"; product "methyltransferase"; protein_id "ADV85149.1"; transl_table "11"; exon_number "1";
CP002469.1	Genbank	start_codon	136156	136158	.	-	0	gene_id "VVMO6_00127"; transcript_id "unassigned_transcript_138"; gbkey "CDS"; locus_tag "VVMO6_00127"; product "methyltransferase"; protein_id "ADV85149.1"; transl_table "11"; exon_number "1";
CP002469.1	Genbank	stop_codon	135565	135567	.	-	0	gene_id "VVMO6_00127"; transcript_id "unassigned_transcript_138"; gbkey "CDS"; locus_tag "VVMO6_00127"; product "methyltransferase"; protein_id "ADV85149.1"; transl_table "11"; exon_number "1";
CP002469.1	Genbank	gene	136364	137551	.	+	.	gene_id "VVMO6_00128"; transcript_id ""; gbkey "Gene"; gene_biotype "protein_coding"; locus_tag "VVMO6_00128"; old_locus_tag "VVM_00247";
CP002469.1	Genbank	CDS	136364	137548	.	+	0	gene_id "VVMO6_00128"; transcript_id "unassigned_transcript_139"; gbkey "CDS"; locus_tag "VVMO6_00128"; product "signal recognition particle receptor protein FtsY (alpha subunit)"; protein_id "ADV85150.1"; transl_table "11"; exon_number "1";
CP002469.1	Genbank	start_codon	136364	136366	.	+	0	gene_id "VVMO6_00128"; transcript_id "unassigned_transcript_139"; gbkey "CDS"; locus_tag "VVMO6_00128"; product "signal recognition particle receptor protein FtsY (alpha subunit)"; protein_id "ADV85150.1"; transl_table "11"; exon_number "1";
CP002469.1	Genbank	stop_codon	137549	137551	.	+	0	gene_id "VVMO6_00128"; transcript_id "unassigned_transcript_139"; gbkey "CDS"; locus_tag "VVMO6_00128"; product "signal recognition particle receptor protein FtsY (alpha subunit)"; protein_id "ADV85150.1"; transl_table "11"; exon_number "1";
CP002469.1	Genbank	gene	137572	138249	.	+	.	gene_id "VVMO6_00129"; transcript_id ""; gbkey "Gene"; gene_biotype "protein_coding"; locus_tag "VVMO6_00129"; old_locus_tag "VVM_00249";
CP002469.1	Genbank	CDS	137572	138246	.	+	0	gene_id "VVMO6_00129"; transcript_id "unassigned_transcript_140"; gbkey "CDS"; locus_tag "VVMO6_00129"; product "cell division transporter, ATP-binding protein FtsE"; protein_id "ADV85151.1"; transl_table "11"; exon_number "1";
CP002469.1	Genbank	start_codon	137572	137574	.	+	0	gene_id "VVMO6_00129"; transcript_id "unassigned_transcript_140"; gbkey "CDS"; locus_tag "VVMO6_00129"; product "cell division transporter, ATP-binding protein FtsE"; protein_id "ADV85151.1"; transl_table "11"; exon_number "1";
CP002469.1	Genbank	stop_codon	138247	138249	.	+	0	gene_id "VVMO6_00129"; transcript_id "unassigned_transcript_140"; gbkey "CDS"; locus_tag "VVMO6_00129"; product "cell division transporter, ATP-binding protein FtsE"; protein_id "ADV85151.1"; transl_table "11"; exon_number "1";
CP002469.1	Genbank	gene	138236	139204	.	+	.	gene_id "VVMO6_00130"; transcript_id ""; gbkey "Gene"; gene_biotype "protein_coding"; locus_tag "VVMO6_00130"; old_locus_tag "VVM_00250";
CP002469.1	Genbank	CDS	138236	139201	.	+	0	gene_id "VVMO6_00130"; transcript_id "unassigned_transcript_141"; gbkey "CDS"; locus_tag "VVMO6_00130"; product "cell division protein FtsX"; protein_id "ADV85152.1"; transl_table "11"; exon_number "1";
CP002469.1	Genbank	start_codon	138236	138238	.	+	0	gene_id "VVMO6_00130"; transcript_id "unassigned_transcript_141"; gbkey "CDS"; locus_tag "VVMO6_00130"; product "cell division protein FtsX"; protein_id "ADV85152.1"; transl_table "11"; exon_number "1";
CP002469.1	Genbank	stop_codon	139202	139204	.	+	0	gene_id "VVMO6_00130"; transcript_id "unassigned_transcript_141"; gbkey "CDS"; locus_tag "VVMO6_00130"; product "cell division protein FtsX"; protein_id "ADV85152.1"; transl_table "11"; exon_number "1";
CP002469.1	Genbank	gene	139381	140238	.	+	.	gene_id "VVMO6_00131"; transcript_id ""; gbkey "Gene"; gene_biotype "protein_coding"; locus_tag "VVMO6_00131"; old_locus_tag "VVM_00254";
CP002469.1	Genbank	CDS	139381	140235	.	+	0	gene_id "VVMO6_00131"; transcript_id "unassigned_transcript_142"; gbkey "CDS"; locus_tag "VVMO6_00131"; product "RNA polymerase sigma factor RpoH"; protein_id "ADV85153.1"; transl_table "11"; exon_number "1";
CP002469.1	Genbank	start_codon	139381	139383	.	+	0	gene_id "VVMO6_00131"; transcript_id "unassigned_transcript_142"; gbkey "CDS"; locus_tag "VVMO6_00131"; product "RNA polymerase sigma factor RpoH"; protein_id "ADV85153.1"; transl_table "11"; exon_number "1";
CP002469.1	Genbank	stop_codon	140236	140238	.	+	0	gene_id "VVMO6_00131"; transcript_id "unassigned_transcript_142"; gbkey "CDS"; locus_tag "VVMO6_00131"; product "RNA polymerase sigma factor RpoH"; protein_id "ADV85153.1"; transl_table "11"; exon_number "1";
CP002469.1	Genbank	gene	140263	140409	.	-	.	gene_id "VVMO6_00132"; transcript_id ""; gbkey "Gene"; gene_biotype "protein_coding"; locus_tag "VVMO6_00132"; old_locus_tag "VVM_00255";
CP002469.1	Genbank	CDS	140266	140409	.	-	0	gene_id "VVMO6_00132"; transcript_id "unassigned_transcript_143"; gbkey "CDS"; locus_tag "VVMO6_00132"; product "hypothetical protein"; protein_id "ADV85154.1"; transl_table "11"; exon_number "1";
CP002469.1	Genbank	start_codon	140407	140409	.	-	0	gene_id "VVMO6_00132"; transcript_id "unassigned_transcript_143"; gbkey "CDS"; locus_tag "VVMO6_00132"; product "hypothetical protein"; protein_id "ADV85154.1"; transl_table "11"; exon_number "1";
CP002469.1	Genbank	stop_codon	140263	140265	.	-	0	gene_id "VVMO6_00132"; transcript_id "unassigned_transcript_143"; gbkey "CDS"; locus_tag "VVMO6_00132"; product "hypothetical protein"; protein_id "ADV85154.1"; transl_table "11"; exon_number "1";
CP002469.1	Genbank	gene	140674	140994	.	+	.	gene_id "VVMO6_00133"; transcript_id ""; gbkey "Gene"; gene_biotype "protein_coding"; locus_tag "VVMO6_00133"; old_locus_tag "VVM_00257";
CP002469.1	Genbank	CDS	140674	140991	.	+	0	gene_id "VVMO6_00133"; transcript_id "unassigned_transcript_144"; gbkey "CDS"; locus_tag "VVMO6_00133"; product "thiosulfate sulfurtransferase GlpE"; protein_id "ADV85155.1"; transl_table "11"; exon_number "1";
CP002469.1	Genbank	start_codon	140674	140676	.	+	0	gene_id "VVMO6_00133"; transcript_id "unassigned_transcript_144"; gbkey "CDS"; locus_tag "VVMO6_00133"; product "thiosulfate sulfurtransferase GlpE"; protein_id "ADV85155.1"; transl_table "11"; exon_number "1";
CP002469.1	Genbank	stop_codon	140992	140994	.	+	0	gene_id "VVMO6_00133"; transcript_id "unassigned_transcript_144"; gbkey "CDS"; locus_tag "VVMO6_00133"; product "thiosulfate sulfurtransferase GlpE"; protein_id "ADV85155.1"; transl_table "11"; exon_number "1";
CP002469.1	Genbank	gene	141079	141921	.	+	.	gene_id "VVMO6_00134"; transcript_id ""; gbkey "Gene"; gene_biotype "protein_coding"; locus_tag "VVMO6_00134"; old_locus_tag "VVM_00258";
CP002469.1	Genbank	CDS	141079	141918	.	+	0	gene_id "VVMO6_00134"; transcript_id "unassigned_transcript_145"; gbkey "CDS"; locus_tag "VVMO6_00134"; product "GlpG protein (membrane protein of glp regulon)"; protein_id "ADV85156.1"; transl_table "11"; exon_number "1";
CP002469.1	Genbank	start_codon	141079	141081	.	+	0	gene_id "VVMO6_00134"; transcript_id "unassigned_transcript_145"; gbkey "CDS"; locus_tag "VVMO6_00134"; product "GlpG protein (membrane protein of glp regulon)"; protein_id "ADV85156.1"; transl_table "11"; exon_number "1";
CP002469.1	Genbank	stop_codon	141919	141921	.	+	0	gene_id "VVMO6_00134"; transcript_id "unassigned_transcript_145"; gbkey "CDS"; locus_tag "VVMO6_00134"; product "GlpG protein (membrane protein of glp regulon)"; protein_id "ADV85156.1"; transl_table "11"; exon_number "1";
CP002469.1	Genbank	gene	141970	142380	.	-	.	gene_id "VVMO6_00135"; transcript_id ""; gbkey "Gene"; gene_biotype "protein_coding"; locus_tag "VVMO6_00135"; old_locus_tag "VVM_00260";
CP002469.1	Genbank	CDS	141973	142380	.	-	0	gene_id "VVMO6_00135"; transcript_id "unassigned_transcript_146"; gbkey "CDS"; locus_tag "VVMO6_00135"; product "flagellar biosynthesis protein FliL"; protein_id "ADV85157.1"; transl_table "11"; exon_number "1";
CP002469.1	Genbank	start_codon	142378	142380	.	-	0	gene_id "VVMO6_00135"; transcript_id "unassigned_transcript_146"; gbkey "CDS"; locus_tag "VVMO6_00135"; product "flagellar biosynthesis protein FliL"; protein_id "ADV85157.1"; transl_table "11"; exon_number "1";
CP002469.1	Genbank	stop_codon	141970	141972	.	-	0	gene_id "VVMO6_00135"; transcript_id "unassigned_transcript_146"; gbkey "CDS"; locus_tag "VVMO6_00135"; product "flagellar biosynthesis protein FliL"; protein_id "ADV85157.1"; transl_table "11"; exon_number "1";
CP002469.1	Genbank	gene	142553	143092	.	+	.	gene_id "VVMO6_00136"; transcript_id ""; gbkey "Gene"; gene_biotype "protein_coding"; locus_tag "VVMO6_00136"; old_locus_tag "VVM_00261";
CP002469.1	Genbank	CDS	142553	143089	.	+	0	gene_id "VVMO6_00136"; transcript_id "unassigned_transcript_147"; gbkey "CDS"; locus_tag "VVMO6_00136"; product "chorismate-pyruvate lyase"; protein_id "ADV85158.1"; transl_table "11"; exon_number "1";
CP002469.1	Genbank	start_codon	142553	142555	.	+	0	gene_id "VVMO6_00136"; transcript_id "unassigned_transcript_147"; gbkey "CDS"; locus_tag "VVMO6_00136"; product "chorismate-pyruvate lyase"; protein_id "ADV85158.1"; transl_table "11"; exon_number "1";
CP002469.1	Genbank	stop_codon	143090	143092	.	+	0	gene_id "VVMO6_00136"; transcript_id "unassigned_transcript_147"; gbkey "CDS"; locus_tag "VVMO6_00136"; product "chorismate-pyruvate lyase"; protein_id "ADV85158.1"; transl_table "11"; exon_number "1";
CP002469.1	Genbank	gene	143093	143947	.	+	.	gene_id "VVMO6_00137"; transcript_id ""; gbkey "Gene"; gene_biotype "protein_coding"; locus_tag "VVMO6_00137"; old_locus_tag "VVM_00263";
CP002469.1	Genbank	CDS	143093	143944	.	+	0	gene_id "VVMO6_00137"; transcript_id "unassigned_transcript_148"; gbkey "CDS"; locus_tag "VVMO6_00137"; product "4-hydroxybenzoate polyprenyltransferase"; protein_id "ADV85159.1"; transl_table "11"; exon_number "1";
CP002469.1	Genbank	start_codon	143093	143095	.	+	0	gene_id "VVMO6_00137"; transcript_id "unassigned_transcript_148"; gbkey "CDS"; locus_tag "VVMO6_00137"; product "4-hydroxybenzoate polyprenyltransferase"; protein_id "ADV85159.1"; transl_table "11"; exon_number "1";
CP002469.1	Genbank	stop_codon	143945	143947	.	+	0	gene_id "VVMO6_00137"; transcript_id "unassigned_transcript_148"; gbkey "CDS"; locus_tag "VVMO6_00137"; product "4-hydroxybenzoate polyprenyltransferase"; protein_id "ADV85159.1"; transl_table "11"; exon_number "1";
CP002469.1	Genbank	gene	143960	144094	.	-	.	gene_id "VVMO6_00138"; transcript_id ""; gbkey "Gene"; gene_biotype "protein_coding"; locus_tag "VVMO6_00138"; old_locus_tag "VVM_00265";
CP002469.1	Genbank	CDS	143963	144094	.	-	0	gene_id "VVMO6_00138"; transcript_id "unassigned_transcript_149"; gbkey "CDS"; locus_tag "VVMO6_00138"; product "hypothetical protein"; protein_id "ADV85160.1"; transl_table "11"; exon_number "1";
CP002469.1	Genbank	start_codon	144092	144094	.	-	0	gene_id "VVMO6_00138"; transcript_id "unassigned_transcript_149"; gbkey "CDS"; locus_tag "VVMO6_00138"; product "hypothetical protein"; protein_id "ADV85160.1"; transl_table "11"; exon_number "1";
CP002469.1	Genbank	stop_codon	143960	143962	.	-	0	gene_id "VVMO6_00138"; transcript_id "unassigned_transcript_149"; gbkey "CDS"; locus_tag "VVMO6_00138"; product "hypothetical protein"; protein_id "ADV85160.1"; transl_table "11"; exon_number "1";
CP002469.1	Genbank	gene	144177	146606	.	-	.	gene_id "VVMO6_00139"; transcript_id ""; gbkey "Gene"; gene_biotype "protein_coding"; locus_tag "VVMO6_00139"; old_locus_tag "VVM_00267";
CP002469.1	Genbank	CDS	144180	146606	.	-	0	gene_id "VVMO6_00139"; transcript_id "unassigned_transcript_150"; gbkey "CDS"; locus_tag "VVMO6_00139"; product "glycerol-3-phosphate acyltransferase"; protein_id "ADV85161.1"; transl_table "11"; exon_number "1";
CP002469.1	Genbank	start_codon	146604	146606	.	-	0	gene_id "VVMO6_00139"; transcript_id "unassigned_transcript_150"; gbkey "CDS"; locus_tag "VVMO6_00139"; product "glycerol-3-phosphate acyltransferase"; protein_id "ADV85161.1"; transl_table "11"; exon_number "1";
CP002469.1	Genbank	stop_codon	144177	144179	.	-	0	gene_id "VVMO6_00139"; transcript_id "unassigned_transcript_150"; gbkey "CDS"; locus_tag "VVMO6_00139"; product "glycerol-3-phosphate acyltransferase"; protein_id "ADV85161.1"; transl_table "11"; exon_number "1";
CP002469.1	Genbank	gene	146924	147547	.	+	.	gene_id "VVMO6_00140"; transcript_id ""; gbkey "Gene"; gene_biotype "protein_coding"; locus_tag "VVMO6_00140"; old_locus_tag "VVM_00268";
CP002469.1	Genbank	CDS	146924	147544	.	+	0	gene_id "VVMO6_00140"; transcript_id "unassigned_transcript_151"; gbkey "CDS"; locus_tag "VVMO6_00140"; product "SOS-response repressor and protease LexA"; protein_id "ADV85162.1"; transl_table "11"; exon_number "1";
CP002469.1	Genbank	start_codon	146924	146926	.	+	0	gene_id "VVMO6_00140"; transcript_id "unassigned_transcript_151"; gbkey "CDS"; locus_tag "VVMO6_00140"; product "SOS-response repressor and protease LexA"; protein_id "ADV85162.1"; transl_table "11"; exon_number "1";
CP002469.1	Genbank	stop_codon	147545	147547	.	+	0	gene_id "VVMO6_00140"; transcript_id "unassigned_transcript_151"; gbkey "CDS"; locus_tag "VVMO6_00140"; product "SOS-response repressor and protease LexA"; protein_id "ADV85162.1"; transl_table "11"; exon_number "1";
CP002469.1	Genbank	gene	147735	148547	.	+	.	gene_id "VVMO6_00141"; transcript_id ""; gbkey "Gene"; gene_biotype "protein_coding"; locus_tag "VVMO6_00141"; old_locus_tag "VVM_00269";
CP002469.1	Genbank	CDS	147735	148544	.	+	0	gene_id "VVMO6_00141"; transcript_id "unassigned_transcript_152"; gbkey "CDS"; locus_tag "VVMO6_00141"; product "O-methyltransferase-related protein"; protein_id "ADV85163.1"; transl_table "11"; exon_number "1";
CP002469.1	Genbank	start_codon	147735	147737	.	+	0	gene_id "VVMO6_00141"; transcript_id "unassigned_transcript_152"; gbkey "CDS"; locus_tag "VVMO6_00141"; product "O-methyltransferase-related protein"; protein_id "ADV85163.1"; transl_table "11"; exon_number "1";
CP002469.1	Genbank	stop_codon	148545	148547	.	+	0	gene_id "VVMO6_00141"; transcript_id "unassigned_transcript_152"; gbkey "CDS"; locus_tag "VVMO6_00141"; product "O-methyltransferase-related protein"; protein_id "ADV85163.1"; transl_table "11"; exon_number "1";
CP002469.1	Genbank	gene	148597	149997	.	-	.	gene_id "VVMO6_00142"; transcript_id ""; gbkey "Gene"; gene_biotype "protein_coding"; locus_tag "VVMO6_00142"; old_locus_tag "VVM_00272";
CP002469.1	Genbank	CDS	148600	149997	.	-	0	gene_id "VVMO6_00142"; transcript_id "unassigned_transcript_153"; gbkey "CDS"; locus_tag "VVMO6_00142"; product "soluble pyridine nucleotide transhydrogenase"; protein_id "ADV85164.1"; transl_table "11"; exon_number "1";
CP002469.1	Genbank	start_codon	149995	149997	.	-	0	gene_id "VVMO6_00142"; transcript_id "unassigned_transcript_153"; gbkey "CDS"; locus_tag "VVMO6_00142"; product "soluble pyridine nucleotide transhydrogenase"; protein_id "ADV85164.1"; transl_table "11"; exon_number "1";
CP002469.1	Genbank	stop_codon	148597	148599	.	-	0	gene_id "VVMO6_00142"; transcript_id "unassigned_transcript_153"; gbkey "CDS"; locus_tag "VVMO6_00142"; product "soluble pyridine nucleotide transhydrogenase"; protein_id "ADV85164.1"; transl_table "11"; exon_number "1";
CP002469.1	Genbank	gene	150087	150923	.	+	.	gene_id "VVMO6_00143"; transcript_id ""; gbkey "Gene"; gene_biotype "protein_coding"; locus_tag "VVMO6_00143"; old_locus_tag "VVM_00273";
CP002469.1	Genbank	CDS	150087	150920	.	+	0	gene_id "VVMO6_00143"; transcript_id "unassigned_transcript_154"; gbkey "CDS"; locus_tag "VVMO6_00143"; product "unsaturated fatty acid biosynthesis repressor FabR, TetR family"; protein_id "ADV85165.1"; transl_table "11"; exon_number "1";
CP002469.1	Genbank	start_codon	150087	150089	.	+	0	gene_id "VVMO6_00143"; transcript_id "unassigned_transcript_154"; gbkey "CDS"; locus_tag "VVMO6_00143"; product "unsaturated fatty acid biosynthesis repressor FabR, TetR family"; protein_id "ADV85165.1"; transl_table "11"; exon_number "1";
CP002469.1	Genbank	stop_codon	150921	150923	.	+	0	gene_id "VVMO6_00143"; transcript_id "unassigned_transcript_154"; gbkey "CDS"; locus_tag "VVMO6_00143"; product "unsaturated fatty acid biosynthesis repressor FabR, TetR family"; protein_id "ADV85165.1"; transl_table "11"; exon_number "1";
CP002469.1	Genbank	gene	150923	151303	.	+	.	gene_id "VVMO6_00144"; transcript_id ""; gbkey "Gene"; gene_biotype "protein_coding"; locus_tag "VVMO6_00144"; old_locus_tag "VVM_00274";
CP002469.1	Genbank	CDS	150923	151300	.	+	0	gene_id "VVMO6_00144"; transcript_id "unassigned_transcript_155"; gbkey "CDS"; locus_tag "VVMO6_00144"; product "ATPase of the AAA+ class"; protein_id "ADV85166.1"; transl_table "11"; exon_number "1";
CP002469.1	Genbank	start_codon	150923	150925	.	+	0	gene_id "VVMO6_00144"; transcript_id "unassigned_transcript_155"; gbkey "CDS"; locus_tag "VVMO6_00144"; product "ATPase of the AAA+ class"; protein_id "ADV85166.1"; transl_table "11"; exon_number "1";
CP002469.1	Genbank	stop_codon	151301	151303	.	+	0	gene_id "VVMO6_00144"; transcript_id "unassigned_transcript_155"; gbkey "CDS"; locus_tag "VVMO6_00144"; product "ATPase of the AAA+ class"; protein_id "ADV85166.1"; transl_table "11"; exon_number "1";
CP002469.1	Genbank	gene	151361	152470	.	-	.	gene_id "VVMO6_00145"; transcript_id ""; gbkey "Gene"; gene_biotype "protein_coding"; locus_tag "VVMO6_00145"; old_locus_tag "VVM_00276";
CP002469.1	Genbank	CDS	151364	152470	.	-	0	gene_id "VVMO6_00145"; transcript_id "unassigned_transcript_156"; gbkey "CDS"; locus_tag "VVMO6_00145"; product "tRNA (Uracil54-C5-)-methyltransferase"; protein_id "ADV85167.1"; transl_table "11"; exon_number "1";
CP002469.1	Genbank	start_codon	152468	152470	.	-	0	gene_id "VVMO6_00145"; transcript_id "unassigned_transcript_156"; gbkey "CDS"; locus_tag "VVMO6_00145"; product "tRNA (Uracil54-C5-)-methyltransferase"; protein_id "ADV85167.1"; transl_table "11"; exon_number "1";
CP002469.1	Genbank	stop_codon	151361	151363	.	-	0	gene_id "VVMO6_00145"; transcript_id "unassigned_transcript_156"; gbkey "CDS"; locus_tag "VVMO6_00145"; product "tRNA (Uracil54-C5-)-methyltransferase"; protein_id "ADV85167.1"; transl_table "11"; exon_number "1";
CP002469.1	Genbank	gene	152873	154714	.	+	.	gene_id "VVMO6_00146"; transcript_id ""; gbkey "Gene"; gene_biotype "protein_coding"; locus_tag "VVMO6_00146"; old_locus_tag "VVM_00277";
CP002469.1	Genbank	CDS	152873	154711	.	+	0	gene_id "VVMO6_00146"; transcript_id "unassigned_transcript_157"; gbkey "CDS"; locus_tag "VVMO6_00146"; product "outer membrane vitamin B12 receptor BtuB"; protein_id "ADV85168.1"; transl_table "11"; exon_number "1";
CP002469.1	Genbank	start_codon	152873	152875	.	+	0	gene_id "VVMO6_00146"; transcript_id "unassigned_transcript_157"; gbkey "CDS"; locus_tag "VVMO6_00146"; product "outer membrane vitamin B12 receptor BtuB"; protein_id "ADV85168.1"; transl_table "11"; exon_number "1";
CP002469.1	Genbank	stop_codon	154712	154714	.	+	0	gene_id "VVMO6_00146"; transcript_id "unassigned_transcript_157"; gbkey "CDS"; locus_tag "VVMO6_00146"; product "outer membrane vitamin B12 receptor BtuB"; protein_id "ADV85168.1"; transl_table "11"; exon_number "1";
CP002469.1	Genbank	gene	154760	155443	.	+	.	gene_id "VVMO6_00147"; transcript_id ""; gbkey "Gene"; gene_biotype "protein_coding"; locus_tag "VVMO6_00147"; old_locus_tag "VVM_00280";
CP002469.1	Genbank	CDS	154760	155440	.	+	0	gene_id "VVMO6_00147"; transcript_id "unassigned_transcript_158"; gbkey "CDS"; locus_tag "VVMO6_00147"; product "conserved hypothetical protein/ Predicted ATPases of PP-loop superfamily"; protein_id "ADV85169.1"; transl_table "11"; exon_number "1";
CP002469.1	Genbank	start_codon	154760	154762	.	+	0	gene_id "VVMO6_00147"; transcript_id "unassigned_transcript_158"; gbkey "CDS"; locus_tag "VVMO6_00147"; product "conserved hypothetical protein/ Predicted ATPases of PP-loop superfamily"; protein_id "ADV85169.1"; transl_table "11"; exon_number "1";
CP002469.1	Genbank	stop_codon	155441	155443	.	+	0	gene_id "VVMO6_00147"; transcript_id "unassigned_transcript_158"; gbkey "CDS"; locus_tag "VVMO6_00147"; product "conserved hypothetical protein/ Predicted ATPases of PP-loop superfamily"; protein_id "ADV85169.1"; transl_table "11"; exon_number "1";
CP002469.1	Genbank	gene	155477	156268	.	+	.	gene_id "VVMO6_00148"; transcript_id ""; gbkey "Gene"; gene_biotype "protein_coding"; locus_tag "VVMO6_00148"; old_locus_tag "VVM_00281";
CP002469.1	Genbank	CDS	155477	156265	.	+	0	gene_id "VVMO6_00148"; transcript_id "unassigned_transcript_159"; gbkey "CDS"; locus_tag "VVMO6_00148"; product "glutamate racemase"; protein_id "ADV85170.1"; transl_table "11"; exon_number "1";
CP002469.1	Genbank	start_codon	155477	155479	.	+	0	gene_id "VVMO6_00148"; transcript_id "unassigned_transcript_159"; gbkey "CDS"; locus_tag "VVMO6_00148"; product "glutamate racemase"; protein_id "ADV85170.1"; transl_table "11"; exon_number "1";
CP002469.1	Genbank	stop_codon	156266	156268	.	+	0	gene_id "VVMO6_00148"; transcript_id "unassigned_transcript_159"; gbkey "CDS"; locus_tag "VVMO6_00148"; product "glutamate racemase"; protein_id "ADV85170.1"; transl_table "11"; exon_number "1";
CP002469.1	Genbank	gene	156246	156692	.	-	.	gene_id "VVMO6_00149"; transcript_id ""; gbkey "Gene"; gene_biotype "protein_coding"; locus_tag "VVMO6_00149"; old_locus_tag "VVM_00284";
CP002469.1	Genbank	CDS	156249	156692	.	-	0	gene_id "VVMO6_00149"; transcript_id "unassigned_transcript_160"; gbkey "CDS"; locus_tag "VVMO6_00149"; product "RNA-binding protein"; protein_id "ADV85171.1"; transl_table "11"; exon_number "1";
CP002469.1	Genbank	start_codon	156690	156692	.	-	0	gene_id "VVMO6_00149"; transcript_id "unassigned_transcript_160"; gbkey "CDS"; locus_tag "VVMO6_00149"; product "RNA-binding protein"; protein_id "ADV85171.1"; transl_table "11"; exon_number "1";
CP002469.1	Genbank	stop_codon	156246	156248	.	-	0	gene_id "VVMO6_00149"; transcript_id "unassigned_transcript_160"; gbkey "CDS"; locus_tag "VVMO6_00149"; product "RNA-binding protein"; protein_id "ADV85171.1"; transl_table "11"; exon_number "1";
CP002469.1	Genbank	gene	157228	158765	.	+	.	gene_id "VVMO6_r00004"; transcript_id ""; gbkey "Gene"; gene_biotype "rRNA"; locus_tag "VVMO6_r00004"; old_locus_tag "VVM_r00004";
CP002469.1	Genbank	transcript	157228	158765	.	+	.	gene_id "VVMO6_r00004"; transcript_id "unassigned_transcript_161"; gbkey "rRNA"; locus_tag "VVMO6_r00004"; old_locus_tag "VVM_r00004"; product "16S ribosomal RNA"; transcript_biotype "rRNA";
CP002469.1	Genbank	exon	157228	158765	.	+	.	gene_id "VVMO6_r00004"; transcript_id "unassigned_transcript_161"; locus_tag "VVMO6_r00004"; old_locus_tag "VVM_r00004"; product "16S ribosomal RNA"; transcript_biotype "rRNA"; exon_number "1";
CP002469.1	Genbank	gene	158828	158904	.	+	.	gene_id "VVMO6_t00009"; transcript_id ""; gbkey "Gene"; gene_biotype "tRNA"; locus_tag "VVMO6_t00009"; old_locus_tag "VVM_t00009";
CP002469.1	Genbank	transcript	158828	158904	.	+	.	gene_id "VVMO6_t00009"; transcript_id "unassigned_transcript_162"; gbkey "tRNA"; locus_tag "VVMO6_t00009"; note "anticodon: GAT"; old_locus_tag "VVM_t00009"; product "tRNA-Ile"; transcript_biotype "tRNA";
CP002469.1	Genbank	exon	158828	158904	.	+	.	gene_id "VVMO6_t00009"; transcript_id "unassigned_transcript_162"; locus_tag "VVMO6_t00009"; note "anticodon: GAT"; old_locus_tag "VVM_t00009"; product "tRNA-Ile"; transcript_biotype "tRNA"; exon_number "1";
CP002469.1	Genbank	gene	158915	158990	.	+	.	gene_id "VVMO6_t00010"; transcript_id ""; gbkey "Gene"; gene_biotype "tRNA"; locus_tag "VVMO6_t00010"; old_locus_tag "VVM_t00010";
CP002469.1	Genbank	transcript	158915	158990	.	+	.	gene_id "VVMO6_t00010"; transcript_id "unassigned_transcript_163"; gbkey "tRNA"; locus_tag "VVMO6_t00010"; note "anticodon: TGC"; old_locus_tag "VVM_t00010"; product "tRNA-Ala"; transcript_biotype "tRNA";
CP002469.1	Genbank	exon	158915	158990	.	+	.	gene_id "VVMO6_t00010"; transcript_id "unassigned_transcript_163"; locus_tag "VVMO6_t00010"; note "anticodon: TGC"; old_locus_tag "VVM_t00010"; product "tRNA-Ala"; transcript_biotype "tRNA"; exon_number "1";
CP002469.1	Genbank	gene	159270	162157	.	+	.	gene_id "VVMO6_r00005"; transcript_id ""; gbkey "Gene"; gene_biotype "rRNA"; locus_tag "VVMO6_r00005"; old_locus_tag "VVM_r00005";
CP002469.1	Genbank	transcript	159270	162157	.	+	.	gene_id "VVMO6_r00005"; transcript_id "unassigned_transcript_164"; gbkey "rRNA"; locus_tag "VVMO6_r00005"; old_locus_tag "VVM_r00005"; product "23S ribosomal RNA"; transcript_biotype "rRNA";
CP002469.1	Genbank	exon	159270	162157	.	+	.	gene_id "VVMO6_r00005"; transcript_id "unassigned_transcript_164"; locus_tag "VVMO6_r00005"; old_locus_tag "VVM_r00005"; product "23S ribosomal RNA"; transcript_biotype "rRNA"; exon_number "1";
CP002469.1	Genbank	gene	162279	162398	.	+	.	gene_id "VVMO6_r00006"; transcript_id ""; gbkey "Gene"; gene_biotype "rRNA"; locus_tag "VVMO6_r00006"; old_locus_tag "VVM_r00006";
CP002469.1	Genbank	transcript	162279	162398	.	+	.	gene_id "VVMO6_r00006"; transcript_id "unassigned_transcript_165"; gbkey "rRNA"; locus_tag "VVMO6_r00006"; old_locus_tag "VVM_r00006"; product "5S ribosomal RNA"; transcript_biotype "rRNA";
CP002469.1	Genbank	exon	162279	162398	.	+	.	gene_id "VVMO6_r00006"; transcript_id "unassigned_transcript_165"; locus_tag "VVMO6_r00006"; old_locus_tag "VVM_r00006"; product "5S ribosomal RNA"; transcript_biotype "rRNA"; exon_number "1";
CP002469.1	Genbank	gene	162427	162503	.	+	.	gene_id "VVMO6_t00011"; transcript_id ""; gbkey "Gene"; gene_biotype "tRNA"; locus_tag "VVMO6_t00011"; old_locus_tag "VVM_t00011";
CP002469.1	Genbank	transcript	162427	162503	.	+	.	gene_id "VVMO6_t00011"; transcript_id "unassigned_transcript_166"; gbkey "tRNA"; locus_tag "VVMO6_t00011"; note "anticodon: GTC"; old_locus_tag "VVM_t00011"; product "tRNA-Asp"; transcript_biotype "tRNA";
CP002469.1	Genbank	exon	162427	162503	.	+	.	gene_id "VVMO6_t00011"; transcript_id "unassigned_transcript_166"; locus_tag "VVMO6_t00011"; note "anticodon: GTC"; old_locus_tag "VVM_t00011"; product "tRNA-Asp"; transcript_biotype "tRNA"; exon_number "1";
CP002469.1	Genbank	gene	162733	163266	.	-	.	gene_id "VVMO6_00150"; transcript_id ""; gbkey "Gene"; gene_biotype "protein_coding"; locus_tag "VVMO6_00150"; old_locus_tag "VVM_00289";
CP002469.1	Genbank	CDS	162736	163266	.	-	0	gene_id "VVMO6_00150"; transcript_id "unassigned_transcript_167"; gbkey "CDS"; locus_tag "VVMO6_00150"; product "transposase-like protein"; protein_id "ADV85172.1"; transl_table "11"; exon_number "1";
CP002469.1	Genbank	start_codon	163264	163266	.	-	0	gene_id "VVMO6_00150"; transcript_id "unassigned_transcript_167"; gbkey "CDS"; locus_tag "VVMO6_00150"; product "transposase-like protein"; protein_id "ADV85172.1"; transl_table "11"; exon_number "1";
CP002469.1	Genbank	stop_codon	162733	162735	.	-	0	gene_id "VVMO6_00150"; transcript_id "unassigned_transcript_167"; gbkey "CDS"; locus_tag "VVMO6_00150"; product "transposase-like protein"; protein_id "ADV85172.1"; transl_table "11"; exon_number "1";
CP002469.1	Genbank	gene	163292	163573	.	-	.	gene_id "VVMO6_00151"; transcript_id ""; gbkey "Gene"; gene_biotype "protein_coding"; locus_tag "VVMO6_00151"; old_locus_tag "VVM_00291";
CP002469.1	Genbank	CDS	163295	163573	.	-	0	gene_id "VVMO6_00151"; transcript_id "unassigned_transcript_168"; gbkey "CDS"; locus_tag "VVMO6_00151"; product "transposase-like protein"; protein_id "ADV85173.1"; transl_table "11"; exon_number "1";
CP002469.1	Genbank	start_codon	163571	163573	.	-	0	gene_id "VVMO6_00151"; transcript_id "unassigned_transcript_168"; gbkey "CDS"; locus_tag "VVMO6_00151"; product "transposase-like protein"; protein_id "ADV85173.1"; transl_table "11"; exon_number "1";
CP002469.1	Genbank	stop_codon	163292	163294	.	-	0	gene_id "VVMO6_00151"; transcript_id "unassigned_transcript_168"; gbkey "CDS"; locus_tag "VVMO6_00151"; product "transposase-like protein"; protein_id "ADV85173.1"; transl_table "11"; exon_number "1";
CP002469.1	Genbank	gene	163700	165040	.	-	.	gene_id "VVMO6_00152"; transcript_id ""; gbkey "Gene"; gene_biotype "protein_coding"; locus_tag "VVMO6_00152"; old_locus_tag "VVM_00293";
CP002469.1	Genbank	CDS	163703	165040	.	-	0	gene_id "VVMO6_00152"; transcript_id "unassigned_transcript_169"; gbkey "CDS"; locus_tag "VVMO6_00152"; product "CDP-diacylglycerol-serine O-phosphatidyltransferase"; protein_id "ADV85174.1"; transl_table "11"; exon_number "1";
CP002469.1	Genbank	start_codon	165038	165040	.	-	0	gene_id "VVMO6_00152"; transcript_id "unassigned_transcript_169"; gbkey "CDS"; locus_tag "VVMO6_00152"; product "CDP-diacylglycerol-serine O-phosphatidyltransferase"; protein_id "ADV85174.1"; transl_table "11"; exon_number "1";
CP002469.1	Genbank	stop_codon	163700	163702	.	-	0	gene_id "VVMO6_00152"; transcript_id "unassigned_transcript_169"; gbkey "CDS"; locus_tag "VVMO6_00152"; product "CDP-diacylglycerol-serine O-phosphatidyltransferase"; protein_id "ADV85174.1"; transl_table "11"; exon_number "1";
CP002469.1	Genbank	gene	165130	165567	.	-	.	gene_id "VVMO6_00153"; transcript_id ""; gbkey "Gene"; gene_biotype "protein_coding"; locus_tag "VVMO6_00153"; old_locus_tag "VVM_00295";
CP002469.1	Genbank	CDS	165133	165567	.	-	0	gene_id "VVMO6_00153"; transcript_id "unassigned_transcript_170"; gbkey "CDS"; locus_tag "VVMO6_00153"; product "predicted acyltransferase"; protein_id "ADV85175.1"; transl_table "11"; exon_number "1";
CP002469.1	Genbank	start_codon	165565	165567	.	-	0	gene_id "VVMO6_00153"; transcript_id "unassigned_transcript_170"; gbkey "CDS"; locus_tag "VVMO6_00153"; product "predicted acyltransferase"; protein_id "ADV85175.1"; transl_table "11"; exon_number "1";
CP002469.1	Genbank	stop_codon	165130	165132	.	-	0	gene_id "VVMO6_00153"; transcript_id "unassigned_transcript_170"; gbkey "CDS"; locus_tag "VVMO6_00153"; product "predicted acyltransferase"; protein_id "ADV85175.1"; transl_table "11"; exon_number "1";
CP002469.1	Genbank	gene	165631	166674	.	+	.	gene_id "VVMO6_00154"; transcript_id ""; gbkey "Gene"; gene_biotype "protein_coding"; locus_tag "VVMO6_00154"; old_locus_tag "VVM_00296";
CP002469.1	Genbank	CDS	165631	166671	.	+	0	gene_id "VVMO6_00154"; transcript_id "unassigned_transcript_171"; gbkey "CDS"; locus_tag "VVMO6_00154"; product "UDP-N-acetylenolpyruvoylglucosamine reductase"; protein_id "ADV85176.1"; transl_table "11"; exon_number "1";
CP002469.1	Genbank	start_codon	165631	165633	.	+	0	gene_id "VVMO6_00154"; transcript_id "unassigned_transcript_171"; gbkey "CDS"; locus_tag "VVMO6_00154"; product "UDP-N-acetylenolpyruvoylglucosamine reductase"; protein_id "ADV85176.1"; transl_table "11"; exon_number "1";
CP002469.1	Genbank	stop_codon	166672	166674	.	+	0	gene_id "VVMO6_00154"; transcript_id "unassigned_transcript_171"; gbkey "CDS"; locus_tag "VVMO6_00154"; product "UDP-N-acetylenolpyruvoylglucosamine reductase"; protein_id "ADV85176.1"; transl_table "11"; exon_number "1";
CP002469.1	Genbank	gene	166671	167639	.	+	.	gene_id "VVMO6_00155"; transcript_id ""; gbkey "Gene"; gene_biotype "protein_coding"; locus_tag "VVMO6_00155"; old_locus_tag "VVM_00298";
CP002469.1	Genbank	CDS	166671	167636	.	+	0	gene_id "VVMO6_00155"; transcript_id "unassigned_transcript_172"; gbkey "CDS"; locus_tag "VVMO6_00155"; product "biotin-protein ligase / biotin operon repressor"; protein_id "ADV85177.1"; transl_table "11"; exon_number "1";
CP002469.1	Genbank	start_codon	166671	166673	.	+	0	gene_id "VVMO6_00155"; transcript_id "unassigned_transcript_172"; gbkey "CDS"; locus_tag "VVMO6_00155"; product "biotin-protein ligase / biotin operon repressor"; protein_id "ADV85177.1"; transl_table "11"; exon_number "1";
CP002469.1	Genbank	stop_codon	167637	167639	.	+	0	gene_id "VVMO6_00155"; transcript_id "unassigned_transcript_172"; gbkey "CDS"; locus_tag "VVMO6_00155"; product "biotin-protein ligase / biotin operon repressor"; protein_id "ADV85177.1"; transl_table "11"; exon_number "1";
CP002469.1	Genbank	gene	167671	168594	.	-	.	gene_id "VVMO6_00156"; transcript_id ""; gbkey "Gene"; gene_biotype "protein_coding"; locus_tag "VVMO6_00156"; old_locus_tag "VVM_00300";
CP002469.1	Genbank	CDS	167674	168594	.	-	0	gene_id "VVMO6_00156"; transcript_id "unassigned_transcript_173"; gbkey "CDS"; locus_tag "VVMO6_00156"; product "pantothenate kinase"; protein_id "ADV85178.1"; transl_table "11"; exon_number "1";
CP002469.1	Genbank	start_codon	168592	168594	.	-	0	gene_id "VVMO6_00156"; transcript_id "unassigned_transcript_173"; gbkey "CDS"; locus_tag "VVMO6_00156"; product "pantothenate kinase"; protein_id "ADV85178.1"; transl_table "11"; exon_number "1";
CP002469.1	Genbank	stop_codon	167671	167673	.	-	0	gene_id "VVMO6_00156"; transcript_id "unassigned_transcript_173"; gbkey "CDS"; locus_tag "VVMO6_00156"; product "pantothenate kinase"; protein_id "ADV85178.1"; transl_table "11"; exon_number "1";
CP002469.1	Genbank	gene	168806	168881	.	+	.	gene_id "VVMO6_t00012"; transcript_id ""; gbkey "Gene"; gene_biotype "tRNA"; locus_tag "VVMO6_t00012"; old_locus_tag "VVM_t00012";
CP002469.1	Genbank	transcript	168806	168881	.	+	.	gene_id "VVMO6_t00012"; transcript_id "unassigned_transcript_174"; gbkey "tRNA"; locus_tag "VVMO6_t00012"; note "anticodon: TGT"; old_locus_tag "VVM_t00012"; product "tRNA-Thr"; transcript_biotype "tRNA";
CP002469.1	Genbank	exon	168806	168881	.	+	.	gene_id "VVMO6_t00012"; transcript_id "unassigned_transcript_174"; locus_tag "VVMO6_t00012"; note "anticodon: TGT"; old_locus_tag "VVM_t00012"; product "tRNA-Thr"; transcript_biotype "tRNA"; exon_number "1";
CP002469.1	Genbank	gene	168929	169013	.	+	.	gene_id "VVMO6_t00013"; transcript_id ""; gbkey "Gene"; gene_biotype "tRNA"; locus_tag "VVMO6_t00013"; old_locus_tag "VVM_t00013";
CP002469.1	Genbank	transcript	168929	169013	.	+	.	gene_id "VVMO6_t00013"; transcript_id "unassigned_transcript_175"; gbkey "tRNA"; locus_tag "VVMO6_t00013"; note "anticodon: GTA"; old_locus_tag "VVM_t00013"; product "tRNA-Tyr"; transcript_biotype "tRNA";
CP002469.1	Genbank	exon	168929	169013	.	+	.	gene_id "VVMO6_t00013"; transcript_id "unassigned_transcript_175"; locus_tag "VVMO6_t00013"; note "anticodon: GTA"; old_locus_tag "VVM_t00013"; product "tRNA-Tyr"; transcript_biotype "tRNA"; exon_number "1";
CP002469.1	Genbank	gene	169049	169123	.	+	.	gene_id "VVMO6_t00014"; transcript_id ""; gbkey "Gene"; gene_biotype "tRNA"; locus_tag "VVMO6_t00014"; old_locus_tag "VVM_t00014";
CP002469.1	Genbank	transcript	169049	169123	.	+	.	gene_id "VVMO6_t00014"; transcript_id "unassigned_transcript_176"; gbkey "tRNA"; locus_tag "VVMO6_t00014"; note "anticodon: TCC"; old_locus_tag "VVM_t00014"; product "tRNA-Gly"; transcript_biotype "tRNA";
CP002469.1	Genbank	exon	169049	169123	.	+	.	gene_id "VVMO6_t00014"; transcript_id "unassigned_transcript_176"; locus_tag "VVMO6_t00014"; note "anticodon: TCC"; old_locus_tag "VVM_t00014"; product "tRNA-Gly"; transcript_biotype "tRNA"; exon_number "1";
CP002469.1	Genbank	gene	169138	169213	.	+	.	gene_id "VVMO6_t00015"; transcript_id ""; gbkey "Gene"; gene_biotype "tRNA"; locus_tag "VVMO6_t00015"; old_locus_tag "VVM_t00015";
CP002469.1	Genbank	transcript	169138	169213	.	+	.	gene_id "VVMO6_t00015"; transcript_id "unassigned_transcript_177"; gbkey "tRNA"; locus_tag "VVMO6_t00015"; note "anticodon: GGT"; old_locus_tag "VVM_t00015"; product "tRNA-Thr"; transcript_biotype "tRNA";
CP002469.1	Genbank	exon	169138	169213	.	+	.	gene_id "VVMO6_t00015"; transcript_id "unassigned_transcript_177"; locus_tag "VVMO6_t00015"; note "anticodon: GGT"; old_locus_tag "VVM_t00015"; product "tRNA-Thr"; transcript_biotype "tRNA"; exon_number "1";
CP002469.1	Genbank	gene	169315	170499	.	+	.	gene_id "VVMO6_00157"; transcript_id ""; gbkey "Gene"; gene_biotype "protein_coding"; locus_tag "VVMO6_00157"; old_locus_tag "VVM_00302";
CP002469.1	Genbank	CDS	169315	170496	.	+	0	gene_id "VVMO6_00157"; transcript_id "unassigned_transcript_178"; gbkey "CDS"; locus_tag "VVMO6_00157"; product "translation elongation factor Tu"; protein_id "ADV85179.1"; transl_table "11"; exon_number "1";
CP002469.1	Genbank	start_codon	169315	169317	.	+	0	gene_id "VVMO6_00157"; transcript_id "unassigned_transcript_178"; gbkey "CDS"; locus_tag "VVMO6_00157"; product "translation elongation factor Tu"; protein_id "ADV85179.1"; transl_table "11"; exon_number "1";
CP002469.1	Genbank	stop_codon	170497	170499	.	+	0	gene_id "VVMO6_00157"; transcript_id "unassigned_transcript_178"; gbkey "CDS"; locus_tag "VVMO6_00157"; product "translation elongation factor Tu"; protein_id "ADV85179.1"; transl_table "11"; exon_number "1";
CP002469.1	Genbank	gene	170732	171112	.	+	.	gene_id "VVMO6_00158"; transcript_id ""; gbkey "Gene"; gene_biotype "protein_coding"; locus_tag "VVMO6_00158"; old_locus_tag "VVM_00304";
CP002469.1	Genbank	CDS	170732	171109	.	+	0	gene_id "VVMO6_00158"; transcript_id "unassigned_transcript_179"; gbkey "CDS"; locus_tag "VVMO6_00158"; product "preprotein translocase subunit SecE"; protein_id "ADV85180.1"; transl_table "11"; exon_number "1";
CP002469.1	Genbank	start_codon	170732	170734	.	+	0	gene_id "VVMO6_00158"; transcript_id "unassigned_transcript_179"; gbkey "CDS"; locus_tag "VVMO6_00158"; product "preprotein translocase subunit SecE"; protein_id "ADV85180.1"; transl_table "11"; exon_number "1";
CP002469.1	Genbank	stop_codon	171110	171112	.	+	0	gene_id "VVMO6_00158"; transcript_id "unassigned_transcript_179"; gbkey "CDS"; locus_tag "VVMO6_00158"; product "preprotein translocase subunit SecE"; protein_id "ADV85180.1"; transl_table "11"; exon_number "1";
CP002469.1	Genbank	gene	171126	171674	.	+	.	gene_id "VVMO6_00159"; transcript_id ""; gbkey "Gene"; gene_biotype "protein_coding"; locus_tag "VVMO6_00159"; old_locus_tag "VVM_00305";
CP002469.1	Genbank	CDS	171126	171671	.	+	0	gene_id "VVMO6_00159"; transcript_id "unassigned_transcript_180"; gbkey "CDS"; locus_tag "VVMO6_00159"; product "transcription antitermination protein NusG"; protein_id "ADV85181.1"; transl_table "11"; exon_number "1";
CP002469.1	Genbank	start_codon	171126	171128	.	+	0	gene_id "VVMO6_00159"; transcript_id "unassigned_transcript_180"; gbkey "CDS"; locus_tag "VVMO6_00159"; product "transcription antitermination protein NusG"; protein_id "ADV85181.1"; transl_table "11"; exon_number "1";
CP002469.1	Genbank	stop_codon	171672	171674	.	+	0	gene_id "VVMO6_00159"; transcript_id "unassigned_transcript_180"; gbkey "CDS"; locus_tag "VVMO6_00159"; product "transcription antitermination protein NusG"; protein_id "ADV85181.1"; transl_table "11"; exon_number "1";
CP002469.1	Genbank	gene	171817	172245	.	+	.	gene_id "VVMO6_00160"; transcript_id ""; gbkey "Gene"; gene_biotype "protein_coding"; locus_tag "VVMO6_00160"; old_locus_tag "VVM_00307";
CP002469.1	Genbank	CDS	171817	172242	.	+	0	gene_id "VVMO6_00160"; transcript_id "unassigned_transcript_181"; gbkey "CDS"; locus_tag "VVMO6_00160"; product "LSU ribosomal protein L11p (L12e)"; protein_id "ADV85182.1"; transl_table "11"; exon_number "1";
CP002469.1	Genbank	start_codon	171817	171819	.	+	0	gene_id "VVMO6_00160"; transcript_id "unassigned_transcript_181"; gbkey "CDS"; locus_tag "VVMO6_00160"; product "LSU ribosomal protein L11p (L12e)"; protein_id "ADV85182.1"; transl_table "11"; exon_number "1";
CP002469.1	Genbank	stop_codon	172243	172245	.	+	0	gene_id "VVMO6_00160"; transcript_id "unassigned_transcript_181"; gbkey "CDS"; locus_tag "VVMO6_00160"; product "LSU ribosomal protein L11p (L12e)"; protein_id "ADV85182.1"; transl_table "11"; exon_number "1";
CP002469.1	Genbank	gene	172250	172951	.	+	.	gene_id "VVMO6_00161"; transcript_id ""; gbkey "Gene"; gene_biotype "protein_coding"; locus_tag "VVMO6_00161"; old_locus_tag "VVM_00308";
CP002469.1	Genbank	CDS	172250	172948	.	+	0	gene_id "VVMO6_00161"; transcript_id "unassigned_transcript_182"; gbkey "CDS"; locus_tag "VVMO6_00161"; product "LSU ribosomal protein L1p (L10Ae)"; protein_id "ADV85183.1"; transl_table "11"; exon_number "1";
CP002469.1	Genbank	start_codon	172250	172252	.	+	0	gene_id "VVMO6_00161"; transcript_id "unassigned_transcript_182"; gbkey "CDS"; locus_tag "VVMO6_00161"; product "LSU ribosomal protein L1p (L10Ae)"; protein_id "ADV85183.1"; transl_table "11"; exon_number "1";
CP002469.1	Genbank	stop_codon	172949	172951	.	+	0	gene_id "VVMO6_00161"; transcript_id "unassigned_transcript_182"; gbkey "CDS"; locus_tag "VVMO6_00161"; product "LSU ribosomal protein L1p (L10Ae)"; protein_id "ADV85183.1"; transl_table "11"; exon_number "1";
CP002469.1	Genbank	gene	173242	173730	.	+	.	gene_id "VVMO6_00162"; transcript_id ""; gbkey "Gene"; gene_biotype "protein_coding"; locus_tag "VVMO6_00162"; old_locus_tag "VVM_00310";
CP002469.1	Genbank	CDS	173242	173727	.	+	0	gene_id "VVMO6_00162"; transcript_id "unassigned_transcript_183"; gbkey "CDS"; locus_tag "VVMO6_00162"; product "LSU ribosomal protein L10p (P0)"; protein_id "ADV85184.1"; transl_table "11"; exon_number "1";
CP002469.1	Genbank	start_codon	173242	173244	.	+	0	gene_id "VVMO6_00162"; transcript_id "unassigned_transcript_183"; gbkey "CDS"; locus_tag "VVMO6_00162"; product "LSU ribosomal protein L10p (P0)"; protein_id "ADV85184.1"; transl_table "11"; exon_number "1";
CP002469.1	Genbank	stop_codon	173728	173730	.	+	0	gene_id "VVMO6_00162"; transcript_id "unassigned_transcript_183"; gbkey "CDS"; locus_tag "VVMO6_00162"; product "LSU ribosomal protein L10p (P0)"; protein_id "ADV85184.1"; transl_table "11"; exon_number "1";
CP002469.1	Genbank	gene	173791	174159	.	+	.	gene_id "VVMO6_00163"; transcript_id ""; gbkey "Gene"; gene_biotype "protein_coding"; locus_tag "VVMO6_00163"; old_locus_tag "VVM_00311";
CP002469.1	Genbank	CDS	173791	174156	.	+	0	gene_id "VVMO6_00163"; transcript_id "unassigned_transcript_184"; gbkey "CDS"; locus_tag "VVMO6_00163"; product "LSU ribosomal protein L7/L12 (P1/P2)"; protein_id "ADV85185.1"; transl_table "11"; exon_number "1";
CP002469.1	Genbank	start_codon	173791	173793	.	+	0	gene_id "VVMO6_00163"; transcript_id "unassigned_transcript_184"; gbkey "CDS"; locus_tag "VVMO6_00163"; product "LSU ribosomal protein L7/L12 (P1/P2)"; protein_id "ADV85185.1"; transl_table "11"; exon_number "1";
CP002469.1	Genbank	stop_codon	174157	174159	.	+	0	gene_id "VVMO6_00163"; transcript_id "unassigned_transcript_184"; gbkey "CDS"; locus_tag "VVMO6_00163"; product "LSU ribosomal protein L7/L12 (P1/P2)"; protein_id "ADV85185.1"; transl_table "11"; exon_number "1";
CP002469.1	Genbank	gene	174411	178439	.	+	.	gene_id "VVMO6_00164"; transcript_id ""; gbkey "Gene"; gene_biotype "protein_coding"; locus_tag "VVMO6_00164"; old_locus_tag "VVM_00312";
CP002469.1	Genbank	CDS	174411	178436	.	+	0	gene_id "VVMO6_00164"; transcript_id "unassigned_transcript_185"; gbkey "CDS"; locus_tag "VVMO6_00164"; product "DNA-directed RNA polymerase beta subunit"; protein_id "ADV85186.1"; transl_table "11"; exon_number "1";
CP002469.1	Genbank	start_codon	174411	174413	.	+	0	gene_id "VVMO6_00164"; transcript_id "unassigned_transcript_185"; gbkey "CDS"; locus_tag "VVMO6_00164"; product "DNA-directed RNA polymerase beta subunit"; protein_id "ADV85186.1"; transl_table "11"; exon_number "1";
CP002469.1	Genbank	stop_codon	178437	178439	.	+	0	gene_id "VVMO6_00164"; transcript_id "unassigned_transcript_185"; gbkey "CDS"; locus_tag "VVMO6_00164"; product "DNA-directed RNA polymerase beta subunit"; protein_id "ADV85186.1"; transl_table "11"; exon_number "1";
CP002469.1	Genbank	gene	178515	182717	.	+	.	gene_id "VVMO6_00165"; transcript_id ""; gbkey "Gene"; gene_biotype "protein_coding"; locus_tag "VVMO6_00165"; old_locus_tag "VVM_00316";
CP002469.1	Genbank	CDS	178515	182714	.	+	0	gene_id "VVMO6_00165"; transcript_id "unassigned_transcript_186"; gbkey "CDS"; locus_tag "VVMO6_00165"; product "DNA-directed RNA polymerase beta' subunit"; protein_id "ADV85187.1"; transl_table "11"; exon_number "1";
CP002469.1	Genbank	start_codon	178515	178517	.	+	0	gene_id "VVMO6_00165"; transcript_id "unassigned_transcript_186"; gbkey "CDS"; locus_tag "VVMO6_00165"; product "DNA-directed RNA polymerase beta' subunit"; protein_id "ADV85187.1"; transl_table "11"; exon_number "1";
CP002469.1	Genbank	stop_codon	182715	182717	.	+	0	gene_id "VVMO6_00165"; transcript_id "unassigned_transcript_186"; gbkey "CDS"; locus_tag "VVMO6_00165"; product "DNA-directed RNA polymerase beta' subunit"; protein_id "ADV85187.1"; transl_table "11"; exon_number "1";
CP002469.1	Genbank	gene	182859	183347	.	-	.	gene_id "VVMO6_00166"; transcript_id ""; gbkey "Gene"; gene_biotype "protein_coding"; locus_tag "VVMO6_00166"; old_locus_tag "VVM_00322";
CP002469.1	Genbank	CDS	182862	183347	.	-	0	gene_id "VVMO6_00166"; transcript_id "unassigned_transcript_187"; gbkey "CDS"; locus_tag "VVMO6_00166"; product "regulator of sigma D"; protein_id "ADV85188.1"; transl_table "11"; exon_number "1";
CP002469.1	Genbank	start_codon	183345	183347	.	-	0	gene_id "VVMO6_00166"; transcript_id "unassigned_transcript_187"; gbkey "CDS"; locus_tag "VVMO6_00166"; product "regulator of sigma D"; protein_id "ADV85188.1"; transl_table "11"; exon_number "1";
CP002469.1	Genbank	stop_codon	182859	182861	.	-	0	gene_id "VVMO6_00166"; transcript_id "unassigned_transcript_187"; gbkey "CDS"; locus_tag "VVMO6_00166"; product "regulator of sigma D"; protein_id "ADV85188.1"; transl_table "11"; exon_number "1";
CP002469.1	Genbank	gene	183548	184333	.	+	.	gene_id "VVMO6_00167"; transcript_id ""; gbkey "Gene"; gene_biotype "protein_coding"; locus_tag "VVMO6_00167"; old_locus_tag "VVM_00323";
CP002469.1	Genbank	CDS	183548	184330	.	+	0	gene_id "VVMO6_00167"; transcript_id "unassigned_transcript_188"; gbkey "CDS"; locus_tag "VVMO6_00167"; product "NADH pyrophosphatase"; protein_id "ADV85189.1"; transl_table "11"; exon_number "1";
CP002469.1	Genbank	start_codon	183548	183550	.	+	0	gene_id "VVMO6_00167"; transcript_id "unassigned_transcript_188"; gbkey "CDS"; locus_tag "VVMO6_00167"; product "NADH pyrophosphatase"; protein_id "ADV85189.1"; transl_table "11"; exon_number "1";
CP002469.1	Genbank	stop_codon	184331	184333	.	+	0	gene_id "VVMO6_00167"; transcript_id "unassigned_transcript_188"; gbkey "CDS"; locus_tag "VVMO6_00167"; product "NADH pyrophosphatase"; protein_id "ADV85189.1"; transl_table "11"; exon_number "1";
CP002469.1	Genbank	gene	184439	184924	.	+	.	gene_id "VVMO6_00168"; transcript_id ""; gbkey "Gene"; gene_biotype "protein_coding"; locus_tag "VVMO6_00168"; old_locus_tag "VVM_00324";
CP002469.1	Genbank	CDS	184439	184921	.	+	0	gene_id "VVMO6_00168"; transcript_id "unassigned_transcript_189"; gbkey "CDS"; locus_tag "VVMO6_00168"; product "hypothetical protein"; protein_id "ADV85190.1"; transl_table "11"; exon_number "1";
CP002469.1	Genbank	start_codon	184439	184441	.	+	0	gene_id "VVMO6_00168"; transcript_id "unassigned_transcript_189"; gbkey "CDS"; locus_tag "VVMO6_00168"; product "hypothetical protein"; protein_id "ADV85190.1"; transl_table "11"; exon_number "1";
CP002469.1	Genbank	stop_codon	184922	184924	.	+	0	gene_id "VVMO6_00168"; transcript_id "unassigned_transcript_189"; gbkey "CDS"; locus_tag "VVMO6_00168"; product "hypothetical protein"; protein_id "ADV85190.1"; transl_table "11"; exon_number "1";
CP002469.1	Genbank	gene	184929	185669	.	+	.	gene_id "VVMO6_00169"; transcript_id ""; gbkey "Gene"; gene_biotype "protein_coding"; locus_tag "VVMO6_00169"; old_locus_tag "VVM_00325";
CP002469.1	Genbank	CDS	184929	185666	.	+	0	gene_id "VVMO6_00169"; transcript_id "unassigned_transcript_190"; gbkey "CDS"; locus_tag "VVMO6_00169"; product "hypothetical protein"; protein_id "ADV85191.1"; transl_table "11"; exon_number "1";
CP002469.1	Genbank	start_codon	184929	184931	.	+	0	gene_id "VVMO6_00169"; transcript_id "unassigned_transcript_190"; gbkey "CDS"; locus_tag "VVMO6_00169"; product "hypothetical protein"; protein_id "ADV85191.1"; transl_table "11"; exon_number "1";
CP002469.1	Genbank	stop_codon	185667	185669	.	+	0	gene_id "VVMO6_00169"; transcript_id "unassigned_transcript_190"; gbkey "CDS"; locus_tag "VVMO6_00169"; product "hypothetical protein"; protein_id "ADV85191.1"; transl_table "11"; exon_number "1";
CP002469.1	Genbank	gene	185984	187051	.	+	.	gene_id "VVMO6_00170"; transcript_id ""; gbkey "Gene"; gene_biotype "protein_coding"; locus_tag "VVMO6_00170"; old_locus_tag "VVM_00326";
CP002469.1	Genbank	CDS	185984	187048	.	+	0	gene_id "VVMO6_00170"; transcript_id "unassigned_transcript_191"; gbkey "CDS"; locus_tag "VVMO6_00170"; product "uroporphyrinogen III decarboxylase"; protein_id "ADV85192.1"; transl_table "11"; exon_number "1";
CP002469.1	Genbank	start_codon	185984	185986	.	+	0	gene_id "VVMO6_00170"; transcript_id "unassigned_transcript_191"; gbkey "CDS"; locus_tag "VVMO6_00170"; product "uroporphyrinogen III decarboxylase"; protein_id "ADV85192.1"; transl_table "11"; exon_number "1";
CP002469.1	Genbank	stop_codon	187049	187051	.	+	0	gene_id "VVMO6_00170"; transcript_id "unassigned_transcript_191"; gbkey "CDS"; locus_tag "VVMO6_00170"; product "uroporphyrinogen III decarboxylase"; protein_id "ADV85192.1"; transl_table "11"; exon_number "1";
CP002469.1	Genbank	gene	187167	187760	.	-	.	gene_id "VVMO6_00171"; transcript_id ""; gbkey "Gene"; gene_biotype "protein_coding"; locus_tag "VVMO6_00171"; old_locus_tag "VVM_00329";
CP002469.1	Genbank	CDS	187170	187760	.	-	0	gene_id "VVMO6_00171"; transcript_id "unassigned_transcript_192"; gbkey "CDS"; locus_tag "VVMO6_00171"; product "hypothetical protein"; protein_id "ADV85193.1"; transl_table "11"; exon_number "1";
CP002469.1	Genbank	start_codon	187758	187760	.	-	0	gene_id "VVMO6_00171"; transcript_id "unassigned_transcript_192"; gbkey "CDS"; locus_tag "VVMO6_00171"; product "hypothetical protein"; protein_id "ADV85193.1"; transl_table "11"; exon_number "1";
CP002469.1	Genbank	stop_codon	187167	187169	.	-	0	gene_id "VVMO6_00171"; transcript_id "unassigned_transcript_192"; gbkey "CDS"; locus_tag "VVMO6_00171"; product "hypothetical protein"; protein_id "ADV85193.1"; transl_table "11"; exon_number "1";
CP002469.1	Genbank	gene	187764	188690	.	-	.	gene_id "VVMO6_00172"; transcript_id ""; gbkey "Gene"; gene_biotype "protein_coding"; locus_tag "VVMO6_00172"; old_locus_tag "VVM_00330";
CP002469.1	Genbank	CDS	187767	188690	.	-	0	gene_id "VVMO6_00172"; transcript_id "unassigned_transcript_193"; gbkey "CDS"; locus_tag "VVMO6_00172"; product "D-3-phosphoglycerate dehydrogenase"; protein_id "ADV85194.1"; transl_table "11"; exon_number "1";
CP002469.1	Genbank	start_codon	188688	188690	.	-	0	gene_id "VVMO6_00172"; transcript_id "unassigned_transcript_193"; gbkey "CDS"; locus_tag "VVMO6_00172"; product "D-3-phosphoglycerate dehydrogenase"; protein_id "ADV85194.1"; transl_table "11"; exon_number "1";
CP002469.1	Genbank	stop_codon	187764	187766	.	-	0	gene_id "VVMO6_00172"; transcript_id "unassigned_transcript_193"; gbkey "CDS"; locus_tag "VVMO6_00172"; product "D-3-phosphoglycerate dehydrogenase"; protein_id "ADV85194.1"; transl_table "11"; exon_number "1";
CP002469.1	Genbank	gene	188841	189347	.	+	.	gene_id "VVMO6_00173"; transcript_id ""; gbkey "Gene"; gene_biotype "protein_coding"; locus_tag "VVMO6_00173"; old_locus_tag "VVM_00331";
CP002469.1	Genbank	CDS	188841	189344	.	+	0	gene_id "VVMO6_00173"; transcript_id "unassigned_transcript_194"; gbkey "CDS"; locus_tag "VVMO6_00173"; product "hypothetical protein"; protein_id "ADV85195.1"; transl_table "11"; exon_number "1";
CP002469.1	Genbank	start_codon	188841	188843	.	+	0	gene_id "VVMO6_00173"; transcript_id "unassigned_transcript_194"; gbkey "CDS"; locus_tag "VVMO6_00173"; product "hypothetical protein"; protein_id "ADV85195.1"; transl_table "11"; exon_number "1";
CP002469.1	Genbank	stop_codon	189345	189347	.	+	0	gene_id "VVMO6_00173"; transcript_id "unassigned_transcript_194"; gbkey "CDS"; locus_tag "VVMO6_00173"; product "hypothetical protein"; protein_id "ADV85195.1"; transl_table "11"; exon_number "1";
CP002469.1	Genbank	gene	189401	190489	.	-	.	gene_id "VVMO6_00174"; transcript_id ""; gbkey "Gene"; gene_biotype "protein_coding"; locus_tag "VVMO6_00174"; old_locus_tag "VVM_00333";
CP002469.1	Genbank	CDS	189404	190489	.	-	0	gene_id "VVMO6_00174"; transcript_id "unassigned_transcript_195"; gbkey "CDS"; locus_tag "VVMO6_00174"; product "CBS-domain containing protein"; protein_id "ADV85196.1"; transl_table "11"; exon_number "1";
CP002469.1	Genbank	start_codon	190487	190489	.	-	0	gene_id "VVMO6_00174"; transcript_id "unassigned_transcript_195"; gbkey "CDS"; locus_tag "VVMO6_00174"; product "CBS-domain containing protein"; protein_id "ADV85196.1"; transl_table "11"; exon_number "1";
CP002469.1	Genbank	stop_codon	189401	189403	.	-	0	gene_id "VVMO6_00174"; transcript_id "unassigned_transcript_195"; gbkey "CDS"; locus_tag "VVMO6_00174"; product "CBS-domain containing protein"; protein_id "ADV85196.1"; transl_table "11"; exon_number "1";
CP002469.1	Genbank	gene	190754	191026	.	+	.	gene_id "VVMO6_00175"; transcript_id ""; gbkey "Gene"; gene_biotype "protein_coding"; locus_tag "VVMO6_00175"; old_locus_tag "VVM_00334";
CP002469.1	Genbank	CDS	190754	191023	.	+	0	gene_id "VVMO6_00175"; transcript_id "unassigned_transcript_196"; gbkey "CDS"; locus_tag "VVMO6_00175"; product "DNA-binding protein HU-alpha"; protein_id "ADV85197.1"; transl_table "11"; exon_number "1";
CP002469.1	Genbank	start_codon	190754	190756	.	+	0	gene_id "VVMO6_00175"; transcript_id "unassigned_transcript_196"; gbkey "CDS"; locus_tag "VVMO6_00175"; product "DNA-binding protein HU-alpha"; protein_id "ADV85197.1"; transl_table "11"; exon_number "1";
CP002469.1	Genbank	stop_codon	191024	191026	.	+	0	gene_id "VVMO6_00175"; transcript_id "unassigned_transcript_196"; gbkey "CDS"; locus_tag "VVMO6_00175"; product "DNA-binding protein HU-alpha"; protein_id "ADV85197.1"; transl_table "11"; exon_number "1";
CP002469.1	Genbank	gene	191186	191770	.	+	.	gene_id "VVMO6_00176"; transcript_id ""; gbkey "Gene"; gene_biotype "protein_coding"; locus_tag "VVMO6_00176"; old_locus_tag "VVM_00336";
CP002469.1	Genbank	CDS	191186	191767	.	+	0	gene_id "VVMO6_00176"; transcript_id "unassigned_transcript_197"; gbkey "CDS"; locus_tag "VVMO6_00176"; product "peptidyl-prolyl cis-trans isomerase"; protein_id "ADV85198.1"; transl_table "11"; exon_number "1";
CP002469.1	Genbank	start_codon	191186	191188	.	+	0	gene_id "VVMO6_00176"; transcript_id "unassigned_transcript_197"; gbkey "CDS"; locus_tag "VVMO6_00176"; product "peptidyl-prolyl cis-trans isomerase"; protein_id "ADV85198.1"; transl_table "11"; exon_number "1";
CP002469.1	Genbank	stop_codon	191768	191770	.	+	0	gene_id "VVMO6_00176"; transcript_id "unassigned_transcript_197"; gbkey "CDS"; locus_tag "VVMO6_00176"; product "peptidyl-prolyl cis-trans isomerase"; protein_id "ADV85198.1"; transl_table "11"; exon_number "1";
CP002469.1	Genbank	gene	191849	193138	.	-	.	gene_id "VVMO6_00177"; transcript_id ""; gbkey "Gene"; gene_biotype "protein_coding"; locus_tag "VVMO6_00177"; old_locus_tag "VVM_00339";
CP002469.1	Genbank	CDS	191852	193138	.	-	0	gene_id "VVMO6_00177"; transcript_id "unassigned_transcript_198"; gbkey "CDS"; locus_tag "VVMO6_00177"; product "phosphoribosylamine-glycine ligase"; protein_id "ADV85199.1"; transl_table "11"; exon_number "1";
CP002469.1	Genbank	start_codon	193136	193138	.	-	0	gene_id "VVMO6_00177"; transcript_id "unassigned_transcript_198"; gbkey "CDS"; locus_tag "VVMO6_00177"; product "phosphoribosylamine-glycine ligase"; protein_id "ADV85199.1"; transl_table "11"; exon_number "1";
CP002469.1	Genbank	stop_codon	191849	191851	.	-	0	gene_id "VVMO6_00177"; transcript_id "unassigned_transcript_198"; gbkey "CDS"; locus_tag "VVMO6_00177"; product "phosphoribosylamine-glycine ligase"; protein_id "ADV85199.1"; transl_table "11"; exon_number "1";
CP002469.1	Genbank	gene	193294	194886	.	-	.	gene_id "VVMO6_00178"; transcript_id ""; gbkey "Gene"; gene_biotype "protein_coding"; locus_tag "VVMO6_00178"; old_locus_tag "VVM_00341";
CP002469.1	Genbank	CDS	193297	194886	.	-	0	gene_id "VVMO6_00178"; transcript_id "unassigned_transcript_199"; gbkey "CDS"; locus_tag "VVMO6_00178"; product "IMP cyclohydrolase / phosphoribosylaminoimidazolecarboxamide formyltransferase"; protein_id "ADV85200.1"; transl_table "11"; exon_number "1";
CP002469.1	Genbank	start_codon	194884	194886	.	-	0	gene_id "VVMO6_00178"; transcript_id "unassigned_transcript_199"; gbkey "CDS"; locus_tag "VVMO6_00178"; product "IMP cyclohydrolase / phosphoribosylaminoimidazolecarboxamide formyltransferase"; protein_id "ADV85200.1"; transl_table "11"; exon_number "1";
CP002469.1	Genbank	stop_codon	193294	193296	.	-	0	gene_id "VVMO6_00178"; transcript_id "unassigned_transcript_199"; gbkey "CDS"; locus_tag "VVMO6_00178"; product "IMP cyclohydrolase / phosphoribosylaminoimidazolecarboxamide formyltransferase"; protein_id "ADV85200.1"; transl_table "11"; exon_number "1";
CP002469.1	Genbank	gene	195157	195555	.	+	.	gene_id "VVMO6_00179"; transcript_id ""; gbkey "Gene"; gene_biotype "protein_coding"; locus_tag "VVMO6_00179"; old_locus_tag "VVM_00342";
CP002469.1	Genbank	CDS	195157	195552	.	+	0	gene_id "VVMO6_00179"; transcript_id "unassigned_transcript_200"; gbkey "CDS"; locus_tag "VVMO6_00179"; product "HTH-type transcriptional regulator ZntR"; protein_id "ADV85201.1"; transl_table "11"; exon_number "1";
CP002469.1	Genbank	start_codon	195157	195159	.	+	0	gene_id "VVMO6_00179"; transcript_id "unassigned_transcript_200"; gbkey "CDS"; locus_tag "VVMO6_00179"; product "HTH-type transcriptional regulator ZntR"; protein_id "ADV85201.1"; transl_table "11"; exon_number "1";
CP002469.1	Genbank	stop_codon	195553	195555	.	+	0	gene_id "VVMO6_00179"; transcript_id "unassigned_transcript_200"; gbkey "CDS"; locus_tag "VVMO6_00179"; product "HTH-type transcriptional regulator ZntR"; protein_id "ADV85201.1"; transl_table "11"; exon_number "1";
CP002469.1	Genbank	gene	195615	197255	.	-	.	gene_id "VVMO6_00180"; transcript_id ""; gbkey "Gene"; gene_biotype "protein_coding"; locus_tag "VVMO6_00180"; old_locus_tag "VVM_00344";
CP002469.1	Genbank	CDS	195618	197255	.	-	0	gene_id "VVMO6_00180"; transcript_id "unassigned_transcript_201"; gbkey "CDS"; locus_tag "VVMO6_00180"; product "methyl-accepting chemotaxis protein"; protein_id "ADV85202.1"; transl_table "11"; exon_number "1";
CP002469.1	Genbank	start_codon	197253	197255	.	-	0	gene_id "VVMO6_00180"; transcript_id "unassigned_transcript_201"; gbkey "CDS"; locus_tag "VVMO6_00180"; product "methyl-accepting chemotaxis protein"; protein_id "ADV85202.1"; transl_table "11"; exon_number "1";
CP002469.1	Genbank	stop_codon	195615	195617	.	-	0	gene_id "VVMO6_00180"; transcript_id "unassigned_transcript_201"; gbkey "CDS"; locus_tag "VVMO6_00180"; product "methyl-accepting chemotaxis protein"; protein_id "ADV85202.1"; transl_table "11"; exon_number "1";
CP002469.1	Genbank	gene	197510	197806	.	-	.	gene_id "VVMO6_00181"; transcript_id ""; gbkey "Gene"; gene_biotype "protein_coding"; locus_tag "VVMO6_00181"; old_locus_tag "VVM_00345";
CP002469.1	Genbank	CDS	197513	197806	.	-	0	gene_id "VVMO6_00181"; transcript_id "unassigned_transcript_202"; gbkey "CDS"; locus_tag "VVMO6_00181"; product "DNA-binding protein Fis"; protein_id "ADV85203.1"; transl_table "11"; exon_number "1";
CP002469.1	Genbank	start_codon	197804	197806	.	-	0	gene_id "VVMO6_00181"; transcript_id "unassigned_transcript_202"; gbkey "CDS"; locus_tag "VVMO6_00181"; product "DNA-binding protein Fis"; protein_id "ADV85203.1"; transl_table "11"; exon_number "1";
CP002469.1	Genbank	stop_codon	197510	197512	.	-	0	gene_id "VVMO6_00181"; transcript_id "unassigned_transcript_202"; gbkey "CDS"; locus_tag "VVMO6_00181"; product "DNA-binding protein Fis"; protein_id "ADV85203.1"; transl_table "11"; exon_number "1";
CP002469.1	Genbank	gene	197830	198693	.	-	.	gene_id "VVMO6_00182"; transcript_id ""; gbkey "Gene"; gene_biotype "protein_coding"; locus_tag "VVMO6_00182"; old_locus_tag "VVM_00348";
CP002469.1	Genbank	CDS	197833	198693	.	-	0	gene_id "VVMO6_00182"; transcript_id "unassigned_transcript_203"; gbkey "CDS"; locus_tag "VVMO6_00182"; product "tRNA dihydrouridine synthase B"; protein_id "ADV85204.1"; transl_table "11"; exon_number "1";
CP002469.1	Genbank	start_codon	198691	198693	.	-	0	gene_id "VVMO6_00182"; transcript_id "unassigned_transcript_203"; gbkey "CDS"; locus_tag "VVMO6_00182"; product "tRNA dihydrouridine synthase B"; protein_id "ADV85204.1"; transl_table "11"; exon_number "1";
CP002469.1	Genbank	stop_codon	197830	197832	.	-	0	gene_id "VVMO6_00182"; transcript_id "unassigned_transcript_203"; gbkey "CDS"; locus_tag "VVMO6_00182"; product "tRNA dihydrouridine synthase B"; protein_id "ADV85204.1"; transl_table "11"; exon_number "1";
CP002469.1	Genbank	gene	198938	199825	.	-	.	gene_id "VVMO6_00183"; transcript_id ""; gbkey "Gene"; gene_biotype "protein_coding"; locus_tag "VVMO6_00183"; old_locus_tag "VVM_00351";
CP002469.1	Genbank	CDS	198941	199825	.	-	0	gene_id "VVMO6_00183"; transcript_id "unassigned_transcript_204"; gbkey "CDS"; locus_tag "VVMO6_00183"; product "ribosomal protein L11 methyltransferase"; protein_id "ADV85205.1"; transl_table "11"; exon_number "1";
CP002469.1	Genbank	start_codon	199823	199825	.	-	0	gene_id "VVMO6_00183"; transcript_id "unassigned_transcript_204"; gbkey "CDS"; locus_tag "VVMO6_00183"; product "ribosomal protein L11 methyltransferase"; protein_id "ADV85205.1"; transl_table "11"; exon_number "1";
CP002469.1	Genbank	stop_codon	198938	198940	.	-	0	gene_id "VVMO6_00183"; transcript_id "unassigned_transcript_204"; gbkey "CDS"; locus_tag "VVMO6_00183"; product "ribosomal protein L11 methyltransferase"; protein_id "ADV85205.1"; transl_table "11"; exon_number "1";
CP002469.1	Genbank	gene	199946	201292	.	-	.	gene_id "VVMO6_00184"; transcript_id ""; gbkey "Gene"; gene_biotype "protein_coding"; locus_tag "VVMO6_00184"; old_locus_tag "VVM_00352";
CP002469.1	Genbank	CDS	199949	201292	.	-	0	gene_id "VVMO6_00184"; transcript_id "unassigned_transcript_205"; gbkey "CDS"; locus_tag "VVMO6_00184"; product "biotin carboxylase of acetyl-CoA carboxylase"; protein_id "ADV85206.1"; transl_table "11"; exon_number "1";
CP002469.1	Genbank	start_codon	201290	201292	.	-	0	gene_id "VVMO6_00184"; transcript_id "unassigned_transcript_205"; gbkey "CDS"; locus_tag "VVMO6_00184"; product "biotin carboxylase of acetyl-CoA carboxylase"; protein_id "ADV85206.1"; transl_table "11"; exon_number "1";
CP002469.1	Genbank	stop_codon	199946	199948	.	-	0	gene_id "VVMO6_00184"; transcript_id "unassigned_transcript_205"; gbkey "CDS"; locus_tag "VVMO6_00184"; product "biotin carboxylase of acetyl-CoA carboxylase"; protein_id "ADV85206.1"; transl_table "11"; exon_number "1";
CP002469.1	Genbank	gene	201305	201769	.	-	.	gene_id "VVMO6_00185"; transcript_id ""; gbkey "Gene"; gene_biotype "protein_coding"; locus_tag "VVMO6_00185"; old_locus_tag "VVM_00354";
CP002469.1	Genbank	CDS	201308	201769	.	-	0	gene_id "VVMO6_00185"; transcript_id "unassigned_transcript_206"; gbkey "CDS"; locus_tag "VVMO6_00185"; product "biotin carboxyl carrier protein of acetyl-CoA carboxylase"; protein_id "ADV85207.1"; transl_table "11"; exon_number "1";
CP002469.1	Genbank	start_codon	201767	201769	.	-	0	gene_id "VVMO6_00185"; transcript_id "unassigned_transcript_206"; gbkey "CDS"; locus_tag "VVMO6_00185"; product "biotin carboxyl carrier protein of acetyl-CoA carboxylase"; protein_id "ADV85207.1"; transl_table "11"; exon_number "1";
CP002469.1	Genbank	stop_codon	201305	201307	.	-	0	gene_id "VVMO6_00185"; transcript_id "unassigned_transcript_206"; gbkey "CDS"; locus_tag "VVMO6_00185"; product "biotin carboxyl carrier protein of acetyl-CoA carboxylase"; protein_id "ADV85207.1"; transl_table "11"; exon_number "1";
CP002469.1	Genbank	gene	201830	202279	.	-	.	gene_id "VVMO6_00186"; transcript_id ""; gbkey "Gene"; gene_biotype "protein_coding"; locus_tag "VVMO6_00186"; old_locus_tag "VVM_00355";
CP002469.1	Genbank	CDS	201833	202279	.	-	0	gene_id "VVMO6_00186"; transcript_id "unassigned_transcript_207"; gbkey "CDS"; locus_tag "VVMO6_00186"; product "3-dehydroquinate dehydratase II"; protein_id "ADV85208.1"; transl_table "11"; exon_number "1";
CP002469.1	Genbank	start_codon	202277	202279	.	-	0	gene_id "VVMO6_00186"; transcript_id "unassigned_transcript_207"; gbkey "CDS"; locus_tag "VVMO6_00186"; product "3-dehydroquinate dehydratase II"; protein_id "ADV85208.1"; transl_table "11"; exon_number "1";
CP002469.1	Genbank	stop_codon	201830	201832	.	-	0	gene_id "VVMO6_00186"; transcript_id "unassigned_transcript_207"; gbkey "CDS"; locus_tag "VVMO6_00186"; product "3-dehydroquinate dehydratase II"; protein_id "ADV85208.1"; transl_table "11"; exon_number "1";
CP002469.1	Genbank	gene	202576	204528	.	-	.	gene_id "VVMO6_00187"; transcript_id ""; gbkey "Gene"; gene_biotype "protein_coding"; locus_tag "VVMO6_00187"; old_locus_tag "VVM_00358";
CP002469.1	Genbank	CDS	202579	204528	.	-	0	gene_id "VVMO6_00187"; transcript_id "unassigned_transcript_208"; gbkey "CDS"; locus_tag "VVMO6_00187"; product "acetyl-coenzyme A synthetase"; protein_id "ADV85209.1"; transl_table "11"; exon_number "1";
CP002469.1	Genbank	start_codon	204526	204528	.	-	0	gene_id "VVMO6_00187"; transcript_id "unassigned_transcript_208"; gbkey "CDS"; locus_tag "VVMO6_00187"; product "acetyl-coenzyme A synthetase"; protein_id "ADV85209.1"; transl_table "11"; exon_number "1";
CP002469.1	Genbank	stop_codon	202576	202578	.	-	0	gene_id "VVMO6_00187"; transcript_id "unassigned_transcript_208"; gbkey "CDS"; locus_tag "VVMO6_00187"; product "acetyl-coenzyme A synthetase"; protein_id "ADV85209.1"; transl_table "11"; exon_number "1";
CP002469.1	Genbank	gene	204703	205338	.	-	.	gene_id "VVMO6_00188"; transcript_id ""; gbkey "Gene"; gene_biotype "protein_coding"; locus_tag "VVMO6_00188"; old_locus_tag "VVM_00359";
CP002469.1	Genbank	CDS	204706	205338	.	-	0	gene_id "VVMO6_00188"; transcript_id "unassigned_transcript_209"; gbkey "CDS"; locus_tag "VVMO6_00188"; product "DNA polymerase III epsilon subunit"; protein_id "ADV85210.1"; transl_table "11"; exon_number "1";
CP002469.1	Genbank	start_codon	205336	205338	.	-	0	gene_id "VVMO6_00188"; transcript_id "unassigned_transcript_209"; gbkey "CDS"; locus_tag "VVMO6_00188"; product "DNA polymerase III epsilon subunit"; protein_id "ADV85210.1"; transl_table "11"; exon_number "1";
CP002469.1	Genbank	stop_codon	204703	204705	.	-	0	gene_id "VVMO6_00188"; transcript_id "unassigned_transcript_209"; gbkey "CDS"; locus_tag "VVMO6_00188"; product "DNA polymerase III epsilon subunit"; protein_id "ADV85210.1"; transl_table "11"; exon_number "1";
CP002469.1	Genbank	gene	205406	207232	.	-	.	gene_id "VVMO6_00189"; transcript_id ""; gbkey "Gene"; gene_biotype "protein_coding"; locus_tag "VVMO6_00189"; old_locus_tag "VVM_00363";
CP002469.1	Genbank	CDS	205409	207232	.	-	0	gene_id "VVMO6_00189"; transcript_id "unassigned_transcript_210"; gbkey "CDS"; locus_tag "VVMO6_00189"; product "predicted signal-transduction protein"; protein_id "ADV85211.1"; transl_table "11"; exon_number "1";
CP002469.1	Genbank	start_codon	207230	207232	.	-	0	gene_id "VVMO6_00189"; transcript_id "unassigned_transcript_210"; gbkey "CDS"; locus_tag "VVMO6_00189"; product "predicted signal-transduction protein"; protein_id "ADV85211.1"; transl_table "11"; exon_number "1";
CP002469.1	Genbank	stop_codon	205406	205408	.	-	0	gene_id "VVMO6_00189"; transcript_id "unassigned_transcript_210"; gbkey "CDS"; locus_tag "VVMO6_00189"; product "predicted signal-transduction protein"; protein_id "ADV85211.1"; transl_table "11"; exon_number "1";
CP002469.1	Genbank	gene	207446	208636	.	+	.	gene_id "VVMO6_00190"; transcript_id ""; gbkey "Gene"; gene_biotype "protein_coding"; locus_tag "VVMO6_00190"; old_locus_tag "VVM_00364";
CP002469.1	Genbank	CDS	207446	208633	.	+	0	gene_id "VVMO6_00190"; transcript_id "unassigned_transcript_211"; gbkey "CDS"; locus_tag "VVMO6_00190"; product "probable 3-phenylpropionic acid transporter"; protein_id "ADV85212.1"; transl_table "11"; exon_number "1";
CP002469.1	Genbank	start_codon	207446	207448	.	+	0	gene_id "VVMO6_00190"; transcript_id "unassigned_transcript_211"; gbkey "CDS"; locus_tag "VVMO6_00190"; product "probable 3-phenylpropionic acid transporter"; protein_id "ADV85212.1"; transl_table "11"; exon_number "1";
CP002469.1	Genbank	stop_codon	208634	208636	.	+	0	gene_id "VVMO6_00190"; transcript_id "unassigned_transcript_211"; gbkey "CDS"; locus_tag "VVMO6_00190"; product "probable 3-phenylpropionic acid transporter"; protein_id "ADV85212.1"; transl_table "11"; exon_number "1";
CP002469.1	Genbank	gene	208729	212160	.	+	.	gene_id "VVMO6_00191"; transcript_id ""; gbkey "Gene"; gene_biotype "protein_coding"; locus_tag "VVMO6_00191"; old_locus_tag "VVM_00365";
CP002469.1	Genbank	CDS	208729	212157	.	+	0	gene_id "VVMO6_00191"; transcript_id "unassigned_transcript_212"; gbkey "CDS"; locus_tag "VVMO6_00191"; product "sensor histidine kinase"; protein_id "ADV85213.1"; transl_table "11"; exon_number "1";
CP002469.1	Genbank	start_codon	208729	208731	.	+	0	gene_id "VVMO6_00191"; transcript_id "unassigned_transcript_212"; gbkey "CDS"; locus_tag "VVMO6_00191"; product "sensor histidine kinase"; protein_id "ADV85213.1"; transl_table "11"; exon_number "1";
CP002469.1	Genbank	stop_codon	212158	212160	.	+	0	gene_id "VVMO6_00191"; transcript_id "unassigned_transcript_212"; gbkey "CDS"; locus_tag "VVMO6_00191"; product "sensor histidine kinase"; protein_id "ADV85213.1"; transl_table "11"; exon_number "1";
CP002469.1	Genbank	gene	212217	213344	.	-	.	gene_id "VVMO6_00192"; transcript_id ""; gbkey "Gene"; gene_biotype "protein_coding"; locus_tag "VVMO6_00192"; old_locus_tag "VVM_00371";
CP002469.1	Genbank	CDS	212220	213344	.	-	0	gene_id "VVMO6_00192"; transcript_id "unassigned_transcript_213"; gbkey "CDS"; locus_tag "VVMO6_00192"; product "hypothetical protein"; protein_id "ADV85214.1"; transl_table "11"; exon_number "1";
CP002469.1	Genbank	start_codon	213342	213344	.	-	0	gene_id "VVMO6_00192"; transcript_id "unassigned_transcript_213"; gbkey "CDS"; locus_tag "VVMO6_00192"; product "hypothetical protein"; protein_id "ADV85214.1"; transl_table "11"; exon_number "1";
CP002469.1	Genbank	stop_codon	212217	212219	.	-	0	gene_id "VVMO6_00192"; transcript_id "unassigned_transcript_213"; gbkey "CDS"; locus_tag "VVMO6_00192"; product "hypothetical protein"; protein_id "ADV85214.1"; transl_table "11"; exon_number "1";
CP002469.1	Genbank	gene	214608	216311	.	-	.	gene_id "VVMO6_00193"; transcript_id ""; gbkey "Gene"; gene_biotype "protein_coding"; locus_tag "VVMO6_00193"; old_locus_tag "VVM_00374";
CP002469.1	Genbank	CDS	214611	216311	.	-	0	gene_id "VVMO6_00193"; transcript_id "unassigned_transcript_214"; gbkey "CDS"; locus_tag "VVMO6_00193"; product "acetate permease ActP (cation/acetate symporter)"; protein_id "ADV85215.1"; transl_table "11"; exon_number "1";
CP002469.1	Genbank	start_codon	216309	216311	.	-	0	gene_id "VVMO6_00193"; transcript_id "unassigned_transcript_214"; gbkey "CDS"; locus_tag "VVMO6_00193"; product "acetate permease ActP (cation/acetate symporter)"; protein_id "ADV85215.1"; transl_table "11"; exon_number "1";
CP002469.1	Genbank	stop_codon	214608	214610	.	-	0	gene_id "VVMO6_00193"; transcript_id "unassigned_transcript_214"; gbkey "CDS"; locus_tag "VVMO6_00193"; product "acetate permease ActP (cation/acetate symporter)"; protein_id "ADV85215.1"; transl_table "11"; exon_number "1";
CP002469.1	Genbank	gene	216324	216590	.	-	.	gene_id "VVMO6_00194"; transcript_id ""; gbkey "Gene"; gene_biotype "protein_coding"; locus_tag "VVMO6_00194"; old_locus_tag "VVM_00375";
CP002469.1	Genbank	CDS	216327	216590	.	-	0	gene_id "VVMO6_00194"; transcript_id "unassigned_transcript_215"; gbkey "CDS"; locus_tag "VVMO6_00194"; product "hypothetical protein"; protein_id "ADV85216.1"; transl_table "11"; exon_number "1";
CP002469.1	Genbank	start_codon	216588	216590	.	-	0	gene_id "VVMO6_00194"; transcript_id "unassigned_transcript_215"; gbkey "CDS"; locus_tag "VVMO6_00194"; product "hypothetical protein"; protein_id "ADV85216.1"; transl_table "11"; exon_number "1";
CP002469.1	Genbank	stop_codon	216324	216326	.	-	0	gene_id "VVMO6_00194"; transcript_id "unassigned_transcript_215"; gbkey "CDS"; locus_tag "VVMO6_00194"; product "hypothetical protein"; protein_id "ADV85216.1"; transl_table "11"; exon_number "1";
CP002469.1	Genbank	gene	216806	217429	.	-	.	gene_id "VVMO6_00195"; transcript_id ""; gbkey "Gene"; gene_biotype "protein_coding"; locus_tag "VVMO6_00195"; old_locus_tag "VVM_00376";
CP002469.1	Genbank	CDS	216809	217429	.	-	0	gene_id "VVMO6_00195"; transcript_id "unassigned_transcript_216"; gbkey "CDS"; locus_tag "VVMO6_00195"; product "multiple antibiotic resistance protein MarC"; protein_id "ADV85217.1"; transl_table "11"; exon_number "1";
CP002469.1	Genbank	start_codon	217427	217429	.	-	0	gene_id "VVMO6_00195"; transcript_id "unassigned_transcript_216"; gbkey "CDS"; locus_tag "VVMO6_00195"; product "multiple antibiotic resistance protein MarC"; protein_id "ADV85217.1"; transl_table "11"; exon_number "1";
CP002469.1	Genbank	stop_codon	216806	216808	.	-	0	gene_id "VVMO6_00195"; transcript_id "unassigned_transcript_216"; gbkey "CDS"; locus_tag "VVMO6_00195"; product "multiple antibiotic resistance protein MarC"; protein_id "ADV85217.1"; transl_table "11"; exon_number "1";
CP002469.1	Genbank	gene	217578	218213	.	-	.	gene_id "VVMO6_00196"; transcript_id ""; gbkey "Gene"; gene_biotype "protein_coding"; locus_tag "VVMO6_00196"; old_locus_tag "VVM_00377";
CP002469.1	Genbank	CDS	217581	218213	.	-	0	gene_id "VVMO6_00196"; transcript_id "unassigned_transcript_217"; gbkey "CDS"; locus_tag "VVMO6_00196"; product "transcriptional regulator LuxR family"; protein_id "ADV85218.1"; transl_table "11"; exon_number "1";
CP002469.1	Genbank	start_codon	218211	218213	.	-	0	gene_id "VVMO6_00196"; transcript_id "unassigned_transcript_217"; gbkey "CDS"; locus_tag "VVMO6_00196"; product "transcriptional regulator LuxR family"; protein_id "ADV85218.1"; transl_table "11"; exon_number "1";
CP002469.1	Genbank	stop_codon	217578	217580	.	-	0	gene_id "VVMO6_00196"; transcript_id "unassigned_transcript_217"; gbkey "CDS"; locus_tag "VVMO6_00196"; product "transcriptional regulator LuxR family"; protein_id "ADV85218.1"; transl_table "11"; exon_number "1";
CP002469.1	Genbank	gene	218399	220180	.	-	.	gene_id "VVMO6_00197"; transcript_id ""; gbkey "Gene"; gene_biotype "protein_coding"; locus_tag "VVMO6_00197"; old_locus_tag "VVM_00379";
CP002469.1	Genbank	CDS	218402	220180	.	-	0	gene_id "VVMO6_00197"; transcript_id "unassigned_transcript_218"; gbkey "CDS"; locus_tag "VVMO6_00197"; product "cytochrome c-type biogenesis protein DsbD protein-disulfide reductase"; protein_id "ADV85219.1"; transl_table "11"; exon_number "1";
CP002469.1	Genbank	start_codon	220178	220180	.	-	0	gene_id "VVMO6_00197"; transcript_id "unassigned_transcript_218"; gbkey "CDS"; locus_tag "VVMO6_00197"; product "cytochrome c-type biogenesis protein DsbD protein-disulfide reductase"; protein_id "ADV85219.1"; transl_table "11"; exon_number "1";
CP002469.1	Genbank	stop_codon	218399	218401	.	-	0	gene_id "VVMO6_00197"; transcript_id "unassigned_transcript_218"; gbkey "CDS"; locus_tag "VVMO6_00197"; product "cytochrome c-type biogenesis protein DsbD protein-disulfide reductase"; protein_id "ADV85219.1"; transl_table "11"; exon_number "1";
CP002469.1	Genbank	gene	220323	221630	.	-	.	gene_id "VVMO6_00198"; transcript_id ""; gbkey "Gene"; gene_biotype "protein_coding"; locus_tag "VVMO6_00198"; old_locus_tag "VVM_00381";
CP002469.1	Genbank	CDS	220326	221630	.	-	0	gene_id "VVMO6_00198"; transcript_id "unassigned_transcript_219"; gbkey "CDS"; locus_tag "VVMO6_00198"; product "C4-dicarboxylate transporter DcuA"; protein_id "ADV85220.1"; transl_table "11"; exon_number "1";
CP002469.1	Genbank	start_codon	221628	221630	.	-	0	gene_id "VVMO6_00198"; transcript_id "unassigned_transcript_219"; gbkey "CDS"; locus_tag "VVMO6_00198"; product "C4-dicarboxylate transporter DcuA"; protein_id "ADV85220.1"; transl_table "11"; exon_number "1";
CP002469.1	Genbank	stop_codon	220323	220325	.	-	0	gene_id "VVMO6_00198"; transcript_id "unassigned_transcript_219"; gbkey "CDS"; locus_tag "VVMO6_00198"; product "C4-dicarboxylate transporter DcuA"; protein_id "ADV85220.1"; transl_table "11"; exon_number "1";
CP002469.1	Genbank	gene	221786	223237	.	-	.	gene_id "VVMO6_00199"; transcript_id ""; gbkey "Gene"; gene_biotype "protein_coding"; locus_tag "VVMO6_00199"; old_locus_tag "VVM_00383";
CP002469.1	Genbank	CDS	221789	223237	.	-	0	gene_id "VVMO6_00199"; transcript_id "unassigned_transcript_220"; gbkey "CDS"; locus_tag "VVMO6_00199"; product "aspartate ammonia-lyase"; protein_id "ADV85221.1"; transl_table "11"; exon_number "1";
CP002469.1	Genbank	start_codon	223235	223237	.	-	0	gene_id "VVMO6_00199"; transcript_id "unassigned_transcript_220"; gbkey "CDS"; locus_tag "VVMO6_00199"; product "aspartate ammonia-lyase"; protein_id "ADV85221.1"; transl_table "11"; exon_number "1";
CP002469.1	Genbank	stop_codon	221786	221788	.	-	0	gene_id "VVMO6_00199"; transcript_id "unassigned_transcript_220"; gbkey "CDS"; locus_tag "VVMO6_00199"; product "aspartate ammonia-lyase"; protein_id "ADV85221.1"; transl_table "11"; exon_number "1";
CP002469.1	Genbank	gene	223546	224076	.	+	.	gene_id "VVMO6_00200"; transcript_id ""; gbkey "Gene"; gene_biotype "protein_coding"; locus_tag "VVMO6_00200"; old_locus_tag "VVM_00385";
CP002469.1	Genbank	CDS	223546	224073	.	+	0	gene_id "VVMO6_00200"; transcript_id "unassigned_transcript_221"; gbkey "CDS"; locus_tag "VVMO6_00200"; product "FxsA protein"; protein_id "ADV85222.1"; transl_table "11"; exon_number "1";
CP002469.1	Genbank	start_codon	223546	223548	.	+	0	gene_id "VVMO6_00200"; transcript_id "unassigned_transcript_221"; gbkey "CDS"; locus_tag "VVMO6_00200"; product "FxsA protein"; protein_id "ADV85222.1"; transl_table "11"; exon_number "1";
CP002469.1	Genbank	stop_codon	224074	224076	.	+	0	gene_id "VVMO6_00200"; transcript_id "unassigned_transcript_221"; gbkey "CDS"; locus_tag "VVMO6_00200"; product "FxsA protein"; protein_id "ADV85222.1"; transl_table "11"; exon_number "1";
CP002469.1	Genbank	gene	224166	224639	.	-	.	gene_id "VVMO6_00201"; transcript_id ""; gbkey "Gene"; gene_biotype "protein_coding"; locus_tag "VVMO6_00201"; old_locus_tag "VVM_00386";
CP002469.1	Genbank	CDS	224169	224639	.	-	0	gene_id "VVMO6_00201"; transcript_id "unassigned_transcript_222"; gbkey "CDS"; locus_tag "VVMO6_00201"; product "tRNA (cytosine34-2'-O-)-methyltransferase"; protein_id "ADV85223.1"; transl_table "11"; exon_number "1";
CP002469.1	Genbank	start_codon	224637	224639	.	-	0	gene_id "VVMO6_00201"; transcript_id "unassigned_transcript_222"; gbkey "CDS"; locus_tag "VVMO6_00201"; product "tRNA (cytosine34-2'-O-)-methyltransferase"; protein_id "ADV85223.1"; transl_table "11"; exon_number "1";
CP002469.1	Genbank	stop_codon	224166	224168	.	-	0	gene_id "VVMO6_00201"; transcript_id "unassigned_transcript_222"; gbkey "CDS"; locus_tag "VVMO6_00201"; product "tRNA (cytosine34-2'-O-)-methyltransferase"; protein_id "ADV85223.1"; transl_table "11"; exon_number "1";
CP002469.1	Genbank	gene	224747	225355	.	-	.	gene_id "VVMO6_00202"; transcript_id ""; gbkey "Gene"; gene_biotype "protein_coding"; locus_tag "VVMO6_00202"; old_locus_tag "VVM_00387";
CP002469.1	Genbank	CDS	224750	225355	.	-	0	gene_id "VVMO6_00202"; transcript_id "unassigned_transcript_223"; gbkey "CDS"; locus_tag "VVMO6_00202"; product "manganese superoxide dismutase"; protein_id "ADV85224.1"; transl_table "11"; exon_number "1";
CP002469.1	Genbank	start_codon	225353	225355	.	-	0	gene_id "VVMO6_00202"; transcript_id "unassigned_transcript_223"; gbkey "CDS"; locus_tag "VVMO6_00202"; product "manganese superoxide dismutase"; protein_id "ADV85224.1"; transl_table "11"; exon_number "1";
CP002469.1	Genbank	stop_codon	224747	224749	.	-	0	gene_id "VVMO6_00202"; transcript_id "unassigned_transcript_223"; gbkey "CDS"; locus_tag "VVMO6_00202"; product "manganese superoxide dismutase"; protein_id "ADV85224.1"; transl_table "11"; exon_number "1";
CP002469.1	Genbank	gene	225432	226820	.	-	.	gene_id "VVMO6_00203"; transcript_id ""; gbkey "Gene"; gene_biotype "protein_coding"; locus_tag "VVMO6_00203"; old_locus_tag "VVM_00390";
CP002469.1	Genbank	CDS	225435	226820	.	-	0	gene_id "VVMO6_00203"; transcript_id "unassigned_transcript_224"; gbkey "CDS"; locus_tag "VVMO6_00203"; product "copper sensory histidine kinase CpxA"; protein_id "ADV85225.1"; transl_table "11"; exon_number "1";
CP002469.1	Genbank	start_codon	226818	226820	.	-	0	gene_id "VVMO6_00203"; transcript_id "unassigned_transcript_224"; gbkey "CDS"; locus_tag "VVMO6_00203"; product "copper sensory histidine kinase CpxA"; protein_id "ADV85225.1"; transl_table "11"; exon_number "1";
CP002469.1	Genbank	stop_codon	225432	225434	.	-	0	gene_id "VVMO6_00203"; transcript_id "unassigned_transcript_224"; gbkey "CDS"; locus_tag "VVMO6_00203"; product "copper sensory histidine kinase CpxA"; protein_id "ADV85225.1"; transl_table "11"; exon_number "1";
CP002469.1	Genbank	gene	226824	227507	.	-	.	gene_id "VVMO6_00204"; transcript_id ""; gbkey "Gene"; gene_biotype "protein_coding"; locus_tag "VVMO6_00204"; old_locus_tag "VVM_00391";
CP002469.1	Genbank	CDS	226827	227507	.	-	0	gene_id "VVMO6_00204"; transcript_id "unassigned_transcript_225"; gbkey "CDS"; locus_tag "VVMO6_00204"; product "copper-sensing two-component system response regulator CpxR"; protein_id "ADV85226.1"; transl_table "11"; exon_number "1";
CP002469.1	Genbank	start_codon	227505	227507	.	-	0	gene_id "VVMO6_00204"; transcript_id "unassigned_transcript_225"; gbkey "CDS"; locus_tag "VVMO6_00204"; product "copper-sensing two-component system response regulator CpxR"; protein_id "ADV85226.1"; transl_table "11"; exon_number "1";
CP002469.1	Genbank	stop_codon	226824	226826	.	-	0	gene_id "VVMO6_00204"; transcript_id "unassigned_transcript_225"; gbkey "CDS"; locus_tag "VVMO6_00204"; product "copper-sensing two-component system response regulator CpxR"; protein_id "ADV85226.1"; transl_table "11"; exon_number "1";
CP002469.1	Genbank	gene	227696	228211	.	+	.	gene_id "VVMO6_00205"; transcript_id ""; gbkey "Gene"; gene_biotype "protein_coding"; locus_tag "VVMO6_00205"; old_locus_tag "VVM_00392";
CP002469.1	Genbank	CDS	227696	228208	.	+	0	gene_id "VVMO6_00205"; transcript_id "unassigned_transcript_226"; gbkey "CDS"; locus_tag "VVMO6_00205"; product "p pilus assembly / Cpx signaling pathway, periplasmic inhibitor / zinc-resistance associated protein"; protein_id "ADV85227.1"; transl_table "11"; exon_number "1";
CP002469.1	Genbank	start_codon	227696	227698	.	+	0	gene_id "VVMO6_00205"; transcript_id "unassigned_transcript_226"; gbkey "CDS"; locus_tag "VVMO6_00205"; product "p pilus assembly / Cpx signaling pathway, periplasmic inhibitor / zinc-resistance associated protein"; protein_id "ADV85227.1"; transl_table "11"; exon_number "1";
CP002469.1	Genbank	stop_codon	228209	228211	.	+	0	gene_id "VVMO6_00205"; transcript_id "unassigned_transcript_226"; gbkey "CDS"; locus_tag "VVMO6_00205"; product "p pilus assembly / Cpx signaling pathway, periplasmic inhibitor / zinc-resistance associated protein"; protein_id "ADV85227.1"; transl_table "11"; exon_number "1";
CP002469.1	Genbank	gene	228325	229239	.	+	.	gene_id "VVMO6_00206"; transcript_id ""; gbkey "Gene"; gene_biotype "protein_coding"; locus_tag "VVMO6_00206"; old_locus_tag "VVM_00393";
CP002469.1	Genbank	CDS	228325	229236	.	+	0	gene_id "VVMO6_00206"; transcript_id "unassigned_transcript_227"; gbkey "CDS"; locus_tag "VVMO6_00206"; product "cobalt-zinc-cadmium resistance protein"; protein_id "ADV85228.1"; transl_table "11"; exon_number "1";
CP002469.1	Genbank	start_codon	228325	228327	.	+	0	gene_id "VVMO6_00206"; transcript_id "unassigned_transcript_227"; gbkey "CDS"; locus_tag "VVMO6_00206"; product "cobalt-zinc-cadmium resistance protein"; protein_id "ADV85228.1"; transl_table "11"; exon_number "1";
CP002469.1	Genbank	stop_codon	229237	229239	.	+	0	gene_id "VVMO6_00206"; transcript_id "unassigned_transcript_227"; gbkey "CDS"; locus_tag "VVMO6_00206"; product "cobalt-zinc-cadmium resistance protein"; protein_id "ADV85228.1"; transl_table "11"; exon_number "1";
CP002469.1	Genbank	gene	229526	230488	.	+	.	gene_id "VVMO6_00207"; transcript_id ""; gbkey "Gene"; gene_biotype "protein_coding"; locus_tag "VVMO6_00207"; old_locus_tag "VVM_00396";
CP002469.1	Genbank	CDS	229526	230485	.	+	0	gene_id "VVMO6_00207"; transcript_id "unassigned_transcript_228"; gbkey "CDS"; locus_tag "VVMO6_00207"; product "6-phosphofructokinase"; protein_id "ADV85229.1"; transl_table "11"; exon_number "1";
CP002469.1	Genbank	start_codon	229526	229528	.	+	0	gene_id "VVMO6_00207"; transcript_id "unassigned_transcript_228"; gbkey "CDS"; locus_tag "VVMO6_00207"; product "6-phosphofructokinase"; protein_id "ADV85229.1"; transl_table "11"; exon_number "1";
CP002469.1	Genbank	stop_codon	230486	230488	.	+	0	gene_id "VVMO6_00207"; transcript_id "unassigned_transcript_228"; gbkey "CDS"; locus_tag "VVMO6_00207"; product "6-phosphofructokinase"; protein_id "ADV85229.1"; transl_table "11"; exon_number "1";
CP002469.1	Genbank	gene	230569	231915	.	-	.	gene_id "VVMO6_00208"; transcript_id ""; gbkey "Gene"; gene_biotype "protein_coding"; locus_tag "VVMO6_00208"; old_locus_tag "VVM_00399";
CP002469.1	Genbank	CDS	230572	231915	.	-	0	gene_id "VVMO6_00208"; transcript_id "unassigned_transcript_229"; gbkey "CDS"; locus_tag "VVMO6_00208"; product "Na+-driven multidrug efflux pump"; protein_id "ADV85230.1"; transl_table "11"; exon_number "1";
CP002469.1	Genbank	start_codon	231913	231915	.	-	0	gene_id "VVMO6_00208"; transcript_id "unassigned_transcript_229"; gbkey "CDS"; locus_tag "VVMO6_00208"; product "Na+-driven multidrug efflux pump"; protein_id "ADV85230.1"; transl_table "11"; exon_number "1";
CP002469.1	Genbank	stop_codon	230569	230571	.	-	0	gene_id "VVMO6_00208"; transcript_id "unassigned_transcript_229"; gbkey "CDS"; locus_tag "VVMO6_00208"; product "Na+-driven multidrug efflux pump"; protein_id "ADV85230.1"; transl_table "11"; exon_number "1";
CP002469.1	Genbank	gene	232167	232457	.	+	.	gene_id "VVMO6_00209"; transcript_id ""; gbkey "Gene"; gene_biotype "protein_coding"; locus_tag "VVMO6_00209"; old_locus_tag "VVM_00401";
CP002469.1	Genbank	CDS	232167	232454	.	+	0	gene_id "VVMO6_00209"; transcript_id "unassigned_transcript_230"; gbkey "CDS"; locus_tag "VVMO6_00209"; product "heat shock protein 60 family co-chaperone GroES"; protein_id "ADV85231.1"; transl_table "11"; exon_number "1";
CP002469.1	Genbank	start_codon	232167	232169	.	+	0	gene_id "VVMO6_00209"; transcript_id "unassigned_transcript_230"; gbkey "CDS"; locus_tag "VVMO6_00209"; product "heat shock protein 60 family co-chaperone GroES"; protein_id "ADV85231.1"; transl_table "11"; exon_number "1";
CP002469.1	Genbank	stop_codon	232455	232457	.	+	0	gene_id "VVMO6_00209"; transcript_id "unassigned_transcript_230"; gbkey "CDS"; locus_tag "VVMO6_00209"; product "heat shock protein 60 family co-chaperone GroES"; protein_id "ADV85231.1"; transl_table "11"; exon_number "1";
CP002469.1	Genbank	gene	232531	234171	.	+	.	gene_id "VVMO6_00210"; transcript_id ""; gbkey "Gene"; gene_biotype "protein_coding"; locus_tag "VVMO6_00210"; old_locus_tag "VVM_00402";
CP002469.1	Genbank	CDS	232531	234168	.	+	0	gene_id "VVMO6_00210"; transcript_id "unassigned_transcript_231"; gbkey "CDS"; locus_tag "VVMO6_00210"; product "heat shock protein 60 family chaperone GroEL"; protein_id "ADV85232.1"; transl_table "11"; exon_number "1";
CP002469.1	Genbank	start_codon	232531	232533	.	+	0	gene_id "VVMO6_00210"; transcript_id "unassigned_transcript_231"; gbkey "CDS"; locus_tag "VVMO6_00210"; product "heat shock protein 60 family chaperone GroEL"; protein_id "ADV85232.1"; transl_table "11"; exon_number "1";
CP002469.1	Genbank	stop_codon	234169	234171	.	+	0	gene_id "VVMO6_00210"; transcript_id "unassigned_transcript_231"; gbkey "CDS"; locus_tag "VVMO6_00210"; product "heat shock protein 60 family chaperone GroEL"; protein_id "ADV85232.1"; transl_table "11"; exon_number "1";
CP002469.1	Genbank	gene	234514	235068	.	+	.	gene_id "VVMO6_00211"; transcript_id ""; gbkey "Gene"; gene_biotype "protein_coding"; locus_tag "VVMO6_00211"; old_locus_tag "VVM_00406";
CP002469.1	Genbank	CDS	234514	235065	.	+	0	gene_id "VVMO6_00211"; transcript_id "unassigned_transcript_232"; gbkey "CDS"; locus_tag "VVMO6_00211"; product "uncharacterized low-complexity protein"; protein_id "ADV85233.1"; transl_table "11"; exon_number "1";
CP002469.1	Genbank	start_codon	234514	234516	.	+	0	gene_id "VVMO6_00211"; transcript_id "unassigned_transcript_232"; gbkey "CDS"; locus_tag "VVMO6_00211"; product "uncharacterized low-complexity protein"; protein_id "ADV85233.1"; transl_table "11"; exon_number "1";
CP002469.1	Genbank	stop_codon	235066	235068	.	+	0	gene_id "VVMO6_00211"; transcript_id "unassigned_transcript_232"; gbkey "CDS"; locus_tag "VVMO6_00211"; product "uncharacterized low-complexity protein"; protein_id "ADV85233.1"; transl_table "11"; exon_number "1";
CP002469.1	Genbank	gene	235171	235665	.	-	.	gene_id "VVMO6_00212"; transcript_id ""; gbkey "Gene"; gene_biotype "protein_coding"; locus_tag "VVMO6_00212"; old_locus_tag "VVM_00408";
CP002469.1	Genbank	CDS	235174	235665	.	-	0	gene_id "VVMO6_00212"; transcript_id "unassigned_transcript_233"; gbkey "CDS"; locus_tag "VVMO6_00212"; product "membrane protein"; protein_id "ADV85234.1"; transl_table "11"; exon_number "1";
CP002469.1	Genbank	start_codon	235663	235665	.	-	0	gene_id "VVMO6_00212"; transcript_id "unassigned_transcript_233"; gbkey "CDS"; locus_tag "VVMO6_00212"; product "membrane protein"; protein_id "ADV85234.1"; transl_table "11"; exon_number "1";
CP002469.1	Genbank	stop_codon	235171	235173	.	-	0	gene_id "VVMO6_00212"; transcript_id "unassigned_transcript_233"; gbkey "CDS"; locus_tag "VVMO6_00212"; product "membrane protein"; protein_id "ADV85234.1"; transl_table "11"; exon_number "1";
CP002469.1	Genbank	gene	235715	236737	.	-	.	gene_id "VVMO6_00213"; transcript_id ""; gbkey "Gene"; gene_biotype "protein_coding"; locus_tag "VVMO6_00213"; old_locus_tag "VVM_00409";
CP002469.1	Genbank	CDS	235718	236737	.	-	0	gene_id "VVMO6_00213"; transcript_id "unassigned_transcript_234"; gbkey "CDS"; locus_tag "VVMO6_00213"; product "lysine 2,3-aminomutase"; protein_id "ADV85235.1"; transl_table "11"; exon_number "1";
CP002469.1	Genbank	start_codon	236735	236737	.	-	0	gene_id "VVMO6_00213"; transcript_id "unassigned_transcript_234"; gbkey "CDS"; locus_tag "VVMO6_00213"; product "lysine 2,3-aminomutase"; protein_id "ADV85235.1"; transl_table "11"; exon_number "1";
CP002469.1	Genbank	stop_codon	235715	235717	.	-	0	gene_id "VVMO6_00213"; transcript_id "unassigned_transcript_234"; gbkey "CDS"; locus_tag "VVMO6_00213"; product "lysine 2,3-aminomutase"; protein_id "ADV85235.1"; transl_table "11"; exon_number "1";
CP002469.1	Genbank	gene	236815	237336	.	+	.	gene_id "VVMO6_00214"; transcript_id ""; gbkey "Gene"; gene_biotype "protein_coding"; locus_tag "VVMO6_00214"; old_locus_tag "VVM_00410";
CP002469.1	Genbank	CDS	236815	237333	.	+	0	gene_id "VVMO6_00214"; transcript_id "unassigned_transcript_235"; gbkey "CDS"; locus_tag "VVMO6_00214"; product "translation elongation factor P"; protein_id "ADV85236.1"; transl_table "11"; exon_number "1";
CP002469.1	Genbank	start_codon	236815	236817	.	+	0	gene_id "VVMO6_00214"; transcript_id "unassigned_transcript_235"; gbkey "CDS"; locus_tag "VVMO6_00214"; product "translation elongation factor P"; protein_id "ADV85236.1"; transl_table "11"; exon_number "1";
CP002469.1	Genbank	stop_codon	237334	237336	.	+	0	gene_id "VVMO6_00214"; transcript_id "unassigned_transcript_235"; gbkey "CDS"; locus_tag "VVMO6_00214"; product "translation elongation factor P"; protein_id "ADV85236.1"; transl_table "11"; exon_number "1";
CP002469.1	Genbank	gene	237563	238966	.	+	.	gene_id "VVMO6_00215"; transcript_id ""; gbkey "Gene"; gene_biotype "protein_coding"; locus_tag "VVMO6_00215"; old_locus_tag "VVM_00412";
CP002469.1	Genbank	CDS	237563	238963	.	+	0	gene_id "VVMO6_00215"; transcript_id "unassigned_transcript_236"; gbkey "CDS"; locus_tag "VVMO6_00215"; product "hypothetical protein"; protein_id "ADV85237.1"; transl_table "11"; exon_number "1";
CP002469.1	Genbank	start_codon	237563	237565	.	+	0	gene_id "VVMO6_00215"; transcript_id "unassigned_transcript_236"; gbkey "CDS"; locus_tag "VVMO6_00215"; product "hypothetical protein"; protein_id "ADV85237.1"; transl_table "11"; exon_number "1";
CP002469.1	Genbank	stop_codon	238964	238966	.	+	0	gene_id "VVMO6_00215"; transcript_id "unassigned_transcript_236"; gbkey "CDS"; locus_tag "VVMO6_00215"; product "hypothetical protein"; protein_id "ADV85237.1"; transl_table "11"; exon_number "1";
CP002469.1	Genbank	gene	239035	239412	.	-	.	gene_id "VVMO6_00216"; transcript_id ""; gbkey "Gene"; gene_biotype "protein_coding"; locus_tag "VVMO6_00216"; old_locus_tag "VVM_00416";
CP002469.1	Genbank	CDS	239038	239412	.	-	0	gene_id "VVMO6_00216"; transcript_id "unassigned_transcript_237"; gbkey "CDS"; locus_tag "VVMO6_00216"; product "fumarate reductase subunit D"; protein_id "ADV85238.1"; transl_table "11"; exon_number "1";
CP002469.1	Genbank	start_codon	239410	239412	.	-	0	gene_id "VVMO6_00216"; transcript_id "unassigned_transcript_237"; gbkey "CDS"; locus_tag "VVMO6_00216"; product "fumarate reductase subunit D"; protein_id "ADV85238.1"; transl_table "11"; exon_number "1";
CP002469.1	Genbank	stop_codon	239035	239037	.	-	0	gene_id "VVMO6_00216"; transcript_id "unassigned_transcript_237"; gbkey "CDS"; locus_tag "VVMO6_00216"; product "fumarate reductase subunit D"; protein_id "ADV85238.1"; transl_table "11"; exon_number "1";
CP002469.1	Genbank	gene	239425	239808	.	-	.	gene_id "VVMO6_00217"; transcript_id ""; gbkey "Gene"; gene_biotype "protein_coding"; locus_tag "VVMO6_00217"; old_locus_tag "VVM_00417";
CP002469.1	Genbank	CDS	239428	239808	.	-	0	gene_id "VVMO6_00217"; transcript_id "unassigned_transcript_238"; gbkey "CDS"; locus_tag "VVMO6_00217"; product "fumarate reductase subunit C"; protein_id "ADV85239.1"; transl_table "11"; exon_number "1";
CP002469.1	Genbank	start_codon	239806	239808	.	-	0	gene_id "VVMO6_00217"; transcript_id "unassigned_transcript_238"; gbkey "CDS"; locus_tag "VVMO6_00217"; product "fumarate reductase subunit C"; protein_id "ADV85239.1"; transl_table "11"; exon_number "1";
CP002469.1	Genbank	stop_codon	239425	239427	.	-	0	gene_id "VVMO6_00217"; transcript_id "unassigned_transcript_238"; gbkey "CDS"; locus_tag "VVMO6_00217"; product "fumarate reductase subunit C"; protein_id "ADV85239.1"; transl_table "11"; exon_number "1";
CP002469.1	Genbank	gene	239811	240569	.	-	.	gene_id "VVMO6_00218"; transcript_id ""; gbkey "Gene"; gene_biotype "protein_coding"; locus_tag "VVMO6_00218"; old_locus_tag "VVM_00418";
CP002469.1	Genbank	CDS	239814	240569	.	-	0	gene_id "VVMO6_00218"; transcript_id "unassigned_transcript_239"; gbkey "CDS"; locus_tag "VVMO6_00218"; product "succinate dehydrogenase flavoprotein subunit"; protein_id "ADV85240.1"; transl_table "11"; exon_number "1";
CP002469.1	Genbank	start_codon	240567	240569	.	-	0	gene_id "VVMO6_00218"; transcript_id "unassigned_transcript_239"; gbkey "CDS"; locus_tag "VVMO6_00218"; product "succinate dehydrogenase flavoprotein subunit"; protein_id "ADV85240.1"; transl_table "11"; exon_number "1";
CP002469.1	Genbank	stop_codon	239811	239813	.	-	0	gene_id "VVMO6_00218"; transcript_id "unassigned_transcript_239"; gbkey "CDS"; locus_tag "VVMO6_00218"; product "succinate dehydrogenase flavoprotein subunit"; protein_id "ADV85240.1"; transl_table "11"; exon_number "1";
CP002469.1	Genbank	gene	240569	242386	.	-	.	gene_id "VVMO6_00219"; transcript_id ""; gbkey "Gene"; gene_biotype "protein_coding"; locus_tag "VVMO6_00219"; old_locus_tag "VVM_00420";
CP002469.1	Genbank	CDS	240572	242386	.	-	0	gene_id "VVMO6_00219"; transcript_id "unassigned_transcript_240"; gbkey "CDS"; locus_tag "VVMO6_00219"; product "succinate dehydrogenase flavoprotein subunit"; protein_id "ADV85241.1"; transl_table "11"; exon_number "1";
CP002469.1	Genbank	start_codon	242384	242386	.	-	0	gene_id "VVMO6_00219"; transcript_id "unassigned_transcript_240"; gbkey "CDS"; locus_tag "VVMO6_00219"; product "succinate dehydrogenase flavoprotein subunit"; protein_id "ADV85241.1"; transl_table "11"; exon_number "1";
CP002469.1	Genbank	stop_codon	240569	240571	.	-	0	gene_id "VVMO6_00219"; transcript_id "unassigned_transcript_240"; gbkey "CDS"; locus_tag "VVMO6_00219"; product "succinate dehydrogenase flavoprotein subunit"; protein_id "ADV85241.1"; transl_table "11"; exon_number "1";
CP002469.1	Genbank	gene	242591	242722	.	+	.	gene_id "VVMO6_00220"; transcript_id ""; gbkey "Gene"; gene_biotype "protein_coding"; locus_tag "VVMO6_00220"; old_locus_tag "VVM_00421";
CP002469.1	Genbank	CDS	242591	242719	.	+	0	gene_id "VVMO6_00220"; transcript_id "unassigned_transcript_241"; gbkey "CDS"; locus_tag "VVMO6_00220"; product "hypothetical protein"; protein_id "ADV85242.1"; transl_table "11"; exon_number "1";
CP002469.1	Genbank	start_codon	242591	242593	.	+	0	gene_id "VVMO6_00220"; transcript_id "unassigned_transcript_241"; gbkey "CDS"; locus_tag "VVMO6_00220"; product "hypothetical protein"; protein_id "ADV85242.1"; transl_table "11"; exon_number "1";
CP002469.1	Genbank	stop_codon	242720	242722	.	+	0	gene_id "VVMO6_00220"; transcript_id "unassigned_transcript_241"; gbkey "CDS"; locus_tag "VVMO6_00220"; product "hypothetical protein"; protein_id "ADV85242.1"; transl_table "11"; exon_number "1";
CP002469.1	Genbank	gene	242791	243762	.	+	.	gene_id "VVMO6_00221"; transcript_id ""; gbkey "Gene"; gene_biotype "protein_coding"; locus_tag "VVMO6_00221"; old_locus_tag "VVM_00423";
CP002469.1	Genbank	CDS	242791	243759	.	+	0	gene_id "VVMO6_00221"; transcript_id "unassigned_transcript_242"; gbkey "CDS"; locus_tag "VVMO6_00221"; product "lysyl-tRNA synthetase-related protein"; protein_id "ADV85243.1"; transl_table "11"; exon_number "1";
CP002469.1	Genbank	start_codon	242791	242793	.	+	0	gene_id "VVMO6_00221"; transcript_id "unassigned_transcript_242"; gbkey "CDS"; locus_tag "VVMO6_00221"; product "lysyl-tRNA synthetase-related protein"; protein_id "ADV85243.1"; transl_table "11"; exon_number "1";
CP002469.1	Genbank	stop_codon	243760	243762	.	+	0	gene_id "VVMO6_00221"; transcript_id "unassigned_transcript_242"; gbkey "CDS"; locus_tag "VVMO6_00221"; product "lysyl-tRNA synthetase-related protein"; protein_id "ADV85243.1"; transl_table "11"; exon_number "1";
CP002469.1	Genbank	gene	244262	244897	.	+	.	gene_id "VVMO6_00222"; transcript_id ""; gbkey "Gene"; gene_biotype "protein_coding"; locus_tag "VVMO6_00222"; old_locus_tag "VVM_00425";
CP002469.1	Genbank	CDS	244262	244894	.	+	0	gene_id "VVMO6_00222"; transcript_id "unassigned_transcript_243"; gbkey "CDS"; locus_tag "VVMO6_00222"; product "transcriptional regulator, TetR family"; protein_id "ADV85244.1"; transl_table "11"; exon_number "1";
CP002469.1	Genbank	start_codon	244262	244264	.	+	0	gene_id "VVMO6_00222"; transcript_id "unassigned_transcript_243"; gbkey "CDS"; locus_tag "VVMO6_00222"; product "transcriptional regulator, TetR family"; protein_id "ADV85244.1"; transl_table "11"; exon_number "1";
CP002469.1	Genbank	stop_codon	244895	244897	.	+	0	gene_id "VVMO6_00222"; transcript_id "unassigned_transcript_243"; gbkey "CDS"; locus_tag "VVMO6_00222"; product "transcriptional regulator, TetR family"; protein_id "ADV85244.1"; transl_table "11"; exon_number "1";
CP002469.1	Genbank	gene	245031	245984	.	+	.	gene_id "VVMO6_00223"; transcript_id ""; gbkey "Gene"; gene_biotype "protein_coding"; locus_tag "VVMO6_00223"; old_locus_tag "VVM_00428";
CP002469.1	Genbank	CDS	245031	245981	.	+	0	gene_id "VVMO6_00223"; transcript_id "unassigned_transcript_244"; gbkey "CDS"; locus_tag "VVMO6_00223"; product "hypothetical protein"; protein_id "ADV85245.1"; transl_table "11"; exon_number "1";
CP002469.1	Genbank	start_codon	245031	245033	.	+	0	gene_id "VVMO6_00223"; transcript_id "unassigned_transcript_244"; gbkey "CDS"; locus_tag "VVMO6_00223"; product "hypothetical protein"; protein_id "ADV85245.1"; transl_table "11"; exon_number "1";
CP002469.1	Genbank	stop_codon	245982	245984	.	+	0	gene_id "VVMO6_00223"; transcript_id "unassigned_transcript_244"; gbkey "CDS"; locus_tag "VVMO6_00223"; product "hypothetical protein"; protein_id "ADV85245.1"; transl_table "11"; exon_number "1";
CP002469.1	Genbank	gene	246053	247180	.	-	.	gene_id "VVMO6_00224"; transcript_id ""; gbkey "Gene"; gene_biotype "protein_coding"; locus_tag "VVMO6_00224"; old_locus_tag "VVM_00431";
CP002469.1	Genbank	CDS	246056	247180	.	-	0	gene_id "VVMO6_00224"; transcript_id "unassigned_transcript_245"; gbkey "CDS"; locus_tag "VVMO6_00224"; product "cell wall endopeptidase family M23/M37"; protein_id "ADV85246.1"; transl_table "11"; exon_number "1";
CP002469.1	Genbank	start_codon	247178	247180	.	-	0	gene_id "VVMO6_00224"; transcript_id "unassigned_transcript_245"; gbkey "CDS"; locus_tag "VVMO6_00224"; product "cell wall endopeptidase family M23/M37"; protein_id "ADV85246.1"; transl_table "11"; exon_number "1";
CP002469.1	Genbank	stop_codon	246053	246055	.	-	0	gene_id "VVMO6_00224"; transcript_id "unassigned_transcript_245"; gbkey "CDS"; locus_tag "VVMO6_00224"; product "cell wall endopeptidase family M23/M37"; protein_id "ADV85246.1"; transl_table "11"; exon_number "1";
CP002469.1	Genbank	gene	247237	248058	.	-	.	gene_id "VVMO6_00225"; transcript_id ""; gbkey "Gene"; gene_biotype "protein_coding"; locus_tag "VVMO6_00225"; old_locus_tag "VVM_00433";
CP002469.1	Genbank	CDS	247240	248058	.	-	0	gene_id "VVMO6_00225"; transcript_id "unassigned_transcript_246"; gbkey "CDS"; locus_tag "VVMO6_00225"; product "serine acetyltransferase"; protein_id "ADV85247.1"; transl_table "11"; exon_number "1";
CP002469.1	Genbank	start_codon	248056	248058	.	-	0	gene_id "VVMO6_00225"; transcript_id "unassigned_transcript_246"; gbkey "CDS"; locus_tag "VVMO6_00225"; product "serine acetyltransferase"; protein_id "ADV85247.1"; transl_table "11"; exon_number "1";
CP002469.1	Genbank	stop_codon	247237	247239	.	-	0	gene_id "VVMO6_00225"; transcript_id "unassigned_transcript_246"; gbkey "CDS"; locus_tag "VVMO6_00225"; product "serine acetyltransferase"; protein_id "ADV85247.1"; transl_table "11"; exon_number "1";
CP002469.1	Genbank	gene	248098	249135	.	-	.	gene_id "VVMO6_00226"; transcript_id ""; gbkey "Gene"; gene_biotype "protein_coding"; locus_tag "VVMO6_00226"; old_locus_tag "VVM_00435";
CP002469.1	Genbank	CDS	248101	249135	.	-	0	gene_id "VVMO6_00226"; transcript_id "unassigned_transcript_247"; gbkey "CDS"; locus_tag "VVMO6_00226"; product "glycerol-3-phosphate dehydrogenase [NAD(P)+]"; protein_id "ADV85248.1"; transl_table "11"; exon_number "1";
CP002469.1	Genbank	start_codon	249133	249135	.	-	0	gene_id "VVMO6_00226"; transcript_id "unassigned_transcript_247"; gbkey "CDS"; locus_tag "VVMO6_00226"; product "glycerol-3-phosphate dehydrogenase [NAD(P)+]"; protein_id "ADV85248.1"; transl_table "11"; exon_number "1";
CP002469.1	Genbank	stop_codon	248098	248100	.	-	0	gene_id "VVMO6_00226"; transcript_id "unassigned_transcript_247"; gbkey "CDS"; locus_tag "VVMO6_00226"; product "glycerol-3-phosphate dehydrogenase [NAD(P)+]"; protein_id "ADV85248.1"; transl_table "11"; exon_number "1";
CP002469.1	Genbank	gene	249319	249786	.	-	.	gene_id "VVMO6_00227"; transcript_id ""; gbkey "Gene"; gene_biotype "protein_coding"; locus_tag "VVMO6_00227"; old_locus_tag "VVM_00437";
CP002469.1	Genbank	CDS	249322	249786	.	-	0	gene_id "VVMO6_00227"; transcript_id "unassigned_transcript_248"; gbkey "CDS"; locus_tag "VVMO6_00227"; product "protein export cytoplasm chaperone protein (SecB maintains protein to be exported in unfolded state)"; protein_id "ADV85249.1"; transl_table "11"; exon_number "1";
CP002469.1	Genbank	start_codon	249784	249786	.	-	0	gene_id "VVMO6_00227"; transcript_id "unassigned_transcript_248"; gbkey "CDS"; locus_tag "VVMO6_00227"; product "protein export cytoplasm chaperone protein (SecB maintains protein to be exported in unfolded state)"; protein_id "ADV85249.1"; transl_table "11"; exon_number "1";
CP002469.1	Genbank	stop_codon	249319	249321	.	-	0	gene_id "VVMO6_00227"; transcript_id "unassigned_transcript_248"; gbkey "CDS"; locus_tag "VVMO6_00227"; product "protein export cytoplasm chaperone protein (SecB maintains protein to be exported in unfolded state)"; protein_id "ADV85249.1"; transl_table "11"; exon_number "1";
CP002469.1	Genbank	gene	249970	250404	.	-	.	gene_id "VVMO6_00228"; transcript_id ""; gbkey "Gene"; gene_biotype "protein_coding"; locus_tag "VVMO6_00228"; old_locus_tag "VVM_00438";
CP002469.1	Genbank	CDS	249973	250404	.	-	0	gene_id "VVMO6_00228"; transcript_id "unassigned_transcript_249"; gbkey "CDS"; locus_tag "VVMO6_00228"; product "rhodanese-related sulfurtransferase"; protein_id "ADV85250.1"; transl_table "11"; exon_number "1";
CP002469.1	Genbank	start_codon	250402	250404	.	-	0	gene_id "VVMO6_00228"; transcript_id "unassigned_transcript_249"; gbkey "CDS"; locus_tag "VVMO6_00228"; product "rhodanese-related sulfurtransferase"; protein_id "ADV85250.1"; transl_table "11"; exon_number "1";
CP002469.1	Genbank	stop_codon	249970	249972	.	-	0	gene_id "VVMO6_00228"; transcript_id "unassigned_transcript_249"; gbkey "CDS"; locus_tag "VVMO6_00228"; product "rhodanese-related sulfurtransferase"; protein_id "ADV85250.1"; transl_table "11"; exon_number "1";
CP002469.1	Genbank	gene	250524	250724	.	+	.	gene_id "VVMO6_00229"; transcript_id ""; gbkey "Gene"; gene_biotype "protein_coding"; locus_tag "VVMO6_00229"; old_locus_tag "VVM_00439";
CP002469.1	Genbank	CDS	250524	250721	.	+	0	gene_id "VVMO6_00229"; transcript_id "unassigned_transcript_250"; gbkey "CDS"; locus_tag "VVMO6_00229"; product "hypothetical protein"; protein_id "ADV85251.1"; transl_table "11"; exon_number "1";
CP002469.1	Genbank	start_codon	250524	250526	.	+	0	gene_id "VVMO6_00229"; transcript_id "unassigned_transcript_250"; gbkey "CDS"; locus_tag "VVMO6_00229"; product "hypothetical protein"; protein_id "ADV85251.1"; transl_table "11"; exon_number "1";
CP002469.1	Genbank	stop_codon	250722	250724	.	+	0	gene_id "VVMO6_00229"; transcript_id "unassigned_transcript_250"; gbkey "CDS"; locus_tag "VVMO6_00229"; product "hypothetical protein"; protein_id "ADV85251.1"; transl_table "11"; exon_number "1";
CP002469.1	Genbank	gene	250771	252351	.	+	.	gene_id "VVMO6_00230"; transcript_id ""; gbkey "Gene"; gene_biotype "protein_coding"; locus_tag "VVMO6_00230"; old_locus_tag "VVM_00440";
CP002469.1	Genbank	CDS	250771	252348	.	+	0	gene_id "VVMO6_00230"; transcript_id "unassigned_transcript_251"; gbkey "CDS"; locus_tag "VVMO6_00230"; product "2,3-bisphosphoglycerate-independent phosphoglycerate mutase"; protein_id "ADV85252.1"; transl_table "11"; exon_number "1";
CP002469.1	Genbank	start_codon	250771	250773	.	+	0	gene_id "VVMO6_00230"; transcript_id "unassigned_transcript_251"; gbkey "CDS"; locus_tag "VVMO6_00230"; product "2,3-bisphosphoglycerate-independent phosphoglycerate mutase"; protein_id "ADV85252.1"; transl_table "11"; exon_number "1";
CP002469.1	Genbank	stop_codon	252349	252351	.	+	0	gene_id "VVMO6_00230"; transcript_id "unassigned_transcript_251"; gbkey "CDS"; locus_tag "VVMO6_00230"; product "2,3-bisphosphoglycerate-independent phosphoglycerate mutase"; protein_id "ADV85252.1"; transl_table "11"; exon_number "1";
CP002469.1	Genbank	gene	252411	253298	.	-	.	gene_id "VVMO6_00231"; transcript_id ""; gbkey "Gene"; gene_biotype "protein_coding"; locus_tag "VVMO6_00231"; old_locus_tag "VVM_00444";
CP002469.1	Genbank	CDS	252414	253298	.	-	0	gene_id "VVMO6_00231"; transcript_id "unassigned_transcript_252"; gbkey "CDS"; locus_tag "VVMO6_00231"; product "permease of the drug/metabolite transporter (DMT) superfamily"; protein_id "ADV85253.1"; transl_table "11"; exon_number "1";
CP002469.1	Genbank	start_codon	253296	253298	.	-	0	gene_id "VVMO6_00231"; transcript_id "unassigned_transcript_252"; gbkey "CDS"; locus_tag "VVMO6_00231"; product "permease of the drug/metabolite transporter (DMT) superfamily"; protein_id "ADV85253.1"; transl_table "11"; exon_number "1";
CP002469.1	Genbank	stop_codon	252411	252413	.	-	0	gene_id "VVMO6_00231"; transcript_id "unassigned_transcript_252"; gbkey "CDS"; locus_tag "VVMO6_00231"; product "permease of the drug/metabolite transporter (DMT) superfamily"; protein_id "ADV85253.1"; transl_table "11"; exon_number "1";
CP002469.1	Genbank	gene	253415	254830	.	-	.	gene_id "VVMO6_00232"; transcript_id ""; gbkey "Gene"; gene_biotype "protein_coding"; locus_tag "VVMO6_00232"; old_locus_tag "VVM_00445";
CP002469.1	Genbank	CDS	253418	254830	.	-	0	gene_id "VVMO6_00232"; transcript_id "unassigned_transcript_253"; gbkey "CDS"; locus_tag "VVMO6_00232"; product "transporter putative"; protein_id "ADV85254.1"; transl_table "11"; exon_number "1";
CP002469.1	Genbank	start_codon	254828	254830	.	-	0	gene_id "VVMO6_00232"; transcript_id "unassigned_transcript_253"; gbkey "CDS"; locus_tag "VVMO6_00232"; product "transporter putative"; protein_id "ADV85254.1"; transl_table "11"; exon_number "1";
CP002469.1	Genbank	stop_codon	253415	253417	.	-	0	gene_id "VVMO6_00232"; transcript_id "unassigned_transcript_253"; gbkey "CDS"; locus_tag "VVMO6_00232"; product "transporter putative"; protein_id "ADV85254.1"; transl_table "11"; exon_number "1";
CP002469.1	Genbank	gene	254991	255848	.	-	.	gene_id "VVMO6_00233"; transcript_id ""; gbkey "Gene"; gene_biotype "protein_coding"; locus_tag "VVMO6_00233"; old_locus_tag "VVM_00446";
CP002469.1	Genbank	CDS	254994	255848	.	-	0	gene_id "VVMO6_00233"; transcript_id "unassigned_transcript_254"; gbkey "CDS"; locus_tag "VVMO6_00233"; product "phosphatidylserine decarboxylase"; protein_id "ADV85255.1"; transl_table "11"; exon_number "1";
CP002469.1	Genbank	start_codon	255846	255848	.	-	0	gene_id "VVMO6_00233"; transcript_id "unassigned_transcript_254"; gbkey "CDS"; locus_tag "VVMO6_00233"; product "phosphatidylserine decarboxylase"; protein_id "ADV85255.1"; transl_table "11"; exon_number "1";
CP002469.1	Genbank	stop_codon	254991	254993	.	-	0	gene_id "VVMO6_00233"; transcript_id "unassigned_transcript_254"; gbkey "CDS"; locus_tag "VVMO6_00233"; product "phosphatidylserine decarboxylase"; protein_id "ADV85255.1"; transl_table "11"; exon_number "1";
CP002469.1	Genbank	gene	255957	257015	.	-	.	gene_id "VVMO6_00234"; transcript_id ""; gbkey "Gene"; gene_biotype "protein_coding"; locus_tag "VVMO6_00234"; old_locus_tag "VVM_00448";
CP002469.1	Genbank	CDS	255960	257015	.	-	0	gene_id "VVMO6_00234"; transcript_id "unassigned_transcript_255"; gbkey "CDS"; locus_tag "VVMO6_00234"; product "ribosome small subunit-stimulated GTPase EngC"; protein_id "ADV85256.1"; transl_table "11"; exon_number "1";
CP002469.1	Genbank	start_codon	257013	257015	.	-	0	gene_id "VVMO6_00234"; transcript_id "unassigned_transcript_255"; gbkey "CDS"; locus_tag "VVMO6_00234"; product "ribosome small subunit-stimulated GTPase EngC"; protein_id "ADV85256.1"; transl_table "11"; exon_number "1";
CP002469.1	Genbank	stop_codon	255957	255959	.	-	0	gene_id "VVMO6_00234"; transcript_id "unassigned_transcript_255"; gbkey "CDS"; locus_tag "VVMO6_00234"; product "ribosome small subunit-stimulated GTPase EngC"; protein_id "ADV85256.1"; transl_table "11"; exon_number "1";
CP002469.1	Genbank	gene	257147	257692	.	+	.	gene_id "VVMO6_00235"; transcript_id ""; gbkey "Gene"; gene_biotype "protein_coding"; locus_tag "VVMO6_00235"; old_locus_tag "VVM_00449";
CP002469.1	Genbank	CDS	257147	257689	.	+	0	gene_id "VVMO6_00235"; transcript_id "unassigned_transcript_256"; gbkey "CDS"; locus_tag "VVMO6_00235"; product "3'-to-5' oligoribonuclease (orn)"; protein_id "ADV85257.1"; transl_table "11"; exon_number "1";
CP002469.1	Genbank	start_codon	257147	257149	.	+	0	gene_id "VVMO6_00235"; transcript_id "unassigned_transcript_256"; gbkey "CDS"; locus_tag "VVMO6_00235"; product "3'-to-5' oligoribonuclease (orn)"; protein_id "ADV85257.1"; transl_table "11"; exon_number "1";
CP002469.1	Genbank	stop_codon	257690	257692	.	+	0	gene_id "VVMO6_00235"; transcript_id "unassigned_transcript_256"; gbkey "CDS"; locus_tag "VVMO6_00235"; product "3'-to-5' oligoribonuclease (orn)"; protein_id "ADV85257.1"; transl_table "11"; exon_number "1";
CP002469.1	Genbank	gene	257849	257924	.	+	.	gene_id "VVMO6_t00016"; transcript_id ""; gbkey "Gene"; gene_biotype "tRNA"; locus_tag "VVMO6_t00016"; old_locus_tag "VVM_t00016";
CP002469.1	Genbank	transcript	257849	257924	.	+	.	gene_id "VVMO6_t00016"; transcript_id "unassigned_transcript_257"; gbkey "tRNA"; locus_tag "VVMO6_t00016"; note "anticodon: GCC"; old_locus_tag "VVM_t00016"; product "tRNA-Gly"; transcript_biotype "tRNA";
CP002469.1	Genbank	exon	257849	257924	.	+	.	gene_id "VVMO6_t00016"; transcript_id "unassigned_transcript_257"; locus_tag "VVMO6_t00016"; note "anticodon: GCC"; old_locus_tag "VVM_t00016"; product "tRNA-Gly"; transcript_biotype "tRNA"; exon_number "1";
CP002469.1	Genbank	gene	258035	258110	.	+	.	gene_id "VVMO6_t00017"; transcript_id ""; gbkey "Gene"; gene_biotype "tRNA"; locus_tag "VVMO6_t00017"; old_locus_tag "VVM_t00017";
CP002469.1	Genbank	transcript	258035	258110	.	+	.	gene_id "VVMO6_t00017"; transcript_id "unassigned_transcript_258"; gbkey "tRNA"; locus_tag "VVMO6_t00017"; note "anticodon: GCC"; old_locus_tag "VVM_t00017"; product "tRNA-Gly"; transcript_biotype "tRNA";
CP002469.1	Genbank	exon	258035	258110	.	+	.	gene_id "VVMO6_t00017"; transcript_id "unassigned_transcript_258"; locus_tag "VVMO6_t00017"; note "anticodon: GCC"; old_locus_tag "VVM_t00017"; product "tRNA-Gly"; transcript_biotype "tRNA"; exon_number "1";
CP002469.1	Genbank	gene	258206	258281	.	+	.	gene_id "VVMO6_t00018"; transcript_id ""; gbkey "Gene"; gene_biotype "tRNA"; locus_tag "VVMO6_t00018"; old_locus_tag "VVM_t00018";
CP002469.1	Genbank	transcript	258206	258281	.	+	.	gene_id "VVMO6_t00018"; transcript_id "unassigned_transcript_259"; gbkey "tRNA"; locus_tag "VVMO6_t00018"; note "anticodon: GCC"; old_locus_tag "VVM_t00018"; product "tRNA-Gly"; transcript_biotype "tRNA";
CP002469.1	Genbank	exon	258206	258281	.	+	.	gene_id "VVMO6_t00018"; transcript_id "unassigned_transcript_259"; locus_tag "VVMO6_t00018"; note "anticodon: GCC"; old_locus_tag "VVM_t00018"; product "tRNA-Gly"; transcript_biotype "tRNA"; exon_number "1";
CP002469.1	Genbank	gene	258377	258452	.	+	.	gene_id "VVMO6_t00019"; transcript_id ""; gbkey "Gene"; gene_biotype "tRNA"; locus_tag "VVMO6_t00019"; old_locus_tag "VVM_t00019";
CP002469.1	Genbank	transcript	258377	258452	.	+	.	gene_id "VVMO6_t00019"; transcript_id "unassigned_transcript_260"; gbkey "tRNA"; locus_tag "VVMO6_t00019"; note "anticodon: GCC"; old_locus_tag "VVM_t00019"; product "tRNA-Gly"; transcript_biotype "tRNA";
CP002469.1	Genbank	exon	258377	258452	.	+	.	gene_id "VVMO6_t00019"; transcript_id "unassigned_transcript_260"; locus_tag "VVMO6_t00019"; note "anticodon: GCC"; old_locus_tag "VVM_t00019"; product "tRNA-Gly"; transcript_biotype "tRNA"; exon_number "1";
CP002469.1	Genbank	gene	258549	258624	.	+	.	gene_id "VVMO6_t00020"; transcript_id ""; gbkey "Gene"; gene_biotype "tRNA"; locus_tag "VVMO6_t00020"; old_locus_tag "VVM_t00020";
CP002469.1	Genbank	transcript	258549	258624	.	+	.	gene_id "VVMO6_t00020"; transcript_id "unassigned_transcript_261"; gbkey "tRNA"; locus_tag "VVMO6_t00020"; note "anticodon: GCC"; old_locus_tag "VVM_t00020"; product "tRNA-Gly"; transcript_biotype "tRNA";
CP002469.1	Genbank	exon	258549	258624	.	+	.	gene_id "VVMO6_t00020"; transcript_id "unassigned_transcript_261"; locus_tag "VVMO6_t00020"; note "anticodon: GCC"; old_locus_tag "VVM_t00020"; product "tRNA-Gly"; transcript_biotype "tRNA"; exon_number "1";
CP002469.1	Genbank	gene	258679	258755	.	+	.	gene_id "VVMO6_t00021"; transcript_id ""; gbkey "Gene"; gene_biotype "tRNA"; locus_tag "VVMO6_t00021"; old_locus_tag "VVM_t00021";
CP002469.1	Genbank	transcript	258679	258755	.	+	.	gene_id "VVMO6_t00021"; transcript_id "unassigned_transcript_262"; gbkey "tRNA"; locus_tag "VVMO6_t00021"; note "anticodon: CAT"; old_locus_tag "VVM_t00021"; product "tRNA-Met"; transcript_biotype "tRNA";
CP002469.1	Genbank	exon	258679	258755	.	+	.	gene_id "VVMO6_t00021"; transcript_id "unassigned_transcript_262"; locus_tag "VVMO6_t00021"; note "anticodon: CAT"; old_locus_tag "VVM_t00021"; product "tRNA-Met"; transcript_biotype "tRNA"; exon_number "1";
CP002469.1	Genbank	gene	258790	258865	.	+	.	gene_id "VVMO6_t00022"; transcript_id ""; gbkey "Gene"; gene_biotype "tRNA"; locus_tag "VVMO6_t00022"; old_locus_tag "VVM_t00022";
CP002469.1	Genbank	transcript	258790	258865	.	+	.	gene_id "VVMO6_t00022"; transcript_id "unassigned_transcript_263"; gbkey "tRNA"; locus_tag "VVMO6_t00022"; note "anticodon: GCC"; old_locus_tag "VVM_t00022"; product "tRNA-Gly"; transcript_biotype "tRNA";
CP002469.1	Genbank	exon	258790	258865	.	+	.	gene_id "VVMO6_t00022"; transcript_id "unassigned_transcript_263"; locus_tag "VVMO6_t00022"; note "anticodon: GCC"; old_locus_tag "VVM_t00022"; product "tRNA-Gly"; transcript_biotype "tRNA"; exon_number "1";
CP002469.1	Genbank	gene	258919	258995	.	+	.	gene_id "VVMO6_t00023"; transcript_id ""; gbkey "Gene"; gene_biotype "tRNA"; locus_tag "VVMO6_t00023"; old_locus_tag "VVM_t00023";
CP002469.1	Genbank	transcript	258919	258995	.	+	.	gene_id "VVMO6_t00023"; transcript_id "unassigned_transcript_264"; gbkey "tRNA"; locus_tag "VVMO6_t00023"; note "anticodon: CAT"; old_locus_tag "VVM_t00023"; product "tRNA-Met"; transcript_biotype "tRNA";
CP002469.1	Genbank	exon	258919	258995	.	+	.	gene_id "VVMO6_t00023"; transcript_id "unassigned_transcript_264"; locus_tag "VVMO6_t00023"; note "anticodon: CAT"; old_locus_tag "VVM_t00023"; product "tRNA-Met"; transcript_biotype "tRNA"; exon_number "1";
CP002469.1	Genbank	gene	259038	259114	.	+	.	gene_id "VVMO6_t00024"; transcript_id ""; gbkey "Gene"; gene_biotype "tRNA"; locus_tag "VVMO6_t00024"; old_locus_tag "VVM_t00024";
CP002469.1	Genbank	transcript	259038	259114	.	+	.	gene_id "VVMO6_t00024"; transcript_id "unassigned_transcript_265"; gbkey "tRNA"; locus_tag "VVMO6_t00024"; note "anticodon: CAT"; old_locus_tag "VVM_t00024"; product "tRNA-Met"; transcript_biotype "tRNA";
CP002469.1	Genbank	exon	259038	259114	.	+	.	gene_id "VVMO6_t00024"; transcript_id "unassigned_transcript_265"; locus_tag "VVMO6_t00024"; note "anticodon: CAT"; old_locus_tag "VVM_t00024"; product "tRNA-Met"; transcript_biotype "tRNA"; exon_number "1";
CP002469.1	Genbank	gene	259156	259232	.	+	.	gene_id "VVMO6_t00025"; transcript_id ""; gbkey "Gene"; gene_biotype "tRNA"; locus_tag "VVMO6_t00025"; old_locus_tag "VVM_t00025";
CP002469.1	Genbank	transcript	259156	259232	.	+	.	gene_id "VVMO6_t00025"; transcript_id "unassigned_transcript_266"; gbkey "tRNA"; locus_tag "VVMO6_t00025"; note "anticodon: CAT"; old_locus_tag "VVM_t00025"; product "tRNA-Met"; transcript_biotype "tRNA";
CP002469.1	Genbank	exon	259156	259232	.	+	.	gene_id "VVMO6_t00025"; transcript_id "unassigned_transcript_266"; locus_tag "VVMO6_t00025"; note "anticodon: CAT"; old_locus_tag "VVM_t00025"; product "tRNA-Met"; transcript_biotype "tRNA"; exon_number "1";
CP002469.1	Genbank	gene	259275	259351	.	+	.	gene_id "VVMO6_t00026"; transcript_id ""; gbkey "Gene"; gene_biotype "tRNA"; locus_tag "VVMO6_t00026"; old_locus_tag "VVM_t00026";
CP002469.1	Genbank	transcript	259275	259351	.	+	.	gene_id "VVMO6_t00026"; transcript_id "unassigned_transcript_267"; gbkey "tRNA"; locus_tag "VVMO6_t00026"; note "anticodon: CAT"; old_locus_tag "VVM_t00026"; product "tRNA-Met"; transcript_biotype "tRNA";
CP002469.1	Genbank	exon	259275	259351	.	+	.	gene_id "VVMO6_t00026"; transcript_id "unassigned_transcript_267"; locus_tag "VVMO6_t00026"; note "anticodon: CAT"; old_locus_tag "VVM_t00026"; product "tRNA-Met"; transcript_biotype "tRNA"; exon_number "1";
CP002469.1	Genbank	gene	259927	261048	.	-	.	gene_id "VVMO6_00236"; transcript_id ""; gbkey "Gene"; gene_biotype "protein_coding"; locus_tag "VVMO6_00236"; old_locus_tag "VVM_00452";
CP002469.1	Genbank	CDS	259930	261048	.	-	0	gene_id "VVMO6_00236"; transcript_id "unassigned_transcript_268"; gbkey "CDS"; locus_tag "VVMO6_00236"; product "iron-sulfur cluster-binding protein"; protein_id "ADV85258.1"; transl_table "11"; exon_number "1";
CP002469.1	Genbank	start_codon	261046	261048	.	-	0	gene_id "VVMO6_00236"; transcript_id "unassigned_transcript_268"; gbkey "CDS"; locus_tag "VVMO6_00236"; product "iron-sulfur cluster-binding protein"; protein_id "ADV85258.1"; transl_table "11"; exon_number "1";
CP002469.1	Genbank	stop_codon	259927	259929	.	-	0	gene_id "VVMO6_00236"; transcript_id "unassigned_transcript_268"; gbkey "CDS"; locus_tag "VVMO6_00236"; product "iron-sulfur cluster-binding protein"; protein_id "ADV85258.1"; transl_table "11"; exon_number "1";
CP002469.1	Genbank	gene	261234	261704	.	+	.	gene_id "VVMO6_00237"; transcript_id ""; gbkey "Gene"; gene_biotype "protein_coding"; locus_tag "VVMO6_00237"; old_locus_tag "VVM_00453";
CP002469.1	Genbank	CDS	261234	261701	.	+	0	gene_id "VVMO6_00237"; transcript_id "unassigned_transcript_269"; gbkey "CDS"; locus_tag "VVMO6_00237"; product "ATPase YjeE, predicted to have essential role in cell wall biosynthesis"; protein_id "ADV85259.1"; transl_table "11"; exon_number "1";
CP002469.1	Genbank	start_codon	261234	261236	.	+	0	gene_id "VVMO6_00237"; transcript_id "unassigned_transcript_269"; gbkey "CDS"; locus_tag "VVMO6_00237"; product "ATPase YjeE, predicted to have essential role in cell wall biosynthesis"; protein_id "ADV85259.1"; transl_table "11"; exon_number "1";
CP002469.1	Genbank	stop_codon	261702	261704	.	+	0	gene_id "VVMO6_00237"; transcript_id "unassigned_transcript_269"; gbkey "CDS"; locus_tag "VVMO6_00237"; product "ATPase YjeE, predicted to have essential role in cell wall biosynthesis"; protein_id "ADV85259.1"; transl_table "11"; exon_number "1";
CP002469.1	Genbank	gene	261698	263416	.	+	.	gene_id "VVMO6_00238"; transcript_id ""; gbkey "Gene"; gene_biotype "protein_coding"; locus_tag "VVMO6_00238"; old_locus_tag "VVM_00454";
CP002469.1	Genbank	CDS	261698	263413	.	+	0	gene_id "VVMO6_00238"; transcript_id "unassigned_transcript_270"; gbkey "CDS"; locus_tag "VVMO6_00238"; product "N-acetylmuramoyl-L-alanine amidase"; protein_id "ADV85260.1"; transl_table "11"; exon_number "1";
CP002469.1	Genbank	start_codon	261698	261700	.	+	0	gene_id "VVMO6_00238"; transcript_id "unassigned_transcript_270"; gbkey "CDS"; locus_tag "VVMO6_00238"; product "N-acetylmuramoyl-L-alanine amidase"; protein_id "ADV85260.1"; transl_table "11"; exon_number "1";
CP002469.1	Genbank	stop_codon	263414	263416	.	+	0	gene_id "VVMO6_00238"; transcript_id "unassigned_transcript_270"; gbkey "CDS"; locus_tag "VVMO6_00238"; product "N-acetylmuramoyl-L-alanine amidase"; protein_id "ADV85260.1"; transl_table "11"; exon_number "1";
CP002469.1	Genbank	gene	263425	265419	.	+	.	gene_id "VVMO6_00239"; transcript_id ""; gbkey "Gene"; gene_biotype "protein_coding"; locus_tag "VVMO6_00239"; old_locus_tag "VVM_00457";
CP002469.1	Genbank	CDS	263425	265416	.	+	0	gene_id "VVMO6_00239"; transcript_id "unassigned_transcript_271"; gbkey "CDS"; locus_tag "VVMO6_00239"; product "DNA mismatch repair protein MutL"; protein_id "ADV85261.1"; transl_table "11"; exon_number "1";
CP002469.1	Genbank	start_codon	263425	263427	.	+	0	gene_id "VVMO6_00239"; transcript_id "unassigned_transcript_271"; gbkey "CDS"; locus_tag "VVMO6_00239"; product "DNA mismatch repair protein MutL"; protein_id "ADV85261.1"; transl_table "11"; exon_number "1";
CP002469.1	Genbank	stop_codon	265417	265419	.	+	0	gene_id "VVMO6_00239"; transcript_id "unassigned_transcript_271"; gbkey "CDS"; locus_tag "VVMO6_00239"; product "DNA mismatch repair protein MutL"; protein_id "ADV85261.1"; transl_table "11"; exon_number "1";
CP002469.1	Genbank	gene	265424	266371	.	+	.	gene_id "VVMO6_00240"; transcript_id ""; gbkey "Gene"; gene_biotype "protein_coding"; locus_tag "VVMO6_00240"; old_locus_tag "VVM_00461";
CP002469.1	Genbank	CDS	265424	266368	.	+	0	gene_id "VVMO6_00240"; transcript_id "unassigned_transcript_272"; gbkey "CDS"; locus_tag "VVMO6_00240"; product "tRNA delta(2)-isopentenylpyrophosphate transferase"; protein_id "ADV85262.1"; transl_table "11"; exon_number "1";
CP002469.1	Genbank	start_codon	265424	265426	.	+	0	gene_id "VVMO6_00240"; transcript_id "unassigned_transcript_272"; gbkey "CDS"; locus_tag "VVMO6_00240"; product "tRNA delta(2)-isopentenylpyrophosphate transferase"; protein_id "ADV85262.1"; transl_table "11"; exon_number "1";
CP002469.1	Genbank	stop_codon	266369	266371	.	+	0	gene_id "VVMO6_00240"; transcript_id "unassigned_transcript_272"; gbkey "CDS"; locus_tag "VVMO6_00240"; product "tRNA delta(2)-isopentenylpyrophosphate transferase"; protein_id "ADV85262.1"; transl_table "11"; exon_number "1";
CP002469.1	Genbank	gene	266549	266809	.	+	.	gene_id "VVMO6_00241"; transcript_id ""; gbkey "Gene"; gene_biotype "protein_coding"; locus_tag "VVMO6_00241"; old_locus_tag "VVM_00462";
CP002469.1	Genbank	CDS	266549	266806	.	+	0	gene_id "VVMO6_00241"; transcript_id "unassigned_transcript_273"; gbkey "CDS"; locus_tag "VVMO6_00241"; product "RNA-binding protein Hfq"; protein_id "ADV85263.1"; transl_table "11"; exon_number "1";
CP002469.1	Genbank	start_codon	266549	266551	.	+	0	gene_id "VVMO6_00241"; transcript_id "unassigned_transcript_273"; gbkey "CDS"; locus_tag "VVMO6_00241"; product "RNA-binding protein Hfq"; protein_id "ADV85263.1"; transl_table "11"; exon_number "1";
CP002469.1	Genbank	stop_codon	266807	266809	.	+	0	gene_id "VVMO6_00241"; transcript_id "unassigned_transcript_273"; gbkey "CDS"; locus_tag "VVMO6_00241"; product "RNA-binding protein Hfq"; protein_id "ADV85263.1"; transl_table "11"; exon_number "1";
CP002469.1	Genbank	gene	266851	268140	.	+	.	gene_id "VVMO6_00242"; transcript_id ""; gbkey "Gene"; gene_biotype "protein_coding"; locus_tag "VVMO6_00242"; old_locus_tag "VVM_00463";
CP002469.1	Genbank	CDS	266851	268137	.	+	0	gene_id "VVMO6_00242"; transcript_id "unassigned_transcript_274"; gbkey "CDS"; locus_tag "VVMO6_00242"; product "GTP-binding protein HflX"; protein_id "ADV85264.1"; transl_table "11"; exon_number "1";
CP002469.1	Genbank	start_codon	266851	266853	.	+	0	gene_id "VVMO6_00242"; transcript_id "unassigned_transcript_274"; gbkey "CDS"; locus_tag "VVMO6_00242"; product "GTP-binding protein HflX"; protein_id "ADV85264.1"; transl_table "11"; exon_number "1";
CP002469.1	Genbank	stop_codon	268138	268140	.	+	0	gene_id "VVMO6_00242"; transcript_id "unassigned_transcript_274"; gbkey "CDS"; locus_tag "VVMO6_00242"; product "GTP-binding protein HflX"; protein_id "ADV85264.1"; transl_table "11"; exon_number "1";
CP002469.1	Genbank	gene	268186	269385	.	+	.	gene_id "VVMO6_00243"; transcript_id ""; gbkey "Gene"; gene_biotype "protein_coding"; locus_tag "VVMO6_00243"; old_locus_tag "VVM_00465";
CP002469.1	Genbank	CDS	268186	269382	.	+	0	gene_id "VVMO6_00243"; transcript_id "unassigned_transcript_275"; gbkey "CDS"; locus_tag "VVMO6_00243"; product "HflK protein"; protein_id "ADV85265.1"; transl_table "11"; exon_number "1";
CP002469.1	Genbank	start_codon	268186	268188	.	+	0	gene_id "VVMO6_00243"; transcript_id "unassigned_transcript_275"; gbkey "CDS"; locus_tag "VVMO6_00243"; product "HflK protein"; protein_id "ADV85265.1"; transl_table "11"; exon_number "1";
CP002469.1	Genbank	stop_codon	269383	269385	.	+	0	gene_id "VVMO6_00243"; transcript_id "unassigned_transcript_275"; gbkey "CDS"; locus_tag "VVMO6_00243"; product "HflK protein"; protein_id "ADV85265.1"; transl_table "11"; exon_number "1";
CP002469.1	Genbank	gene	269388	270368	.	+	.	gene_id "VVMO6_00244"; transcript_id ""; gbkey "Gene"; gene_biotype "protein_coding"; locus_tag "VVMO6_00244"; old_locus_tag "VVM_00466";
CP002469.1	Genbank	CDS	269388	270365	.	+	0	gene_id "VVMO6_00244"; transcript_id "unassigned_transcript_276"; gbkey "CDS"; locus_tag "VVMO6_00244"; product "HflC protein"; protein_id "ADV85266.1"; transl_table "11"; exon_number "1";
CP002469.1	Genbank	start_codon	269388	269390	.	+	0	gene_id "VVMO6_00244"; transcript_id "unassigned_transcript_276"; gbkey "CDS"; locus_tag "VVMO6_00244"; product "HflC protein"; protein_id "ADV85266.1"; transl_table "11"; exon_number "1";
CP002469.1	Genbank	stop_codon	270366	270368	.	+	0	gene_id "VVMO6_00244"; transcript_id "unassigned_transcript_276"; gbkey "CDS"; locus_tag "VVMO6_00244"; product "HflC protein"; protein_id "ADV85266.1"; transl_table "11"; exon_number "1";
CP002469.1	Genbank	gene	270448	270633	.	-	.	gene_id "VVMO6_00245"; transcript_id ""; gbkey "Gene"; gene_biotype "protein_coding"; locus_tag "VVMO6_00245"; old_locus_tag "VVM_00469";
CP002469.1	Genbank	CDS	270451	270633	.	-	0	gene_id "VVMO6_00245"; transcript_id "unassigned_transcript_277"; gbkey "CDS"; locus_tag "VVMO6_00245"; product "putative inner membrane protein YjeT (clustered with HflC)"; protein_id "ADV85267.1"; transl_table "11"; exon_number "1";
CP002469.1	Genbank	start_codon	270631	270633	.	-	0	gene_id "VVMO6_00245"; transcript_id "unassigned_transcript_277"; gbkey "CDS"; locus_tag "VVMO6_00245"; product "putative inner membrane protein YjeT (clustered with HflC)"; protein_id "ADV85267.1"; transl_table "11"; exon_number "1";
CP002469.1	Genbank	stop_codon	270448	270450	.	-	0	gene_id "VVMO6_00245"; transcript_id "unassigned_transcript_277"; gbkey "CDS"; locus_tag "VVMO6_00245"; product "putative inner membrane protein YjeT (clustered with HflC)"; protein_id "ADV85267.1"; transl_table "11"; exon_number "1";
CP002469.1	Genbank	gene	270807	272123	.	+	.	gene_id "VVMO6_00246"; transcript_id ""; gbkey "Gene"; gene_biotype "protein_coding"; locus_tag "VVMO6_00246"; old_locus_tag "VVM_00470";
CP002469.1	Genbank	CDS	270807	272120	.	+	0	gene_id "VVMO6_00246"; transcript_id "unassigned_transcript_278"; gbkey "CDS"; locus_tag "VVMO6_00246"; product "adenylosuccinate synthetase"; protein_id "ADV85268.1"; transl_table "11"; exon_number "1";
CP002469.1	Genbank	start_codon	270807	270809	.	+	0	gene_id "VVMO6_00246"; transcript_id "unassigned_transcript_278"; gbkey "CDS"; locus_tag "VVMO6_00246"; product "adenylosuccinate synthetase"; protein_id "ADV85268.1"; transl_table "11"; exon_number "1";
CP002469.1	Genbank	stop_codon	272121	272123	.	+	0	gene_id "VVMO6_00246"; transcript_id "unassigned_transcript_278"; gbkey "CDS"; locus_tag "VVMO6_00246"; product "adenylosuccinate synthetase"; protein_id "ADV85268.1"; transl_table "11"; exon_number "1";
CP002469.1	Genbank	gene	272358	272993	.	+	.	gene_id "VVMO6_00247"; transcript_id ""; gbkey "Gene"; gene_biotype "protein_coding"; locus_tag "VVMO6_00247"; old_locus_tag "VVM_00472";
CP002469.1	Genbank	CDS	272358	272990	.	+	0	gene_id "VVMO6_00247"; transcript_id "unassigned_transcript_279"; gbkey "CDS"; locus_tag "VVMO6_00247"; product "sodium-type polar flagellar protein motX"; protein_id "ADV85269.1"; transl_table "11"; exon_number "1";
CP002469.1	Genbank	start_codon	272358	272360	.	+	0	gene_id "VVMO6_00247"; transcript_id "unassigned_transcript_279"; gbkey "CDS"; locus_tag "VVMO6_00247"; product "sodium-type polar flagellar protein motX"; protein_id "ADV85269.1"; transl_table "11"; exon_number "1";
CP002469.1	Genbank	stop_codon	272991	272993	.	+	0	gene_id "VVMO6_00247"; transcript_id "unassigned_transcript_279"; gbkey "CDS"; locus_tag "VVMO6_00247"; product "sodium-type polar flagellar protein motX"; protein_id "ADV85269.1"; transl_table "11"; exon_number "1";
CP002469.1	Genbank	gene	273098	274282	.	-	.	gene_id "VVMO6_00248"; transcript_id ""; gbkey "Gene"; gene_biotype "protein_coding"; locus_tag "VVMO6_00248"; old_locus_tag "VVM_00474";
CP002469.1	Genbank	CDS	273101	274282	.	-	0	gene_id "VVMO6_00248"; transcript_id "unassigned_transcript_280"; gbkey "CDS"; locus_tag "VVMO6_00248"; product "flavohemoprotein / hemoglobin-like protein / flavohemoglobin / nitric oxide dioxygenase"; protein_id "ADV85270.1"; transl_table "11"; exon_number "1";
CP002469.1	Genbank	start_codon	274280	274282	.	-	0	gene_id "VVMO6_00248"; transcript_id "unassigned_transcript_280"; gbkey "CDS"; locus_tag "VVMO6_00248"; product "flavohemoprotein / hemoglobin-like protein / flavohemoglobin / nitric oxide dioxygenase"; protein_id "ADV85270.1"; transl_table "11"; exon_number "1";
CP002469.1	Genbank	stop_codon	273098	273100	.	-	0	gene_id "VVMO6_00248"; transcript_id "unassigned_transcript_280"; gbkey "CDS"; locus_tag "VVMO6_00248"; product "flavohemoprotein / hemoglobin-like protein / flavohemoglobin / nitric oxide dioxygenase"; protein_id "ADV85270.1"; transl_table "11"; exon_number "1";
CP002469.1	Genbank	gene	274413	274838	.	+	.	gene_id "VVMO6_00249"; transcript_id ""; gbkey "Gene"; gene_biotype "protein_coding"; locus_tag "VVMO6_00249"; old_locus_tag "VVM_00476";
CP002469.1	Genbank	CDS	274413	274835	.	+	0	gene_id "VVMO6_00249"; transcript_id "unassigned_transcript_281"; gbkey "CDS"; locus_tag "VVMO6_00249"; product "nitrite-sensitive transcriptional repressor NsrR"; protein_id "ADV85271.1"; transl_table "11"; exon_number "1";
CP002469.1	Genbank	start_codon	274413	274415	.	+	0	gene_id "VVMO6_00249"; transcript_id "unassigned_transcript_281"; gbkey "CDS"; locus_tag "VVMO6_00249"; product "nitrite-sensitive transcriptional repressor NsrR"; protein_id "ADV85271.1"; transl_table "11"; exon_number "1";
CP002469.1	Genbank	stop_codon	274836	274838	.	+	0	gene_id "VVMO6_00249"; transcript_id "unassigned_transcript_281"; gbkey "CDS"; locus_tag "VVMO6_00249"; product "nitrite-sensitive transcriptional repressor NsrR"; protein_id "ADV85271.1"; transl_table "11"; exon_number "1";
CP002469.1	Genbank	gene	274902	276308	.	-	.	gene_id "VVMO6_00250"; transcript_id ""; gbkey "Gene"; gene_biotype "protein_coding"; locus_tag "VVMO6_00250"; old_locus_tag "VVM_00478";
CP002469.1	Genbank	CDS	274905	276308	.	-	0	gene_id "VVMO6_00250"; transcript_id "unassigned_transcript_282"; gbkey "CDS"; locus_tag "VVMO6_00250"; product "cytosine deaminase"; protein_id "ADV85272.1"; transl_table "11"; exon_number "1";
CP002469.1	Genbank	start_codon	276306	276308	.	-	0	gene_id "VVMO6_00250"; transcript_id "unassigned_transcript_282"; gbkey "CDS"; locus_tag "VVMO6_00250"; product "cytosine deaminase"; protein_id "ADV85272.1"; transl_table "11"; exon_number "1";
CP002469.1	Genbank	stop_codon	274902	274904	.	-	0	gene_id "VVMO6_00250"; transcript_id "unassigned_transcript_282"; gbkey "CDS"; locus_tag "VVMO6_00250"; product "cytosine deaminase"; protein_id "ADV85272.1"; transl_table "11"; exon_number "1";
CP002469.1	Genbank	gene	276559	279012	.	+	.	gene_id "VVMO6_00251"; transcript_id ""; gbkey "Gene"; gene_biotype "protein_coding"; locus_tag "VVMO6_00251"; old_locus_tag "VVM_00479";
CP002469.1	Genbank	CDS	276559	279009	.	+	0	gene_id "VVMO6_00251"; transcript_id "unassigned_transcript_283"; gbkey "CDS"; locus_tag "VVMO6_00251"; product "3'-to-5' exoribonuclease RNase R"; protein_id "ADV85273.1"; transl_table "11"; exon_number "1";
CP002469.1	Genbank	start_codon	276559	276561	.	+	0	gene_id "VVMO6_00251"; transcript_id "unassigned_transcript_283"; gbkey "CDS"; locus_tag "VVMO6_00251"; product "3'-to-5' exoribonuclease RNase R"; protein_id "ADV85273.1"; transl_table "11"; exon_number "1";
CP002469.1	Genbank	stop_codon	279010	279012	.	+	0	gene_id "VVMO6_00251"; transcript_id "unassigned_transcript_283"; gbkey "CDS"; locus_tag "VVMO6_00251"; product "3'-to-5' exoribonuclease RNase R"; protein_id "ADV85273.1"; transl_table "11"; exon_number "1";
CP002469.1	Genbank	gene	279050	279793	.	+	.	gene_id "VVMO6_00252"; transcript_id ""; gbkey "Gene"; gene_biotype "protein_coding"; locus_tag "VVMO6_00252"; old_locus_tag "VVM_00483";
CP002469.1	Genbank	CDS	279050	279790	.	+	0	gene_id "VVMO6_00252"; transcript_id "unassigned_transcript_284"; gbkey "CDS"; locus_tag "VVMO6_00252"; product "23S rRNA (guanosine-2'-O-) -methyltransferase RlmB"; protein_id "ADV85274.1"; transl_table "11"; exon_number "1";
CP002469.1	Genbank	start_codon	279050	279052	.	+	0	gene_id "VVMO6_00252"; transcript_id "unassigned_transcript_284"; gbkey "CDS"; locus_tag "VVMO6_00252"; product "23S rRNA (guanosine-2'-O-) -methyltransferase RlmB"; protein_id "ADV85274.1"; transl_table "11"; exon_number "1";
CP002469.1	Genbank	stop_codon	279791	279793	.	+	0	gene_id "VVMO6_00252"; transcript_id "unassigned_transcript_284"; gbkey "CDS"; locus_tag "VVMO6_00252"; product "23S rRNA (guanosine-2'-O-) -methyltransferase RlmB"; protein_id "ADV85274.1"; transl_table "11"; exon_number "1";
CP002469.1	Genbank	gene	279873	280574	.	+	.	gene_id "VVMO6_00253"; transcript_id ""; gbkey "Gene"; gene_biotype "protein_coding"; locus_tag "VVMO6_00253"; old_locus_tag "VVM_00486";
CP002469.1	Genbank	CDS	279873	280571	.	+	0	gene_id "VVMO6_00253"; transcript_id "unassigned_transcript_285"; gbkey "CDS"; locus_tag "VVMO6_00253"; product "phosphoglycolate phosphatase"; protein_id "ADV85275.1"; transl_table "11"; exon_number "1";
CP002469.1	Genbank	start_codon	279873	279875	.	+	0	gene_id "VVMO6_00253"; transcript_id "unassigned_transcript_285"; gbkey "CDS"; locus_tag "VVMO6_00253"; product "phosphoglycolate phosphatase"; protein_id "ADV85275.1"; transl_table "11"; exon_number "1";
CP002469.1	Genbank	stop_codon	280572	280574	.	+	0	gene_id "VVMO6_00253"; transcript_id "unassigned_transcript_285"; gbkey "CDS"; locus_tag "VVMO6_00253"; product "phosphoglycolate phosphatase"; protein_id "ADV85275.1"; transl_table "11"; exon_number "1";
CP002469.1	Genbank	gene	280710	281726	.	+	.	gene_id "VVMO6_00254"; transcript_id ""; gbkey "Gene"; gene_biotype "protein_coding"; locus_tag "VVMO6_00254"; old_locus_tag "VVM_00487";
CP002469.1	Genbank	CDS	280710	281723	.	+	0	gene_id "VVMO6_00254"; transcript_id "unassigned_transcript_286"; gbkey "CDS"; locus_tag "VVMO6_00254"; product "tryptophanyl-tRNA synthetase"; protein_id "ADV85276.1"; transl_table "11"; exon_number "1";
CP002469.1	Genbank	start_codon	280710	280712	.	+	0	gene_id "VVMO6_00254"; transcript_id "unassigned_transcript_286"; gbkey "CDS"; locus_tag "VVMO6_00254"; product "tryptophanyl-tRNA synthetase"; protein_id "ADV85276.1"; transl_table "11"; exon_number "1";
CP002469.1	Genbank	stop_codon	281724	281726	.	+	0	gene_id "VVMO6_00254"; transcript_id "unassigned_transcript_286"; gbkey "CDS"; locus_tag "VVMO6_00254"; product "tryptophanyl-tRNA synthetase"; protein_id "ADV85276.1"; transl_table "11"; exon_number "1";
CP002469.1	Genbank	gene	282197	283288	.	+	.	gene_id "VVMO6_00255"; transcript_id ""; gbkey "Gene"; gene_biotype "protein_coding"; locus_tag "VVMO6_00255"; old_locus_tag "VVM_00492";
CP002469.1	Genbank	CDS	282197	283285	.	+	0	gene_id "VVMO6_00255"; transcript_id "unassigned_transcript_287"; gbkey "CDS"; locus_tag "VVMO6_00255"; product "hypothetical protein"; protein_id "ADV85277.1"; transl_table "11"; exon_number "1";
CP002469.1	Genbank	start_codon	282197	282199	.	+	0	gene_id "VVMO6_00255"; transcript_id "unassigned_transcript_287"; gbkey "CDS"; locus_tag "VVMO6_00255"; product "hypothetical protein"; protein_id "ADV85277.1"; transl_table "11"; exon_number "1";
CP002469.1	Genbank	stop_codon	283286	283288	.	+	0	gene_id "VVMO6_00255"; transcript_id "unassigned_transcript_287"; gbkey "CDS"; locus_tag "VVMO6_00255"; product "hypothetical protein"; protein_id "ADV85277.1"; transl_table "11"; exon_number "1";
CP002469.1	Genbank	gene	283312	286443	.	+	.	gene_id "VVMO6_00256"; transcript_id ""; gbkey "Gene"; gene_biotype "protein_coding"; locus_tag "VVMO6_00256"; old_locus_tag "VVM_00494";
CP002469.1	Genbank	CDS	283312	286440	.	+	0	gene_id "VVMO6_00256"; transcript_id "unassigned_transcript_288"; gbkey "CDS"; locus_tag "VVMO6_00256"; product "extracellular deoxyribonuclease Xds"; protein_id "ADV85278.1"; transl_table "11"; exon_number "1";
CP002469.1	Genbank	start_codon	283312	283314	.	+	0	gene_id "VVMO6_00256"; transcript_id "unassigned_transcript_288"; gbkey "CDS"; locus_tag "VVMO6_00256"; product "extracellular deoxyribonuclease Xds"; protein_id "ADV85278.1"; transl_table "11"; exon_number "1";
CP002469.1	Genbank	stop_codon	286441	286443	.	+	0	gene_id "VVMO6_00256"; transcript_id "unassigned_transcript_288"; gbkey "CDS"; locus_tag "VVMO6_00256"; product "extracellular deoxyribonuclease Xds"; protein_id "ADV85278.1"; transl_table "11"; exon_number "1";
CP002469.1	Genbank	gene	286586	287164	.	+	.	gene_id "VVMO6_00257"; transcript_id ""; gbkey "Gene"; gene_biotype "protein_coding"; locus_tag "VVMO6_00257"; old_locus_tag "VVM_00498";
CP002469.1	Genbank	CDS	286586	287161	.	+	0	gene_id "VVMO6_00257"; transcript_id "unassigned_transcript_289"; gbkey "CDS"; locus_tag "VVMO6_00257"; product "para-aminobenzoate synthase, amidotransferase component"; protein_id "ADV85279.1"; transl_table "11"; exon_number "1";
CP002469.1	Genbank	start_codon	286586	286588	.	+	0	gene_id "VVMO6_00257"; transcript_id "unassigned_transcript_289"; gbkey "CDS"; locus_tag "VVMO6_00257"; product "para-aminobenzoate synthase, amidotransferase component"; protein_id "ADV85279.1"; transl_table "11"; exon_number "1";
CP002469.1	Genbank	stop_codon	287162	287164	.	+	0	gene_id "VVMO6_00257"; transcript_id "unassigned_transcript_289"; gbkey "CDS"; locus_tag "VVMO6_00257"; product "para-aminobenzoate synthase, amidotransferase component"; protein_id "ADV85279.1"; transl_table "11"; exon_number "1";
CP002469.1	Genbank	gene	287515	288726	.	+	.	gene_id "VVMO6_00258"; transcript_id ""; gbkey "Gene"; gene_biotype "protein_coding"; locus_tag "VVMO6_00258"; old_locus_tag "VVM_00500";
CP002469.1	Genbank	CDS	287515	288723	.	+	0	gene_id "VVMO6_00258"; transcript_id "unassigned_transcript_290"; gbkey "CDS"; locus_tag "VVMO6_00258"; product "acetylornithine aminotransferase / N-succinyl-L,L-diaminopimelate aminotransferase / succinylornithine transaminase"; protein_id "ADV85280.1"; transl_table "11"; exon_number "1";
CP002469.1	Genbank	start_codon	287515	287517	.	+	0	gene_id "VVMO6_00258"; transcript_id "unassigned_transcript_290"; gbkey "CDS"; locus_tag "VVMO6_00258"; product "acetylornithine aminotransferase / N-succinyl-L,L-diaminopimelate aminotransferase / succinylornithine transaminase"; protein_id "ADV85280.1"; transl_table "11"; exon_number "1";
CP002469.1	Genbank	stop_codon	288724	288726	.	+	0	gene_id "VVMO6_00258"; transcript_id "unassigned_transcript_290"; gbkey "CDS"; locus_tag "VVMO6_00258"; product "acetylornithine aminotransferase / N-succinyl-L,L-diaminopimelate aminotransferase / succinylornithine transaminase"; protein_id "ADV85280.1"; transl_table "11"; exon_number "1";
CP002469.1	Genbank	gene	288962	289981	.	+	.	gene_id "VVMO6_00259"; transcript_id ""; gbkey "Gene"; gene_biotype "protein_coding"; locus_tag "VVMO6_00259"; old_locus_tag "VVM_00502";
CP002469.1	Genbank	CDS	288962	289978	.	+	0	gene_id "VVMO6_00259"; transcript_id "unassigned_transcript_291"; gbkey "CDS"; locus_tag "VVMO6_00259"; product "arginine N-succinyltransferase"; protein_id "ADV85281.1"; transl_table "11"; exon_number "1";
CP002469.1	Genbank	start_codon	288962	288964	.	+	0	gene_id "VVMO6_00259"; transcript_id "unassigned_transcript_291"; gbkey "CDS"; locus_tag "VVMO6_00259"; product "arginine N-succinyltransferase"; protein_id "ADV85281.1"; transl_table "11"; exon_number "1";
CP002469.1	Genbank	stop_codon	289979	289981	.	+	0	gene_id "VVMO6_00259"; transcript_id "unassigned_transcript_291"; gbkey "CDS"; locus_tag "VVMO6_00259"; product "arginine N-succinyltransferase"; protein_id "ADV85281.1"; transl_table "11"; exon_number "1";
CP002469.1	Genbank	gene	289999	291456	.	+	.	gene_id "VVMO6_00260"; transcript_id ""; gbkey "Gene"; gene_biotype "protein_coding"; locus_tag "VVMO6_00260"; old_locus_tag "VVM_00504";
CP002469.1	Genbank	CDS	289999	291453	.	+	0	gene_id "VVMO6_00260"; transcript_id "unassigned_transcript_292"; gbkey "CDS"; locus_tag "VVMO6_00260"; product "succinylglutamic semialdehyde dehydrogenase"; protein_id "ADV85282.1"; transl_table "11"; exon_number "1";
CP002469.1	Genbank	start_codon	289999	290001	.	+	0	gene_id "VVMO6_00260"; transcript_id "unassigned_transcript_292"; gbkey "CDS"; locus_tag "VVMO6_00260"; product "succinylglutamic semialdehyde dehydrogenase"; protein_id "ADV85282.1"; transl_table "11"; exon_number "1";
CP002469.1	Genbank	stop_codon	291454	291456	.	+	0	gene_id "VVMO6_00260"; transcript_id "unassigned_transcript_292"; gbkey "CDS"; locus_tag "VVMO6_00260"; product "succinylglutamic semialdehyde dehydrogenase"; protein_id "ADV85282.1"; transl_table "11"; exon_number "1";
CP002469.1	Genbank	gene	291669	292460	.	+	.	gene_id "VVMO6_00261"; transcript_id ""; gbkey "Gene"; gene_biotype "protein_coding"; locus_tag "VVMO6_00261"; old_locus_tag "VVM_00508";
CP002469.1	Genbank	CDS	291669	292457	.	+	0	gene_id "VVMO6_00261"; transcript_id "unassigned_transcript_293"; gbkey "CDS"; locus_tag "VVMO6_00261"; product "hypothetical protein"; protein_id "ADV85283.1"; transl_table "11"; exon_number "1";
CP002469.1	Genbank	start_codon	291669	291671	.	+	0	gene_id "VVMO6_00261"; transcript_id "unassigned_transcript_293"; gbkey "CDS"; locus_tag "VVMO6_00261"; product "hypothetical protein"; protein_id "ADV85283.1"; transl_table "11"; exon_number "1";
CP002469.1	Genbank	stop_codon	292458	292460	.	+	0	gene_id "VVMO6_00261"; transcript_id "unassigned_transcript_293"; gbkey "CDS"; locus_tag "VVMO6_00261"; product "hypothetical protein"; protein_id "ADV85283.1"; transl_table "11"; exon_number "1";
CP002469.1	Genbank	gene	292671	293303	.	-	.	gene_id "VVMO6_00262"; transcript_id ""; gbkey "Gene"; gene_biotype "protein_coding"; locus_tag "VVMO6_00262"; old_locus_tag "VVM_00509";
CP002469.1	Genbank	CDS	292674	293303	.	-	0	gene_id "VVMO6_00262"; transcript_id "unassigned_transcript_294"; gbkey "CDS"; locus_tag "VVMO6_00262"; product "cyclic AMP receptor protein"; protein_id "ADV85284.1"; transl_table "11"; exon_number "1";
CP002469.1	Genbank	start_codon	293301	293303	.	-	0	gene_id "VVMO6_00262"; transcript_id "unassigned_transcript_294"; gbkey "CDS"; locus_tag "VVMO6_00262"; product "cyclic AMP receptor protein"; protein_id "ADV85284.1"; transl_table "11"; exon_number "1";
CP002469.1	Genbank	stop_codon	292671	292673	.	-	0	gene_id "VVMO6_00262"; transcript_id "unassigned_transcript_294"; gbkey "CDS"; locus_tag "VVMO6_00262"; product "cyclic AMP receptor protein"; protein_id "ADV85284.1"; transl_table "11"; exon_number "1";
CP002469.1	Genbank	gene	293546	294415	.	-	.	gene_id "VVMO6_00263"; transcript_id ""; gbkey "Gene"; gene_biotype "protein_coding"; locus_tag "VVMO6_00263"; old_locus_tag "VVM_00510";
CP002469.1	Genbank	CDS	293549	294415	.	-	0	gene_id "VVMO6_00263"; transcript_id "unassigned_transcript_295"; gbkey "CDS"; locus_tag "VVMO6_00263"; product "phosphoribulokinase-like protein function unknown"; protein_id "ADV85285.1"; transl_table "11"; exon_number "1";
CP002469.1	Genbank	start_codon	294413	294415	.	-	0	gene_id "VVMO6_00263"; transcript_id "unassigned_transcript_295"; gbkey "CDS"; locus_tag "VVMO6_00263"; product "phosphoribulokinase-like protein function unknown"; protein_id "ADV85285.1"; transl_table "11"; exon_number "1";
CP002469.1	Genbank	stop_codon	293546	293548	.	-	0	gene_id "VVMO6_00263"; transcript_id "unassigned_transcript_295"; gbkey "CDS"; locus_tag "VVMO6_00263"; product "phosphoribulokinase-like protein function unknown"; protein_id "ADV85285.1"; transl_table "11"; exon_number "1";
CP002469.1	Genbank	gene	294544	294756	.	-	.	gene_id "VVMO6_00264"; transcript_id ""; gbkey "Gene"; gene_biotype "protein_coding"; locus_tag "VVMO6_00264"; old_locus_tag "VVM_00511";
CP002469.1	Genbank	CDS	294547	294756	.	-	0	gene_id "VVMO6_00264"; transcript_id "unassigned_transcript_296"; gbkey "CDS"; locus_tag "VVMO6_00264"; product "hypothetical protein"; protein_id "ADV85286.1"; transl_table "11"; exon_number "1";
CP002469.1	Genbank	start_codon	294754	294756	.	-	0	gene_id "VVMO6_00264"; transcript_id "unassigned_transcript_296"; gbkey "CDS"; locus_tag "VVMO6_00264"; product "hypothetical protein"; protein_id "ADV85286.1"; transl_table "11"; exon_number "1";
CP002469.1	Genbank	stop_codon	294544	294546	.	-	0	gene_id "VVMO6_00264"; transcript_id "unassigned_transcript_296"; gbkey "CDS"; locus_tag "VVMO6_00264"; product "hypothetical protein"; protein_id "ADV85286.1"; transl_table "11"; exon_number "1";
CP002469.1	Genbank	gene	294812	295789	.	-	.	gene_id "VVMO6_00265"; transcript_id ""; gbkey "Gene"; gene_biotype "protein_coding"; locus_tag "VVMO6_00265"; old_locus_tag "VVM_00512";
CP002469.1	Genbank	CDS	294815	295789	.	-	0	gene_id "VVMO6_00265"; transcript_id "unassigned_transcript_297"; gbkey "CDS"; locus_tag "VVMO6_00265"; product "hydrolase alpha/beta fold family functionally coupled to Phosphoribulokinase"; protein_id "ADV85287.1"; transl_table "11"; exon_number "1";
CP002469.1	Genbank	start_codon	295787	295789	.	-	0	gene_id "VVMO6_00265"; transcript_id "unassigned_transcript_297"; gbkey "CDS"; locus_tag "VVMO6_00265"; product "hydrolase alpha/beta fold family functionally coupled to Phosphoribulokinase"; protein_id "ADV85287.1"; transl_table "11"; exon_number "1";
CP002469.1	Genbank	stop_codon	294812	294814	.	-	0	gene_id "VVMO6_00265"; transcript_id "unassigned_transcript_297"; gbkey "CDS"; locus_tag "VVMO6_00265"; product "hydrolase alpha/beta fold family functionally coupled to Phosphoribulokinase"; protein_id "ADV85287.1"; transl_table "11"; exon_number "1";
CP002469.1	Genbank	gene	295935	296414	.	-	.	gene_id "VVMO6_00266"; transcript_id ""; gbkey "Gene"; gene_biotype "protein_coding"; locus_tag "VVMO6_00266"; old_locus_tag "VVM_00513";
CP002469.1	Genbank	CDS	295938	296414	.	-	0	gene_id "VVMO6_00266"; transcript_id "unassigned_transcript_298"; gbkey "CDS"; locus_tag "VVMO6_00266"; product "hypothetical protein"; protein_id "ADV85288.1"; transl_table "11"; exon_number "1";
CP002469.1	Genbank	start_codon	296412	296414	.	-	0	gene_id "VVMO6_00266"; transcript_id "unassigned_transcript_298"; gbkey "CDS"; locus_tag "VVMO6_00266"; product "hypothetical protein"; protein_id "ADV85288.1"; transl_table "11"; exon_number "1";
CP002469.1	Genbank	stop_codon	295935	295937	.	-	0	gene_id "VVMO6_00266"; transcript_id "unassigned_transcript_298"; gbkey "CDS"; locus_tag "VVMO6_00266"; product "hypothetical protein"; protein_id "ADV85288.1"; transl_table "11"; exon_number "1";
CP002469.1	Genbank	gene	296411	298333	.	-	.	gene_id "VVMO6_00267"; transcript_id ""; gbkey "Gene"; gene_biotype "protein_coding"; locus_tag "VVMO6_00267"; old_locus_tag "VVM_00514";
CP002469.1	Genbank	CDS	296414	298333	.	-	0	gene_id "VVMO6_00267"; transcript_id "unassigned_transcript_299"; gbkey "CDS"; locus_tag "VVMO6_00267"; product "glutathione-regulated potassium-efflux system ATP-binding protein"; protein_id "ADV85289.1"; transl_table "11"; exon_number "1";
CP002469.1	Genbank	start_codon	298331	298333	.	-	0	gene_id "VVMO6_00267"; transcript_id "unassigned_transcript_299"; gbkey "CDS"; locus_tag "VVMO6_00267"; product "glutathione-regulated potassium-efflux system ATP-binding protein"; protein_id "ADV85289.1"; transl_table "11"; exon_number "1";
CP002469.1	Genbank	stop_codon	296411	296413	.	-	0	gene_id "VVMO6_00267"; transcript_id "unassigned_transcript_299"; gbkey "CDS"; locus_tag "VVMO6_00267"; product "glutathione-regulated potassium-efflux system ATP-binding protein"; protein_id "ADV85289.1"; transl_table "11"; exon_number "1";
CP002469.1	Genbank	gene	298536	299114	.	+	.	gene_id "VVMO6_00268"; transcript_id ""; gbkey "Gene"; gene_biotype "protein_coding"; locus_tag "VVMO6_00268"; old_locus_tag "VVM_00516";
CP002469.1	Genbank	CDS	298536	299111	.	+	0	gene_id "VVMO6_00268"; transcript_id "unassigned_transcript_300"; gbkey "CDS"; locus_tag "VVMO6_00268"; product "glutathione-regulated potassium-efflux system ancillary protein KefG"; protein_id "ADV85290.1"; transl_table "11"; exon_number "1";
CP002469.1	Genbank	start_codon	298536	298538	.	+	0	gene_id "VVMO6_00268"; transcript_id "unassigned_transcript_300"; gbkey "CDS"; locus_tag "VVMO6_00268"; product "glutathione-regulated potassium-efflux system ancillary protein KefG"; protein_id "ADV85290.1"; transl_table "11"; exon_number "1";
CP002469.1	Genbank	stop_codon	299112	299114	.	+	0	gene_id "VVMO6_00268"; transcript_id "unassigned_transcript_300"; gbkey "CDS"; locus_tag "VVMO6_00268"; product "glutathione-regulated potassium-efflux system ancillary protein KefG"; protein_id "ADV85290.1"; transl_table "11"; exon_number "1";
CP002469.1	Genbank	gene	299098	300900	.	+	.	gene_id "VVMO6_00269"; transcript_id ""; gbkey "Gene"; gene_biotype "protein_coding"; locus_tag "VVMO6_00269"; old_locus_tag "VVM_00517";
CP002469.1	Genbank	CDS	299098	300897	.	+	0	gene_id "VVMO6_00269"; transcript_id "unassigned_transcript_301"; gbkey "CDS"; locus_tag "VVMO6_00269"; product "putative Glutathione-regulated potassium-efflux system protein KefB"; protein_id "ADV85291.1"; transl_table "11"; exon_number "1";
CP002469.1	Genbank	start_codon	299098	299100	.	+	0	gene_id "VVMO6_00269"; transcript_id "unassigned_transcript_301"; gbkey "CDS"; locus_tag "VVMO6_00269"; product "putative Glutathione-regulated potassium-efflux system protein KefB"; protein_id "ADV85291.1"; transl_table "11"; exon_number "1";
CP002469.1	Genbank	stop_codon	300898	300900	.	+	0	gene_id "VVMO6_00269"; transcript_id "unassigned_transcript_301"; gbkey "CDS"; locus_tag "VVMO6_00269"; product "putative Glutathione-regulated potassium-efflux system protein KefB"; protein_id "ADV85291.1"; transl_table "11"; exon_number "1";
CP002469.1	Genbank	gene	300903	301109	.	+	.	gene_id "VVMO6_00270"; transcript_id ""; gbkey "Gene"; gene_biotype "protein_coding"; locus_tag "VVMO6_00270"; old_locus_tag "VVM_00520";
CP002469.1	Genbank	CDS	300903	301106	.	+	0	gene_id "VVMO6_00270"; transcript_id "unassigned_transcript_302"; gbkey "CDS"; locus_tag "VVMO6_00270"; product "putative cytoplasmic protein, probably associated with glutathione-regulated potassium-efflux"; protein_id "ADV85292.1"; transl_table "11"; exon_number "1";
CP002469.1	Genbank	start_codon	300903	300905	.	+	0	gene_id "VVMO6_00270"; transcript_id "unassigned_transcript_302"; gbkey "CDS"; locus_tag "VVMO6_00270"; product "putative cytoplasmic protein, probably associated with glutathione-regulated potassium-efflux"; protein_id "ADV85292.1"; transl_table "11"; exon_number "1";
CP002469.1	Genbank	stop_codon	301107	301109	.	+	0	gene_id "VVMO6_00270"; transcript_id "unassigned_transcript_302"; gbkey "CDS"; locus_tag "VVMO6_00270"; product "putative cytoplasmic protein, probably associated with glutathione-regulated potassium-efflux"; protein_id "ADV85292.1"; transl_table "11"; exon_number "1";
CP002469.1	Genbank	gene	301205	301804	.	+	.	gene_id "VVMO6_00271"; transcript_id ""; gbkey "Gene"; gene_biotype "protein_coding"; locus_tag "VVMO6_00271"; old_locus_tag "VVM_00521";
CP002469.1	Genbank	CDS	301205	301801	.	+	0	gene_id "VVMO6_00271"; transcript_id "unassigned_transcript_303"; gbkey "CDS"; locus_tag "VVMO6_00271"; product "FKBP-type peptidyl-prolyl cis-trans isomerase SlyD"; protein_id "ADV85293.1"; transl_table "11"; exon_number "1";
CP002469.1	Genbank	start_codon	301205	301207	.	+	0	gene_id "VVMO6_00271"; transcript_id "unassigned_transcript_303"; gbkey "CDS"; locus_tag "VVMO6_00271"; product "FKBP-type peptidyl-prolyl cis-trans isomerase SlyD"; protein_id "ADV85293.1"; transl_table "11"; exon_number "1";
CP002469.1	Genbank	stop_codon	301802	301804	.	+	0	gene_id "VVMO6_00271"; transcript_id "unassigned_transcript_303"; gbkey "CDS"; locus_tag "VVMO6_00271"; product "FKBP-type peptidyl-prolyl cis-trans isomerase SlyD"; protein_id "ADV85293.1"; transl_table "11"; exon_number "1";
CP002469.1	Genbank	gene	301916	302872	.	+	.	gene_id "VVMO6_00272"; transcript_id ""; gbkey "Gene"; gene_biotype "protein_coding"; locus_tag "VVMO6_00272"; old_locus_tag "VVM_00524";
CP002469.1	Genbank	CDS	301916	302869	.	+	0	gene_id "VVMO6_00272"; transcript_id "unassigned_transcript_304"; gbkey "CDS"; locus_tag "VVMO6_00272"; product "isoaspartyl aminopeptidase / Asp-X dipeptidase"; protein_id "ADV85294.1"; transl_table "11"; exon_number "1";
CP002469.1	Genbank	start_codon	301916	301918	.	+	0	gene_id "VVMO6_00272"; transcript_id "unassigned_transcript_304"; gbkey "CDS"; locus_tag "VVMO6_00272"; product "isoaspartyl aminopeptidase / Asp-X dipeptidase"; protein_id "ADV85294.1"; transl_table "11"; exon_number "1";
CP002469.1	Genbank	stop_codon	302870	302872	.	+	0	gene_id "VVMO6_00272"; transcript_id "unassigned_transcript_304"; gbkey "CDS"; locus_tag "VVMO6_00272"; product "isoaspartyl aminopeptidase / Asp-X dipeptidase"; protein_id "ADV85294.1"; transl_table "11"; exon_number "1";
CP002469.1	Genbank	gene	302845	302964	.	+	.	gene_id "VVMO6_00273"; transcript_id ""; gbkey "Gene"; gene_biotype "protein_coding"; locus_tag "VVMO6_00273"; old_locus_tag "VVM_00526";
CP002469.1	Genbank	CDS	302845	302961	.	+	0	gene_id "VVMO6_00273"; transcript_id "unassigned_transcript_305"; gbkey "CDS"; locus_tag "VVMO6_00273"; product "hypothetical protein"; protein_id "ADV85295.1"; transl_table "11"; exon_number "1";
CP002469.1	Genbank	start_codon	302845	302847	.	+	0	gene_id "VVMO6_00273"; transcript_id "unassigned_transcript_305"; gbkey "CDS"; locus_tag "VVMO6_00273"; product "hypothetical protein"; protein_id "ADV85295.1"; transl_table "11"; exon_number "1";
CP002469.1	Genbank	stop_codon	302962	302964	.	+	0	gene_id "VVMO6_00273"; transcript_id "unassigned_transcript_305"; gbkey "CDS"; locus_tag "VVMO6_00273"; product "hypothetical protein"; protein_id "ADV85295.1"; transl_table "11"; exon_number "1";
CP002469.1	Genbank	gene	302967	303194	.	-	.	gene_id "VVMO6_00274"; transcript_id ""; gbkey "Gene"; gene_biotype "protein_coding"; locus_tag "VVMO6_00274"; old_locus_tag "VVM_00527";
CP002469.1	Genbank	CDS	302970	303194	.	-	0	gene_id "VVMO6_00274"; transcript_id "unassigned_transcript_306"; gbkey "CDS"; locus_tag "VVMO6_00274"; product "protein slyX"; protein_id "ADV85296.1"; transl_table "11"; exon_number "1";
CP002469.1	Genbank	start_codon	303192	303194	.	-	0	gene_id "VVMO6_00274"; transcript_id "unassigned_transcript_306"; gbkey "CDS"; locus_tag "VVMO6_00274"; product "protein slyX"; protein_id "ADV85296.1"; transl_table "11"; exon_number "1";
CP002469.1	Genbank	stop_codon	302967	302969	.	-	0	gene_id "VVMO6_00274"; transcript_id "unassigned_transcript_306"; gbkey "CDS"; locus_tag "VVMO6_00274"; product "protein slyX"; protein_id "ADV85296.1"; transl_table "11"; exon_number "1";
CP002469.1	Genbank	gene	303197	304177	.	-	.	gene_id "VVMO6_00275"; transcript_id ""; gbkey "Gene"; gene_biotype "protein_coding"; locus_tag "VVMO6_00275"; old_locus_tag "VVM_00529";
CP002469.1	Genbank	CDS	303200	304177	.	-	0	gene_id "VVMO6_00275"; transcript_id "unassigned_transcript_307"; gbkey "CDS"; locus_tag "VVMO6_00275"; product "WD40 repeat"; protein_id "ADV85297.1"; transl_table "11"; exon_number "1";
CP002469.1	Genbank	start_codon	304175	304177	.	-	0	gene_id "VVMO6_00275"; transcript_id "unassigned_transcript_307"; gbkey "CDS"; locus_tag "VVMO6_00275"; product "WD40 repeat"; protein_id "ADV85297.1"; transl_table "11"; exon_number "1";
CP002469.1	Genbank	stop_codon	303197	303199	.	-	0	gene_id "VVMO6_00275"; transcript_id "unassigned_transcript_307"; gbkey "CDS"; locus_tag "VVMO6_00275"; product "WD40 repeat"; protein_id "ADV85297.1"; transl_table "11"; exon_number "1";
CP002469.1	Genbank	gene	304306	305088	.	+	.	gene_id "VVMO6_00276"; transcript_id ""; gbkey "Gene"; gene_biotype "protein_coding"; locus_tag "VVMO6_00276"; old_locus_tag "VVM_00530";
CP002469.1	Genbank	CDS	304306	305085	.	+	0	gene_id "VVMO6_00276"; transcript_id "unassigned_transcript_308"; gbkey "CDS"; locus_tag "VVMO6_00276"; product "FKBP-type peptidyl-prolyl cis-trans isomerase FkpA precursor"; protein_id "ADV85298.1"; transl_table "11"; exon_number "1";
CP002469.1	Genbank	start_codon	304306	304308	.	+	0	gene_id "VVMO6_00276"; transcript_id "unassigned_transcript_308"; gbkey "CDS"; locus_tag "VVMO6_00276"; product "FKBP-type peptidyl-prolyl cis-trans isomerase FkpA precursor"; protein_id "ADV85298.1"; transl_table "11"; exon_number "1";
CP002469.1	Genbank	stop_codon	305086	305088	.	+	0	gene_id "VVMO6_00276"; transcript_id "unassigned_transcript_308"; gbkey "CDS"; locus_tag "VVMO6_00276"; product "FKBP-type peptidyl-prolyl cis-trans isomerase FkpA precursor"; protein_id "ADV85298.1"; transl_table "11"; exon_number "1";
CP002469.1	Genbank	gene	305297	305962	.	+	.	gene_id "VVMO6_00277"; transcript_id ""; gbkey "Gene"; gene_biotype "protein_coding"; locus_tag "VVMO6_00277"; old_locus_tag "VVM_00532";
CP002469.1	Genbank	CDS	305297	305959	.	+	0	gene_id "VVMO6_00277"; transcript_id "unassigned_transcript_309"; gbkey "CDS"; locus_tag "VVMO6_00277"; product "yheO-like PAS domain"; protein_id "ADV85299.1"; transl_table "11"; exon_number "1";
CP002469.1	Genbank	start_codon	305297	305299	.	+	0	gene_id "VVMO6_00277"; transcript_id "unassigned_transcript_309"; gbkey "CDS"; locus_tag "VVMO6_00277"; product "yheO-like PAS domain"; protein_id "ADV85299.1"; transl_table "11"; exon_number "1";
CP002469.1	Genbank	stop_codon	305960	305962	.	+	0	gene_id "VVMO6_00277"; transcript_id "unassigned_transcript_309"; gbkey "CDS"; locus_tag "VVMO6_00277"; product "yheO-like PAS domain"; protein_id "ADV85299.1"; transl_table "11"; exon_number "1";
CP002469.1	Genbank	gene	305959	306354	.	+	.	gene_id "VVMO6_00278"; transcript_id ""; gbkey "Gene"; gene_biotype "protein_coding"; locus_tag "VVMO6_00278"; old_locus_tag "VVM_00533";
CP002469.1	Genbank	CDS	305959	306351	.	+	0	gene_id "VVMO6_00278"; transcript_id "unassigned_transcript_310"; gbkey "CDS"; locus_tag "VVMO6_00278"; product "tRNA 5-methylaminomethyl-2-thiouridine synthase TusD"; protein_id "ADV85300.1"; transl_table "11"; exon_number "1";
CP002469.1	Genbank	start_codon	305959	305961	.	+	0	gene_id "VVMO6_00278"; transcript_id "unassigned_transcript_310"; gbkey "CDS"; locus_tag "VVMO6_00278"; product "tRNA 5-methylaminomethyl-2-thiouridine synthase TusD"; protein_id "ADV85300.1"; transl_table "11"; exon_number "1";
CP002469.1	Genbank	stop_codon	306352	306354	.	+	0	gene_id "VVMO6_00278"; transcript_id "unassigned_transcript_310"; gbkey "CDS"; locus_tag "VVMO6_00278"; product "tRNA 5-methylaminomethyl-2-thiouridine synthase TusD"; protein_id "ADV85300.1"; transl_table "11"; exon_number "1";
CP002469.1	Genbank	gene	306351	306707	.	+	.	gene_id "VVMO6_00279"; transcript_id ""; gbkey "Gene"; gene_biotype "protein_coding"; locus_tag "VVMO6_00279"; old_locus_tag "VVM_00535";
CP002469.1	Genbank	CDS	306351	306704	.	+	0	gene_id "VVMO6_00279"; transcript_id "unassigned_transcript_311"; gbkey "CDS"; locus_tag "VVMO6_00279"; product "tRNA 5-methylaminomethyl-2-thiouridine synthase TusC"; protein_id "ADV85301.1"; transl_table "11"; exon_number "1";
CP002469.1	Genbank	start_codon	306351	306353	.	+	0	gene_id "VVMO6_00279"; transcript_id "unassigned_transcript_311"; gbkey "CDS"; locus_tag "VVMO6_00279"; product "tRNA 5-methylaminomethyl-2-thiouridine synthase TusC"; protein_id "ADV85301.1"; transl_table "11"; exon_number "1";
CP002469.1	Genbank	stop_codon	306705	306707	.	+	0	gene_id "VVMO6_00279"; transcript_id "unassigned_transcript_311"; gbkey "CDS"; locus_tag "VVMO6_00279"; product "tRNA 5-methylaminomethyl-2-thiouridine synthase TusC"; protein_id "ADV85301.1"; transl_table "11"; exon_number "1";
CP002469.1	Genbank	gene	306716	306991	.	+	.	gene_id "VVMO6_00280"; transcript_id ""; gbkey "Gene"; gene_biotype "protein_coding"; locus_tag "VVMO6_00280"; old_locus_tag "VVM_00536";
CP002469.1	Genbank	CDS	306716	306988	.	+	0	gene_id "VVMO6_00280"; transcript_id "unassigned_transcript_312"; gbkey "CDS"; locus_tag "VVMO6_00280"; product "tRNA 5-methylaminomethyl-2-thiouridine synthase TusB"; protein_id "ADV85302.1"; transl_table "11"; exon_number "1";
CP002469.1	Genbank	start_codon	306716	306718	.	+	0	gene_id "VVMO6_00280"; transcript_id "unassigned_transcript_312"; gbkey "CDS"; locus_tag "VVMO6_00280"; product "tRNA 5-methylaminomethyl-2-thiouridine synthase TusB"; protein_id "ADV85302.1"; transl_table "11"; exon_number "1";
CP002469.1	Genbank	stop_codon	306989	306991	.	+	0	gene_id "VVMO6_00280"; transcript_id "unassigned_transcript_312"; gbkey "CDS"; locus_tag "VVMO6_00280"; product "tRNA 5-methylaminomethyl-2-thiouridine synthase TusB"; protein_id "ADV85302.1"; transl_table "11"; exon_number "1";
CP002469.1	Genbank	gene	307163	307537	.	+	.	gene_id "VVMO6_00281"; transcript_id ""; gbkey "Gene"; gene_biotype "protein_coding"; locus_tag "VVMO6_00281"; old_locus_tag "VVM_00537";
CP002469.1	Genbank	CDS	307163	307534	.	+	0	gene_id "VVMO6_00281"; transcript_id "unassigned_transcript_313"; gbkey "CDS"; locus_tag "VVMO6_00281"; product "SSU ribosomal protein S12p (S23e)"; protein_id "ADV85303.1"; transl_table "11"; exon_number "1";
CP002469.1	Genbank	start_codon	307163	307165	.	+	0	gene_id "VVMO6_00281"; transcript_id "unassigned_transcript_313"; gbkey "CDS"; locus_tag "VVMO6_00281"; product "SSU ribosomal protein S12p (S23e)"; protein_id "ADV85303.1"; transl_table "11"; exon_number "1";
CP002469.1	Genbank	stop_codon	307535	307537	.	+	0	gene_id "VVMO6_00281"; transcript_id "unassigned_transcript_313"; gbkey "CDS"; locus_tag "VVMO6_00281"; product "SSU ribosomal protein S12p (S23e)"; protein_id "ADV85303.1"; transl_table "11"; exon_number "1";
CP002469.1	Genbank	gene	307655	308125	.	+	.	gene_id "VVMO6_00282"; transcript_id ""; gbkey "Gene"; gene_biotype "protein_coding"; locus_tag "VVMO6_00282"; old_locus_tag "VVM_00538";
CP002469.1	Genbank	CDS	307655	308122	.	+	0	gene_id "VVMO6_00282"; transcript_id "unassigned_transcript_314"; gbkey "CDS"; locus_tag "VVMO6_00282"; product "SSU ribosomal protein S7p (S5e)"; protein_id "ADV85304.1"; transl_table "11"; exon_number "1";
CP002469.1	Genbank	start_codon	307655	307657	.	+	0	gene_id "VVMO6_00282"; transcript_id "unassigned_transcript_314"; gbkey "CDS"; locus_tag "VVMO6_00282"; product "SSU ribosomal protein S7p (S5e)"; protein_id "ADV85304.1"; transl_table "11"; exon_number "1";
CP002469.1	Genbank	stop_codon	308123	308125	.	+	0	gene_id "VVMO6_00282"; transcript_id "unassigned_transcript_314"; gbkey "CDS"; locus_tag "VVMO6_00282"; product "SSU ribosomal protein S7p (S5e)"; protein_id "ADV85304.1"; transl_table "11"; exon_number "1";
CP002469.1	Genbank	gene	308201	310300	.	+	.	gene_id "VVMO6_00283"; transcript_id ""; gbkey "Gene"; gene_biotype "protein_coding"; locus_tag "VVMO6_00283"; old_locus_tag "VVM_00539";
CP002469.1	Genbank	CDS	308201	310297	.	+	0	gene_id "VVMO6_00283"; transcript_id "unassigned_transcript_315"; gbkey "CDS"; locus_tag "VVMO6_00283"; product "translation elongation factor G"; protein_id "ADV85305.1"; transl_table "11"; exon_number "1";
CP002469.1	Genbank	start_codon	308201	308203	.	+	0	gene_id "VVMO6_00283"; transcript_id "unassigned_transcript_315"; gbkey "CDS"; locus_tag "VVMO6_00283"; product "translation elongation factor G"; protein_id "ADV85305.1"; transl_table "11"; exon_number "1";
CP002469.1	Genbank	stop_codon	310298	310300	.	+	0	gene_id "VVMO6_00283"; transcript_id "unassigned_transcript_315"; gbkey "CDS"; locus_tag "VVMO6_00283"; product "translation elongation factor G"; protein_id "ADV85305.1"; transl_table "11"; exon_number "1";
CP002469.1	Genbank	gene	310451	311635	.	+	.	gene_id "VVMO6_00284"; transcript_id ""; gbkey "Gene"; gene_biotype "protein_coding"; locus_tag "VVMO6_00284"; old_locus_tag "VVM_00542";
CP002469.1	Genbank	CDS	310451	311632	.	+	0	gene_id "VVMO6_00284"; transcript_id "unassigned_transcript_316"; gbkey "CDS"; locus_tag "VVMO6_00284"; product "translation elongation factor Tu"; protein_id "ADV85306.1"; transl_table "11"; exon_number "1";
CP002469.1	Genbank	start_codon	310451	310453	.	+	0	gene_id "VVMO6_00284"; transcript_id "unassigned_transcript_316"; gbkey "CDS"; locus_tag "VVMO6_00284"; product "translation elongation factor Tu"; protein_id "ADV85306.1"; transl_table "11"; exon_number "1";
CP002469.1	Genbank	stop_codon	311633	311635	.	+	0	gene_id "VVMO6_00284"; transcript_id "unassigned_transcript_316"; gbkey "CDS"; locus_tag "VVMO6_00284"; product "translation elongation factor Tu"; protein_id "ADV85306.1"; transl_table "11"; exon_number "1";
CP002469.1	Genbank	gene	311843	312031	.	+	.	gene_id "VVMO6_00285"; transcript_id ""; gbkey "Gene"; gene_biotype "protein_coding"; locus_tag "VVMO6_00285"; old_locus_tag "VVM_00544";
CP002469.1	Genbank	CDS	311843	312028	.	+	0	gene_id "VVMO6_00285"; transcript_id "unassigned_transcript_317"; gbkey "CDS"; locus_tag "VVMO6_00285"; product "bacterioferritin-associated ferredoxin"; protein_id "ADV85307.1"; transl_table "11"; exon_number "1";
CP002469.1	Genbank	start_codon	311843	311845	.	+	0	gene_id "VVMO6_00285"; transcript_id "unassigned_transcript_317"; gbkey "CDS"; locus_tag "VVMO6_00285"; product "bacterioferritin-associated ferredoxin"; protein_id "ADV85307.1"; transl_table "11"; exon_number "1";
CP002469.1	Genbank	stop_codon	312029	312031	.	+	0	gene_id "VVMO6_00285"; transcript_id "unassigned_transcript_317"; gbkey "CDS"; locus_tag "VVMO6_00285"; product "bacterioferritin-associated ferredoxin"; protein_id "ADV85307.1"; transl_table "11"; exon_number "1";
CP002469.1	Genbank	gene	312105	312581	.	+	.	gene_id "VVMO6_00286"; transcript_id ""; gbkey "Gene"; gene_biotype "protein_coding"; locus_tag "VVMO6_00286"; old_locus_tag "VVM_00545";
CP002469.1	Genbank	CDS	312105	312578	.	+	0	gene_id "VVMO6_00286"; transcript_id "unassigned_transcript_318"; gbkey "CDS"; locus_tag "VVMO6_00286"; product "bacterioferritin"; protein_id "ADV85308.1"; transl_table "11"; exon_number "1";
CP002469.1	Genbank	start_codon	312105	312107	.	+	0	gene_id "VVMO6_00286"; transcript_id "unassigned_transcript_318"; gbkey "CDS"; locus_tag "VVMO6_00286"; product "bacterioferritin"; protein_id "ADV85308.1"; transl_table "11"; exon_number "1";
CP002469.1	Genbank	stop_codon	312579	312581	.	+	0	gene_id "VVMO6_00286"; transcript_id "unassigned_transcript_318"; gbkey "CDS"; locus_tag "VVMO6_00286"; product "bacterioferritin"; protein_id "ADV85308.1"; transl_table "11"; exon_number "1";
CP002469.1	Genbank	gene	312678	313688	.	-	.	gene_id "VVMO6_00287"; transcript_id ""; gbkey "Gene"; gene_biotype "protein_coding"; locus_tag "VVMO6_00287"; old_locus_tag "VVM_00548";
CP002469.1	Genbank	CDS	312681	313688	.	-	0	gene_id "VVMO6_00287"; transcript_id "unassigned_transcript_319"; gbkey "CDS"; locus_tag "VVMO6_00287"; product "UDP-glucose 4-epimerase"; protein_id "ADV85309.1"; transl_table "11"; exon_number "1";
CP002469.1	Genbank	start_codon	313686	313688	.	-	0	gene_id "VVMO6_00287"; transcript_id "unassigned_transcript_319"; gbkey "CDS"; locus_tag "VVMO6_00287"; product "UDP-glucose 4-epimerase"; protein_id "ADV85309.1"; transl_table "11"; exon_number "1";
CP002469.1	Genbank	stop_codon	312678	312680	.	-	0	gene_id "VVMO6_00287"; transcript_id "unassigned_transcript_319"; gbkey "CDS"; locus_tag "VVMO6_00287"; product "UDP-glucose 4-epimerase"; protein_id "ADV85309.1"; transl_table "11"; exon_number "1";
CP002469.1	Genbank	gene	313867	314637	.	-	.	gene_id "VVMO6_00288"; transcript_id ""; gbkey "Gene"; gene_biotype "protein_coding"; locus_tag "VVMO6_00288"; old_locus_tag "VVM_00550";
CP002469.1	Genbank	CDS	313870	314637	.	-	0	gene_id "VVMO6_00288"; transcript_id "unassigned_transcript_320"; gbkey "CDS"; locus_tag "VVMO6_00288"; product "triosephosphate isomerase"; protein_id "ADV85310.1"; transl_table "11"; exon_number "1";
CP002469.1	Genbank	start_codon	314635	314637	.	-	0	gene_id "VVMO6_00288"; transcript_id "unassigned_transcript_320"; gbkey "CDS"; locus_tag "VVMO6_00288"; product "triosephosphate isomerase"; protein_id "ADV85310.1"; transl_table "11"; exon_number "1";
CP002469.1	Genbank	stop_codon	313867	313869	.	-	0	gene_id "VVMO6_00288"; transcript_id "unassigned_transcript_320"; gbkey "CDS"; locus_tag "VVMO6_00288"; product "triosephosphate isomerase"; protein_id "ADV85310.1"; transl_table "11"; exon_number "1";
CP002469.1	Genbank	gene	314940	315287	.	+	.	gene_id "VVMO6_00289"; transcript_id ""; gbkey "Gene"; gene_biotype "protein_coding"; locus_tag "VVMO6_00289"; old_locus_tag "VVM_00551";
CP002469.1	Genbank	CDS	314940	315284	.	+	0	gene_id "VVMO6_00289"; transcript_id "unassigned_transcript_321"; gbkey "CDS"; locus_tag "VVMO6_00289"; product "5-carboxymethyl-2-hydroxymuconate delta-isomerase"; protein_id "ADV85311.1"; transl_table "11"; exon_number "1";
CP002469.1	Genbank	start_codon	314940	314942	.	+	0	gene_id "VVMO6_00289"; transcript_id "unassigned_transcript_321"; gbkey "CDS"; locus_tag "VVMO6_00289"; product "5-carboxymethyl-2-hydroxymuconate delta-isomerase"; protein_id "ADV85311.1"; transl_table "11"; exon_number "1";
CP002469.1	Genbank	stop_codon	315285	315287	.	+	0	gene_id "VVMO6_00289"; transcript_id "unassigned_transcript_321"; gbkey "CDS"; locus_tag "VVMO6_00289"; product "5-carboxymethyl-2-hydroxymuconate delta-isomerase"; protein_id "ADV85311.1"; transl_table "11"; exon_number "1";
CP002469.1	Genbank	gene	315294	315767	.	+	.	gene_id "VVMO6_00290"; transcript_id ""; gbkey "Gene"; gene_biotype "protein_coding"; locus_tag "VVMO6_00290"; old_locus_tag "VVM_00552";
CP002469.1	Genbank	CDS	315294	315764	.	+	0	gene_id "VVMO6_00290"; transcript_id "unassigned_transcript_322"; gbkey "CDS"; locus_tag "VVMO6_00290"; product "predicted membrane protein"; protein_id "ADV85312.1"; transl_table "11"; exon_number "1";
CP002469.1	Genbank	start_codon	315294	315296	.	+	0	gene_id "VVMO6_00290"; transcript_id "unassigned_transcript_322"; gbkey "CDS"; locus_tag "VVMO6_00290"; product "predicted membrane protein"; protein_id "ADV85312.1"; transl_table "11"; exon_number "1";
CP002469.1	Genbank	stop_codon	315765	315767	.	+	0	gene_id "VVMO6_00290"; transcript_id "unassigned_transcript_322"; gbkey "CDS"; locus_tag "VVMO6_00290"; product "predicted membrane protein"; protein_id "ADV85312.1"; transl_table "11"; exon_number "1";
CP002469.1	Genbank	gene	315835	316173	.	-	.	gene_id "VVMO6_00291"; transcript_id ""; gbkey "Gene"; gene_biotype "protein_coding"; locus_tag "VVMO6_00291"; old_locus_tag "VVM_00553";
CP002469.1	Genbank	CDS	315838	316173	.	-	0	gene_id "VVMO6_00291"; transcript_id "unassigned_transcript_323"; gbkey "CDS"; locus_tag "VVMO6_00291"; product "hypothetical protein"; protein_id "ADV85313.1"; transl_table "11"; exon_number "1";
CP002469.1	Genbank	start_codon	316171	316173	.	-	0	gene_id "VVMO6_00291"; transcript_id "unassigned_transcript_323"; gbkey "CDS"; locus_tag "VVMO6_00291"; product "hypothetical protein"; protein_id "ADV85313.1"; transl_table "11"; exon_number "1";
CP002469.1	Genbank	stop_codon	315835	315837	.	-	0	gene_id "VVMO6_00291"; transcript_id "unassigned_transcript_323"; gbkey "CDS"; locus_tag "VVMO6_00291"; product "hypothetical protein"; protein_id "ADV85313.1"; transl_table "11"; exon_number "1";
CP002469.1	Genbank	gene	316554	317045	.	+	.	gene_id "VVMO6_00292"; transcript_id ""; gbkey "Gene"; gene_biotype "protein_coding"; locus_tag "VVMO6_00292"; old_locus_tag "VVM_00554";
CP002469.1	Genbank	CDS	316554	317042	.	+	0	gene_id "VVMO6_00292"; transcript_id "unassigned_transcript_324"; gbkey "CDS"; locus_tag "VVMO6_00292"; product "predicted transcriptional regulator"; protein_id "ADV85314.1"; transl_table "11"; exon_number "1";
CP002469.1	Genbank	start_codon	316554	316556	.	+	0	gene_id "VVMO6_00292"; transcript_id "unassigned_transcript_324"; gbkey "CDS"; locus_tag "VVMO6_00292"; product "predicted transcriptional regulator"; protein_id "ADV85314.1"; transl_table "11"; exon_number "1";
CP002469.1	Genbank	stop_codon	317043	317045	.	+	0	gene_id "VVMO6_00292"; transcript_id "unassigned_transcript_324"; gbkey "CDS"; locus_tag "VVMO6_00292"; product "predicted transcriptional regulator"; protein_id "ADV85314.1"; transl_table "11"; exon_number "1";
CP002469.1	Genbank	gene	317118	318125	.	-	.	gene_id "VVMO6_00293"; transcript_id ""; gbkey "Gene"; gene_biotype "protein_coding"; locus_tag "VVMO6_00293"; old_locus_tag "VVM_00557";
CP002469.1	Genbank	CDS	317121	318125	.	-	0	gene_id "VVMO6_00293"; transcript_id "unassigned_transcript_325"; gbkey "CDS"; locus_tag "VVMO6_00293"; product "fructose-16-bisphosphatase GlpX type"; protein_id "ADV85315.1"; transl_table "11"; exon_number "1";
CP002469.1	Genbank	start_codon	318123	318125	.	-	0	gene_id "VVMO6_00293"; transcript_id "unassigned_transcript_325"; gbkey "CDS"; locus_tag "VVMO6_00293"; product "fructose-16-bisphosphatase GlpX type"; protein_id "ADV85315.1"; transl_table "11"; exon_number "1";
CP002469.1	Genbank	stop_codon	317118	317120	.	-	0	gene_id "VVMO6_00293"; transcript_id "unassigned_transcript_325"; gbkey "CDS"; locus_tag "VVMO6_00293"; product "fructose-16-bisphosphatase GlpX type"; protein_id "ADV85315.1"; transl_table "11"; exon_number "1";
CP002469.1	Genbank	gene	318335	318577	.	-	.	gene_id "VVMO6_00294"; transcript_id ""; gbkey "Gene"; gene_biotype "protein_coding"; locus_tag "VVMO6_00294"; old_locus_tag "VVM_00559";
CP002469.1	Genbank	CDS	318338	318577	.	-	0	gene_id "VVMO6_00294"; transcript_id "unassigned_transcript_326"; gbkey "CDS"; locus_tag "VVMO6_00294"; product "putative cytoplasmic protein"; protein_id "ADV85316.1"; transl_table "11"; exon_number "1";
CP002469.1	Genbank	start_codon	318575	318577	.	-	0	gene_id "VVMO6_00294"; transcript_id "unassigned_transcript_326"; gbkey "CDS"; locus_tag "VVMO6_00294"; product "putative cytoplasmic protein"; protein_id "ADV85316.1"; transl_table "11"; exon_number "1";
CP002469.1	Genbank	stop_codon	318335	318337	.	-	0	gene_id "VVMO6_00294"; transcript_id "unassigned_transcript_326"; gbkey "CDS"; locus_tag "VVMO6_00294"; product "putative cytoplasmic protein"; protein_id "ADV85316.1"; transl_table "11"; exon_number "1";
CP002469.1	Genbank	gene	318799	319320	.	-	.	gene_id "VVMO6_00295"; transcript_id ""; gbkey "Gene"; gene_biotype "protein_coding"; locus_tag "VVMO6_00295"; old_locus_tag "VVM_00561";
CP002469.1	Genbank	CDS	318802	319320	.	-	0	gene_id "VVMO6_00295"; transcript_id "unassigned_transcript_327"; gbkey "CDS"; locus_tag "VVMO6_00295"; product "ribonuclease E inhibitor RraA"; protein_id "ADV85317.1"; transl_table "11"; exon_number "1";
CP002469.1	Genbank	start_codon	319318	319320	.	-	0	gene_id "VVMO6_00295"; transcript_id "unassigned_transcript_327"; gbkey "CDS"; locus_tag "VVMO6_00295"; product "ribonuclease E inhibitor RraA"; protein_id "ADV85317.1"; transl_table "11"; exon_number "1";
CP002469.1	Genbank	stop_codon	318799	318801	.	-	0	gene_id "VVMO6_00295"; transcript_id "unassigned_transcript_327"; gbkey "CDS"; locus_tag "VVMO6_00295"; product "ribonuclease E inhibitor RraA"; protein_id "ADV85317.1"; transl_table "11"; exon_number "1";
CP002469.1	Genbank	gene	319396	320313	.	-	.	gene_id "VVMO6_00296"; transcript_id ""; gbkey "Gene"; gene_biotype "protein_coding"; locus_tag "VVMO6_00296"; old_locus_tag "VVM_00563";
CP002469.1	Genbank	CDS	319399	320313	.	-	0	gene_id "VVMO6_00296"; transcript_id "unassigned_transcript_328"; gbkey "CDS"; locus_tag "VVMO6_00296"; product "1,4-dihydroxy-2-naphthoate octaprenyltransferase"; protein_id "ADV85318.1"; transl_table "11"; exon_number "1";
CP002469.1	Genbank	start_codon	320311	320313	.	-	0	gene_id "VVMO6_00296"; transcript_id "unassigned_transcript_328"; gbkey "CDS"; locus_tag "VVMO6_00296"; product "1,4-dihydroxy-2-naphthoate octaprenyltransferase"; protein_id "ADV85318.1"; transl_table "11"; exon_number "1";
CP002469.1	Genbank	stop_codon	319396	319398	.	-	0	gene_id "VVMO6_00296"; transcript_id "unassigned_transcript_328"; gbkey "CDS"; locus_tag "VVMO6_00296"; product "1,4-dihydroxy-2-naphthoate octaprenyltransferase"; protein_id "ADV85318.1"; transl_table "11"; exon_number "1";
CP002469.1	Genbank	gene	320479	321810	.	-	.	gene_id "VVMO6_00297"; transcript_id ""; gbkey "Gene"; gene_biotype "protein_coding"; locus_tag "VVMO6_00297"; old_locus_tag "VVM_00565";
CP002469.1	Genbank	CDS	320482	321810	.	-	0	gene_id "VVMO6_00297"; transcript_id "unassigned_transcript_329"; gbkey "CDS"; locus_tag "VVMO6_00297"; product "ATP-dependent hsl protease ATP-binding subunit HslU"; protein_id "ADV85319.1"; transl_table "11"; exon_number "1";
CP002469.1	Genbank	start_codon	321808	321810	.	-	0	gene_id "VVMO6_00297"; transcript_id "unassigned_transcript_329"; gbkey "CDS"; locus_tag "VVMO6_00297"; product "ATP-dependent hsl protease ATP-binding subunit HslU"; protein_id "ADV85319.1"; transl_table "11"; exon_number "1";
CP002469.1	Genbank	stop_codon	320479	320481	.	-	0	gene_id "VVMO6_00297"; transcript_id "unassigned_transcript_329"; gbkey "CDS"; locus_tag "VVMO6_00297"; product "ATP-dependent hsl protease ATP-binding subunit HslU"; protein_id "ADV85319.1"; transl_table "11"; exon_number "1";
CP002469.1	Genbank	gene	321838	322311	.	-	.	gene_id "VVMO6_00298"; transcript_id ""; gbkey "Gene"; gene_biotype "protein_coding"; locus_tag "VVMO6_00298"; old_locus_tag "VVM_00566";
CP002469.1	Genbank	CDS	321841	322311	.	-	0	gene_id "VVMO6_00298"; transcript_id "unassigned_transcript_330"; gbkey "CDS"; locus_tag "VVMO6_00298"; product "ATP-dependent protease HslV"; protein_id "ADV85320.1"; transl_table "11"; exon_number "1";
CP002469.1	Genbank	start_codon	322309	322311	.	-	0	gene_id "VVMO6_00298"; transcript_id "unassigned_transcript_330"; gbkey "CDS"; locus_tag "VVMO6_00298"; product "ATP-dependent protease HslV"; protein_id "ADV85320.1"; transl_table "11"; exon_number "1";
CP002469.1	Genbank	stop_codon	321838	321840	.	-	0	gene_id "VVMO6_00298"; transcript_id "unassigned_transcript_330"; gbkey "CDS"; locus_tag "VVMO6_00298"; product "ATP-dependent protease HslV"; protein_id "ADV85320.1"; transl_table "11"; exon_number "1";
CP002469.1	Genbank	gene	322543	322983	.	-	.	gene_id "VVMO6_00299"; transcript_id ""; gbkey "Gene"; gene_biotype "protein_coding"; locus_tag "VVMO6_00299"; old_locus_tag "VVM_00569";
CP002469.1	Genbank	CDS	322546	322983	.	-	0	gene_id "VVMO6_00299"; transcript_id "unassigned_transcript_331"; gbkey "CDS"; locus_tag "VVMO6_00299"; product "cell division protein"; protein_id "ADV85321.1"; transl_table "11"; exon_number "1";
CP002469.1	Genbank	start_codon	322981	322983	.	-	0	gene_id "VVMO6_00299"; transcript_id "unassigned_transcript_331"; gbkey "CDS"; locus_tag "VVMO6_00299"; product "cell division protein"; protein_id "ADV85321.1"; transl_table "11"; exon_number "1";
CP002469.1	Genbank	stop_codon	322543	322545	.	-	0	gene_id "VVMO6_00299"; transcript_id "unassigned_transcript_331"; gbkey "CDS"; locus_tag "VVMO6_00299"; product "cell division protein"; protein_id "ADV85321.1"; transl_table "11"; exon_number "1";
CP002469.1	Genbank	gene	323210	324217	.	-	.	gene_id "VVMO6_00300"; transcript_id ""; gbkey "Gene"; gene_biotype "protein_coding"; locus_tag "VVMO6_00300"; old_locus_tag "VVM_00571";
CP002469.1	Genbank	CDS	323213	324217	.	-	0	gene_id "VVMO6_00300"; transcript_id "unassigned_transcript_332"; gbkey "CDS"; locus_tag "VVMO6_00300"; product "transcriptional (co)regulator CytR"; protein_id "ADV85322.1"; transl_table "11"; exon_number "1";
CP002469.1	Genbank	start_codon	324215	324217	.	-	0	gene_id "VVMO6_00300"; transcript_id "unassigned_transcript_332"; gbkey "CDS"; locus_tag "VVMO6_00300"; product "transcriptional (co)regulator CytR"; protein_id "ADV85322.1"; transl_table "11"; exon_number "1";
CP002469.1	Genbank	stop_codon	323210	323212	.	-	0	gene_id "VVMO6_00300"; transcript_id "unassigned_transcript_332"; gbkey "CDS"; locus_tag "VVMO6_00300"; product "transcriptional (co)regulator CytR"; protein_id "ADV85322.1"; transl_table "11"; exon_number "1";
CP002469.1	Genbank	gene	324446	326650	.	-	.	gene_id "VVMO6_00301"; transcript_id ""; gbkey "Gene"; gene_biotype "protein_coding"; locus_tag "VVMO6_00301"; old_locus_tag "VVM_00575";
CP002469.1	Genbank	CDS	324449	326650	.	-	0	gene_id "VVMO6_00301"; transcript_id "unassigned_transcript_333"; gbkey "CDS"; locus_tag "VVMO6_00301"; product "helicase PriA essential for OriC / DnaA-independent DNA replication"; protein_id "ADV85323.1"; transl_table "11"; exon_number "1";
CP002469.1	Genbank	start_codon	326648	326650	.	-	0	gene_id "VVMO6_00301"; transcript_id "unassigned_transcript_333"; gbkey "CDS"; locus_tag "VVMO6_00301"; product "helicase PriA essential for OriC / DnaA-independent DNA replication"; protein_id "ADV85323.1"; transl_table "11"; exon_number "1";
CP002469.1	Genbank	stop_codon	324446	324448	.	-	0	gene_id "VVMO6_00301"; transcript_id "unassigned_transcript_333"; gbkey "CDS"; locus_tag "VVMO6_00301"; product "helicase PriA essential for OriC / DnaA-independent DNA replication"; protein_id "ADV85323.1"; transl_table "11"; exon_number "1";
CP002469.1	Genbank	gene	326931	327152	.	+	.	gene_id "VVMO6_00302"; transcript_id ""; gbkey "Gene"; gene_biotype "protein_coding"; locus_tag "VVMO6_00302"; old_locus_tag "VVM_00576";
CP002469.1	Genbank	CDS	326931	327149	.	+	0	gene_id "VVMO6_00302"; transcript_id "unassigned_transcript_334"; gbkey "CDS"; locus_tag "VVMO6_00302"; product "LSU ribosomal protein L31p"; protein_id "ADV85324.1"; transl_table "11"; exon_number "1";
CP002469.1	Genbank	start_codon	326931	326933	.	+	0	gene_id "VVMO6_00302"; transcript_id "unassigned_transcript_334"; gbkey "CDS"; locus_tag "VVMO6_00302"; product "LSU ribosomal protein L31p"; protein_id "ADV85324.1"; transl_table "11"; exon_number "1";
CP002469.1	Genbank	stop_codon	327150	327152	.	+	0	gene_id "VVMO6_00302"; transcript_id "unassigned_transcript_334"; gbkey "CDS"; locus_tag "VVMO6_00302"; product "LSU ribosomal protein L31p"; protein_id "ADV85324.1"; transl_table "11"; exon_number "1";
CP002469.1	Genbank	gene	327431	328708	.	+	.	gene_id "VVMO6_00303"; transcript_id ""; gbkey "Gene"; gene_biotype "protein_coding"; locus_tag "VVMO6_00303"; old_locus_tag "VVM_00577";
CP002469.1	Genbank	CDS	327431	328705	.	+	0	gene_id "VVMO6_00303"; transcript_id "unassigned_transcript_335"; gbkey "CDS"; locus_tag "VVMO6_00303"; product "NADP-dependent malic enzyme"; protein_id "ADV85325.1"; transl_table "11"; exon_number "1";
CP002469.1	Genbank	start_codon	327431	327433	.	+	0	gene_id "VVMO6_00303"; transcript_id "unassigned_transcript_335"; gbkey "CDS"; locus_tag "VVMO6_00303"; product "NADP-dependent malic enzyme"; protein_id "ADV85325.1"; transl_table "11"; exon_number "1";
CP002469.1	Genbank	stop_codon	328706	328708	.	+	0	gene_id "VVMO6_00303"; transcript_id "unassigned_transcript_335"; gbkey "CDS"; locus_tag "VVMO6_00303"; product "NADP-dependent malic enzyme"; protein_id "ADV85325.1"; transl_table "11"; exon_number "1";
CP002469.1	Genbank	gene	328795	329112	.	-	.	gene_id "VVMO6_00304"; transcript_id ""; gbkey "Gene"; gene_biotype "protein_coding"; locus_tag "VVMO6_00304"; old_locus_tag "VVM_00579";
CP002469.1	Genbank	CDS	328798	329112	.	-	0	gene_id "VVMO6_00304"; transcript_id "unassigned_transcript_336"; gbkey "CDS"; locus_tag "VVMO6_00304"; product "methionine repressor MetJ"; protein_id "ADV85326.1"; transl_table "11"; exon_number "1";
CP002469.1	Genbank	start_codon	329110	329112	.	-	0	gene_id "VVMO6_00304"; transcript_id "unassigned_transcript_336"; gbkey "CDS"; locus_tag "VVMO6_00304"; product "methionine repressor MetJ"; protein_id "ADV85326.1"; transl_table "11"; exon_number "1";
CP002469.1	Genbank	stop_codon	328795	328797	.	-	0	gene_id "VVMO6_00304"; transcript_id "unassigned_transcript_336"; gbkey "CDS"; locus_tag "VVMO6_00304"; product "methionine repressor MetJ"; protein_id "ADV85326.1"; transl_table "11"; exon_number "1";
CP002469.1	Genbank	gene	329324	330490	.	+	.	gene_id "VVMO6_00305"; transcript_id ""; gbkey "Gene"; gene_biotype "protein_coding"; locus_tag "VVMO6_00305"; old_locus_tag "VVM_00580";
CP002469.1	Genbank	CDS	329324	330487	.	+	0	gene_id "VVMO6_00305"; transcript_id "unassigned_transcript_337"; gbkey "CDS"; locus_tag "VVMO6_00305"; product "cystathionine gamma-synthase"; protein_id "ADV85327.1"; transl_table "11"; exon_number "1";
CP002469.1	Genbank	start_codon	329324	329326	.	+	0	gene_id "VVMO6_00305"; transcript_id "unassigned_transcript_337"; gbkey "CDS"; locus_tag "VVMO6_00305"; product "cystathionine gamma-synthase"; protein_id "ADV85327.1"; transl_table "11"; exon_number "1";
CP002469.1	Genbank	stop_codon	330488	330490	.	+	0	gene_id "VVMO6_00305"; transcript_id "unassigned_transcript_337"; gbkey "CDS"; locus_tag "VVMO6_00305"; product "cystathionine gamma-synthase"; protein_id "ADV85327.1"; transl_table "11"; exon_number "1";
CP002469.1	Genbank	gene	330490	332901	.	+	.	gene_id "VVMO6_00306"; transcript_id ""; gbkey "Gene"; gene_biotype "protein_coding"; locus_tag "VVMO6_00306"; old_locus_tag "VVM_00582";
CP002469.1	Genbank	CDS	330490	332898	.	+	0	gene_id "VVMO6_00306"; transcript_id "unassigned_transcript_338"; gbkey "CDS"; locus_tag "VVMO6_00306"; product "aspartokinase / homoserine dehydrogenase"; protein_id "ADV85328.1"; transl_table "11"; exon_number "1";
CP002469.1	Genbank	start_codon	330490	330492	.	+	0	gene_id "VVMO6_00306"; transcript_id "unassigned_transcript_338"; gbkey "CDS"; locus_tag "VVMO6_00306"; product "aspartokinase / homoserine dehydrogenase"; protein_id "ADV85328.1"; transl_table "11"; exon_number "1";
CP002469.1	Genbank	stop_codon	332899	332901	.	+	0	gene_id "VVMO6_00306"; transcript_id "unassigned_transcript_338"; gbkey "CDS"; locus_tag "VVMO6_00306"; product "aspartokinase / homoserine dehydrogenase"; protein_id "ADV85328.1"; transl_table "11"; exon_number "1";
CP002469.1	Genbank	gene	333102	333995	.	+	.	gene_id "VVMO6_00307"; transcript_id ""; gbkey "Gene"; gene_biotype "protein_coding"; locus_tag "VVMO6_00307"; old_locus_tag "VVM_00585";
CP002469.1	Genbank	CDS	333102	333992	.	+	0	gene_id "VVMO6_00307"; transcript_id "unassigned_transcript_339"; gbkey "CDS"; locus_tag "VVMO6_00307"; product "5,10-methylenetetrahydrofolate reductase"; protein_id "ADV85329.1"; transl_table "11"; exon_number "1";
CP002469.1	Genbank	start_codon	333102	333104	.	+	0	gene_id "VVMO6_00307"; transcript_id "unassigned_transcript_339"; gbkey "CDS"; locus_tag "VVMO6_00307"; product "5,10-methylenetetrahydrofolate reductase"; protein_id "ADV85329.1"; transl_table "11"; exon_number "1";
CP002469.1	Genbank	stop_codon	333993	333995	.	+	0	gene_id "VVMO6_00307"; transcript_id "unassigned_transcript_339"; gbkey "CDS"; locus_tag "VVMO6_00307"; product "5,10-methylenetetrahydrofolate reductase"; protein_id "ADV85329.1"; transl_table "11"; exon_number "1";
CP002469.1	Genbank	gene	334102	334641	.	-	.	gene_id "VVMO6_00308"; transcript_id ""; gbkey "Gene"; gene_biotype "protein_coding"; locus_tag "VVMO6_00308"; old_locus_tag "VVM_00587";
CP002469.1	Genbank	CDS	334105	334641	.	-	0	gene_id "VVMO6_00308"; transcript_id "unassigned_transcript_340"; gbkey "CDS"; locus_tag "VVMO6_00308"; product "transcriptional regulator PadR family"; protein_id "ADV85330.1"; transl_table "11"; exon_number "1";
CP002469.1	Genbank	start_codon	334639	334641	.	-	0	gene_id "VVMO6_00308"; transcript_id "unassigned_transcript_340"; gbkey "CDS"; locus_tag "VVMO6_00308"; product "transcriptional regulator PadR family"; protein_id "ADV85330.1"; transl_table "11"; exon_number "1";
CP002469.1	Genbank	stop_codon	334102	334104	.	-	0	gene_id "VVMO6_00308"; transcript_id "unassigned_transcript_340"; gbkey "CDS"; locus_tag "VVMO6_00308"; product "transcriptional regulator PadR family"; protein_id "ADV85330.1"; transl_table "11"; exon_number "1";
CP002469.1	Genbank	gene	335119	335250	.	+	.	gene_id "VVMO6_00309"; transcript_id ""; gbkey "Gene"; gene_biotype "protein_coding"; locus_tag "VVMO6_00309"; old_locus_tag "VVM_00589";
CP002469.1	Genbank	CDS	335119	335247	.	+	0	gene_id "VVMO6_00309"; transcript_id "unassigned_transcript_341"; gbkey "CDS"; locus_tag "VVMO6_00309"; product "hypothetical protein"; protein_id "ADV85331.1"; transl_table "11"; exon_number "1";
CP002469.1	Genbank	start_codon	335119	335121	.	+	0	gene_id "VVMO6_00309"; transcript_id "unassigned_transcript_341"; gbkey "CDS"; locus_tag "VVMO6_00309"; product "hypothetical protein"; protein_id "ADV85331.1"; transl_table "11"; exon_number "1";
CP002469.1	Genbank	stop_codon	335248	335250	.	+	0	gene_id "VVMO6_00309"; transcript_id "unassigned_transcript_341"; gbkey "CDS"; locus_tag "VVMO6_00309"; product "hypothetical protein"; protein_id "ADV85331.1"; transl_table "11"; exon_number "1";
CP002469.1	Genbank	gene	335257	337890	.	-	.	gene_id "VVMO6_00310"; transcript_id ""; gbkey "Gene"; gene_biotype "protein_coding"; locus_tag "VVMO6_00310"; old_locus_tag "VVM_00597";
CP002469.1	Genbank	CDS	335260	337890	.	-	0	gene_id "VVMO6_00310"; transcript_id "unassigned_transcript_342"; gbkey "CDS"; locus_tag "VVMO6_00310"; product "phosphoenolpyruvate carboxylase"; protein_id "ADV85332.1"; transl_table "11"; exon_number "1";
CP002469.1	Genbank	start_codon	337888	337890	.	-	0	gene_id "VVMO6_00310"; transcript_id "unassigned_transcript_342"; gbkey "CDS"; locus_tag "VVMO6_00310"; product "phosphoenolpyruvate carboxylase"; protein_id "ADV85332.1"; transl_table "11"; exon_number "1";
CP002469.1	Genbank	stop_codon	335257	335259	.	-	0	gene_id "VVMO6_00310"; transcript_id "unassigned_transcript_342"; gbkey "CDS"; locus_tag "VVMO6_00310"; product "phosphoenolpyruvate carboxylase"; protein_id "ADV85332.1"; transl_table "11"; exon_number "1";
CP002469.1	Genbank	gene	338110	339246	.	-	.	gene_id "VVMO6_00311"; transcript_id ""; gbkey "Gene"; gene_biotype "protein_coding"; locus_tag "VVMO6_00311"; old_locus_tag "VVM_00599";
CP002469.1	Genbank	CDS	338113	339246	.	-	0	gene_id "VVMO6_00311"; transcript_id "unassigned_transcript_343"; gbkey "CDS"; locus_tag "VVMO6_00311"; product "acetylornithine deacetylase"; protein_id "ADV85333.1"; transl_table "11"; exon_number "1";
CP002469.1	Genbank	start_codon	339244	339246	.	-	0	gene_id "VVMO6_00311"; transcript_id "unassigned_transcript_343"; gbkey "CDS"; locus_tag "VVMO6_00311"; product "acetylornithine deacetylase"; protein_id "ADV85333.1"; transl_table "11"; exon_number "1";
CP002469.1	Genbank	stop_codon	338110	338112	.	-	0	gene_id "VVMO6_00311"; transcript_id "unassigned_transcript_343"; gbkey "CDS"; locus_tag "VVMO6_00311"; product "acetylornithine deacetylase"; protein_id "ADV85333.1"; transl_table "11"; exon_number "1";
CP002469.1	Genbank	gene	339395	340399	.	+	.	gene_id "VVMO6_00312"; transcript_id ""; gbkey "Gene"; gene_biotype "protein_coding"; locus_tag "VVMO6_00312"; old_locus_tag "VVM_00600";
CP002469.1	Genbank	CDS	339395	340396	.	+	0	gene_id "VVMO6_00312"; transcript_id "unassigned_transcript_344"; gbkey "CDS"; locus_tag "VVMO6_00312"; product "N-acetyl-gamma-glutamyl-phosphate reductase"; protein_id "ADV85334.1"; transl_table "11"; exon_number "1";
CP002469.1	Genbank	start_codon	339395	339397	.	+	0	gene_id "VVMO6_00312"; transcript_id "unassigned_transcript_344"; gbkey "CDS"; locus_tag "VVMO6_00312"; product "N-acetyl-gamma-glutamyl-phosphate reductase"; protein_id "ADV85334.1"; transl_table "11"; exon_number "1";
CP002469.1	Genbank	stop_codon	340397	340399	.	+	0	gene_id "VVMO6_00312"; transcript_id "unassigned_transcript_344"; gbkey "CDS"; locus_tag "VVMO6_00312"; product "N-acetyl-gamma-glutamyl-phosphate reductase"; protein_id "ADV85334.1"; transl_table "11"; exon_number "1";
CP002469.1	Genbank	gene	340422	341213	.	+	.	gene_id "VVMO6_00313"; transcript_id ""; gbkey "Gene"; gene_biotype "protein_coding"; locus_tag "VVMO6_00313"; old_locus_tag "VVM_00601";
CP002469.1	Genbank	CDS	340422	341210	.	+	0	gene_id "VVMO6_00313"; transcript_id "unassigned_transcript_345"; gbkey "CDS"; locus_tag "VVMO6_00313"; product "acetylglutamate kinase"; protein_id "ADV85335.1"; transl_table "11"; exon_number "1";
CP002469.1	Genbank	start_codon	340422	340424	.	+	0	gene_id "VVMO6_00313"; transcript_id "unassigned_transcript_345"; gbkey "CDS"; locus_tag "VVMO6_00313"; product "acetylglutamate kinase"; protein_id "ADV85335.1"; transl_table "11"; exon_number "1";
CP002469.1	Genbank	stop_codon	341211	341213	.	+	0	gene_id "VVMO6_00313"; transcript_id "unassigned_transcript_345"; gbkey "CDS"; locus_tag "VVMO6_00313"; product "acetylglutamate kinase"; protein_id "ADV85335.1"; transl_table "11"; exon_number "1";
CP002469.1	Genbank	gene	341383	342639	.	+	.	gene_id "VVMO6_00314"; transcript_id ""; gbkey "Gene"; gene_biotype "protein_coding"; locus_tag "VVMO6_00314"; old_locus_tag "VVM_00603";
CP002469.1	Genbank	CDS	341383	342636	.	+	0	gene_id "VVMO6_00314"; transcript_id "unassigned_transcript_346"; gbkey "CDS"; locus_tag "VVMO6_00314"; product "argininosuccinate synthase"; protein_id "ADV85336.1"; transl_table "11"; exon_number "1";
CP002469.1	Genbank	start_codon	341383	341385	.	+	0	gene_id "VVMO6_00314"; transcript_id "unassigned_transcript_346"; gbkey "CDS"; locus_tag "VVMO6_00314"; product "argininosuccinate synthase"; protein_id "ADV85336.1"; transl_table "11"; exon_number "1";
CP002469.1	Genbank	stop_codon	342637	342639	.	+	0	gene_id "VVMO6_00314"; transcript_id "unassigned_transcript_346"; gbkey "CDS"; locus_tag "VVMO6_00314"; product "argininosuccinate synthase"; protein_id "ADV85336.1"; transl_table "11"; exon_number "1";
CP002469.1	Genbank	gene	342879	344753	.	+	.	gene_id "VVMO6_00315"; transcript_id ""; gbkey "Gene"; gene_biotype "protein_coding"; locus_tag "VVMO6_00315"; old_locus_tag "VVM_00605";
CP002469.1	Genbank	CDS	342879	344750	.	+	0	gene_id "VVMO6_00315"; transcript_id "unassigned_transcript_347"; gbkey "CDS"; locus_tag "VVMO6_00315"; product "argininosuccinate lyase / N-acetylglutamate synthase"; protein_id "ADV85337.1"; transl_table "11"; exon_number "1";
CP002469.1	Genbank	start_codon	342879	342881	.	+	0	gene_id "VVMO6_00315"; transcript_id "unassigned_transcript_347"; gbkey "CDS"; locus_tag "VVMO6_00315"; product "argininosuccinate lyase / N-acetylglutamate synthase"; protein_id "ADV85337.1"; transl_table "11"; exon_number "1";
CP002469.1	Genbank	stop_codon	344751	344753	.	+	0	gene_id "VVMO6_00315"; transcript_id "unassigned_transcript_347"; gbkey "CDS"; locus_tag "VVMO6_00315"; product "argininosuccinate lyase / N-acetylglutamate synthase"; protein_id "ADV85337.1"; transl_table "11"; exon_number "1";
CP002469.1	Genbank	gene	344916	345029	.	-	.	gene_id "VVMO6_00316"; transcript_id ""; gbkey "Gene"; gene_biotype "protein_coding"; locus_tag "VVMO6_00316"; old_locus_tag "VVM_00610";
CP002469.1	Genbank	CDS	344919	345029	.	-	0	gene_id "VVMO6_00316"; transcript_id "unassigned_transcript_348"; gbkey "CDS"; locus_tag "VVMO6_00316"; product "hypothetical protein"; protein_id "ADV85338.1"; transl_table "11"; exon_number "1";
CP002469.1	Genbank	start_codon	345027	345029	.	-	0	gene_id "VVMO6_00316"; transcript_id "unassigned_transcript_348"; gbkey "CDS"; locus_tag "VVMO6_00316"; product "hypothetical protein"; protein_id "ADV85338.1"; transl_table "11"; exon_number "1";
CP002469.1	Genbank	stop_codon	344916	344918	.	-	0	gene_id "VVMO6_00316"; transcript_id "unassigned_transcript_348"; gbkey "CDS"; locus_tag "VVMO6_00316"; product "hypothetical protein"; protein_id "ADV85338.1"; transl_table "11"; exon_number "1";
CP002469.1	Genbank	gene	345462	346361	.	+	.	gene_id "VVMO6_00317"; transcript_id ""; gbkey "Gene"; gene_biotype "protein_coding"; locus_tag "VVMO6_00317"; old_locus_tag "VVM_00611";
CP002469.1	Genbank	CDS	345462	346358	.	+	0	gene_id "VVMO6_00317"; transcript_id "unassigned_transcript_349"; gbkey "CDS"; locus_tag "VVMO6_00317"; product "hydrogen peroxide-inducible genes activator"; protein_id "ADV85339.1"; transl_table "11"; exon_number "1";
CP002469.1	Genbank	start_codon	345462	345464	.	+	0	gene_id "VVMO6_00317"; transcript_id "unassigned_transcript_349"; gbkey "CDS"; locus_tag "VVMO6_00317"; product "hydrogen peroxide-inducible genes activator"; protein_id "ADV85339.1"; transl_table "11"; exon_number "1";
CP002469.1	Genbank	stop_codon	346359	346361	.	+	0	gene_id "VVMO6_00317"; transcript_id "unassigned_transcript_349"; gbkey "CDS"; locus_tag "VVMO6_00317"; product "hydrogen peroxide-inducible genes activator"; protein_id "ADV85339.1"; transl_table "11"; exon_number "1";
CP002469.1	Genbank	gene	346432	348945	.	-	.	gene_id "VVMO6_00318"; transcript_id ""; gbkey "Gene"; gene_biotype "protein_coding"; locus_tag "VVMO6_00318"; old_locus_tag "VVM_00616";
CP002469.1	Genbank	CDS	346435	348945	.	-	0	gene_id "VVMO6_00318"; transcript_id "unassigned_transcript_350"; gbkey "CDS"; locus_tag "VVMO6_00318"; product "multimodular transpeptidase-transglycosylase"; protein_id "ADV85340.1"; transl_table "11"; exon_number "1";
CP002469.1	Genbank	start_codon	348943	348945	.	-	0	gene_id "VVMO6_00318"; transcript_id "unassigned_transcript_350"; gbkey "CDS"; locus_tag "VVMO6_00318"; product "multimodular transpeptidase-transglycosylase"; protein_id "ADV85340.1"; transl_table "11"; exon_number "1";
CP002469.1	Genbank	stop_codon	346432	346434	.	-	0	gene_id "VVMO6_00318"; transcript_id "unassigned_transcript_350"; gbkey "CDS"; locus_tag "VVMO6_00318"; product "multimodular transpeptidase-transglycosylase"; protein_id "ADV85340.1"; transl_table "11"; exon_number "1";
CP002469.1	Genbank	gene	349085	350092	.	+	.	gene_id "VVMO6_00319"; transcript_id ""; gbkey "Gene"; gene_biotype "protein_coding"; locus_tag "VVMO6_00319"; old_locus_tag "VVM_00617";
CP002469.1	Genbank	CDS	349085	350089	.	+	0	gene_id "VVMO6_00319"; transcript_id "unassigned_transcript_351"; gbkey "CDS"; locus_tag "VVMO6_00319"; product "type IV pilus biogenesis protein PilM"; protein_id "ADV85341.1"; transl_table "11"; exon_number "1";
CP002469.1	Genbank	start_codon	349085	349087	.	+	0	gene_id "VVMO6_00319"; transcript_id "unassigned_transcript_351"; gbkey "CDS"; locus_tag "VVMO6_00319"; product "type IV pilus biogenesis protein PilM"; protein_id "ADV85341.1"; transl_table "11"; exon_number "1";
CP002469.1	Genbank	stop_codon	350090	350092	.	+	0	gene_id "VVMO6_00319"; transcript_id "unassigned_transcript_351"; gbkey "CDS"; locus_tag "VVMO6_00319"; product "type IV pilus biogenesis protein PilM"; protein_id "ADV85341.1"; transl_table "11"; exon_number "1";
CP002469.1	Genbank	gene	350082	350672	.	+	.	gene_id "VVMO6_00320"; transcript_id ""; gbkey "Gene"; gene_biotype "protein_coding"; locus_tag "VVMO6_00320"; old_locus_tag "VVM_00618";
CP002469.1	Genbank	CDS	350082	350669	.	+	0	gene_id "VVMO6_00320"; transcript_id "unassigned_transcript_352"; gbkey "CDS"; locus_tag "VVMO6_00320"; product "type IV pilus biogenesis protein PilN"; protein_id "ADV85342.1"; transl_table "11"; exon_number "1";
CP002469.1	Genbank	start_codon	350082	350084	.	+	0	gene_id "VVMO6_00320"; transcript_id "unassigned_transcript_352"; gbkey "CDS"; locus_tag "VVMO6_00320"; product "type IV pilus biogenesis protein PilN"; protein_id "ADV85342.1"; transl_table "11"; exon_number "1";
CP002469.1	Genbank	stop_codon	350670	350672	.	+	0	gene_id "VVMO6_00320"; transcript_id "unassigned_transcript_352"; gbkey "CDS"; locus_tag "VVMO6_00320"; product "type IV pilus biogenesis protein PilN"; protein_id "ADV85342.1"; transl_table "11"; exon_number "1";
CP002469.1	Genbank	gene	350665	351255	.	+	.	gene_id "VVMO6_00321"; transcript_id ""; gbkey "Gene"; gene_biotype "protein_coding"; locus_tag "VVMO6_00321"; old_locus_tag "VVM_00620";
CP002469.1	Genbank	CDS	350665	351252	.	+	0	gene_id "VVMO6_00321"; transcript_id "unassigned_transcript_353"; gbkey "CDS"; locus_tag "VVMO6_00321"; product "type IV pilus biogenesis protein PilO"; protein_id "ADV85343.1"; transl_table "11"; exon_number "1";
CP002469.1	Genbank	start_codon	350665	350667	.	+	0	gene_id "VVMO6_00321"; transcript_id "unassigned_transcript_353"; gbkey "CDS"; locus_tag "VVMO6_00321"; product "type IV pilus biogenesis protein PilO"; protein_id "ADV85343.1"; transl_table "11"; exon_number "1";
CP002469.1	Genbank	stop_codon	351253	351255	.	+	0	gene_id "VVMO6_00321"; transcript_id "unassigned_transcript_353"; gbkey "CDS"; locus_tag "VVMO6_00321"; product "type IV pilus biogenesis protein PilO"; protein_id "ADV85343.1"; transl_table "11"; exon_number "1";
CP002469.1	Genbank	gene	351245	351757	.	+	.	gene_id "VVMO6_00322"; transcript_id ""; gbkey "Gene"; gene_biotype "protein_coding"; locus_tag "VVMO6_00322"; old_locus_tag "VVM_00622";
CP002469.1	Genbank	CDS	351245	351754	.	+	0	gene_id "VVMO6_00322"; transcript_id "unassigned_transcript_354"; gbkey "CDS"; locus_tag "VVMO6_00322"; product "type IV pilus biogenesis protein PilP"; protein_id "ADV85344.1"; transl_table "11"; exon_number "1";
CP002469.1	Genbank	start_codon	351245	351247	.	+	0	gene_id "VVMO6_00322"; transcript_id "unassigned_transcript_354"; gbkey "CDS"; locus_tag "VVMO6_00322"; product "type IV pilus biogenesis protein PilP"; protein_id "ADV85344.1"; transl_table "11"; exon_number "1";
CP002469.1	Genbank	stop_codon	351755	351757	.	+	0	gene_id "VVMO6_00322"; transcript_id "unassigned_transcript_354"; gbkey "CDS"; locus_tag "VVMO6_00322"; product "type IV pilus biogenesis protein PilP"; protein_id "ADV85344.1"; transl_table "11"; exon_number "1";
CP002469.1	Genbank	gene	351771	353555	.	+	.	gene_id "VVMO6_00323"; transcript_id ""; gbkey "Gene"; gene_biotype "protein_coding"; locus_tag "VVMO6_00323"; old_locus_tag "VVM_00624";
CP002469.1	Genbank	CDS	351771	353552	.	+	0	gene_id "VVMO6_00323"; transcript_id "unassigned_transcript_355"; gbkey "CDS"; locus_tag "VVMO6_00323"; product "type IV pilus biogenesis protein PilQ"; protein_id "ADV85345.1"; transl_table "11"; exon_number "1";
CP002469.1	Genbank	start_codon	351771	351773	.	+	0	gene_id "VVMO6_00323"; transcript_id "unassigned_transcript_355"; gbkey "CDS"; locus_tag "VVMO6_00323"; product "type IV pilus biogenesis protein PilQ"; protein_id "ADV85345.1"; transl_table "11"; exon_number "1";
CP002469.1	Genbank	stop_codon	353553	353555	.	+	0	gene_id "VVMO6_00323"; transcript_id "unassigned_transcript_355"; gbkey "CDS"; locus_tag "VVMO6_00323"; product "type IV pilus biogenesis protein PilQ"; protein_id "ADV85345.1"; transl_table "11"; exon_number "1";
CP002469.1	Genbank	gene	353757	354275	.	+	.	gene_id "VVMO6_00324"; transcript_id ""; gbkey "Gene"; gene_biotype "protein_coding"; locus_tag "VVMO6_00324"; old_locus_tag "VVM_00626";
CP002469.1	Genbank	CDS	353757	354272	.	+	0	gene_id "VVMO6_00324"; transcript_id "unassigned_transcript_356"; gbkey "CDS"; locus_tag "VVMO6_00324"; product "shikimate kinase I"; protein_id "ADV85346.1"; transl_table "11"; exon_number "1";
CP002469.1	Genbank	start_codon	353757	353759	.	+	0	gene_id "VVMO6_00324"; transcript_id "unassigned_transcript_356"; gbkey "CDS"; locus_tag "VVMO6_00324"; product "shikimate kinase I"; protein_id "ADV85346.1"; transl_table "11"; exon_number "1";
CP002469.1	Genbank	stop_codon	354273	354275	.	+	0	gene_id "VVMO6_00324"; transcript_id "unassigned_transcript_356"; gbkey "CDS"; locus_tag "VVMO6_00324"; product "shikimate kinase I"; protein_id "ADV85346.1"; transl_table "11"; exon_number "1";
CP002469.1	Genbank	gene	354308	355399	.	+	.	gene_id "VVMO6_00325"; transcript_id ""; gbkey "Gene"; gene_biotype "protein_coding"; locus_tag "VVMO6_00325"; old_locus_tag "VVM_00628";
CP002469.1	Genbank	CDS	354308	355396	.	+	0	gene_id "VVMO6_00325"; transcript_id "unassigned_transcript_357"; gbkey "CDS"; locus_tag "VVMO6_00325"; product "3-dehydroquinate synthase"; protein_id "ADV85347.1"; transl_table "11"; exon_number "1";
CP002469.1	Genbank	start_codon	354308	354310	.	+	0	gene_id "VVMO6_00325"; transcript_id "unassigned_transcript_357"; gbkey "CDS"; locus_tag "VVMO6_00325"; product "3-dehydroquinate synthase"; protein_id "ADV85347.1"; transl_table "11"; exon_number "1";
CP002469.1	Genbank	stop_codon	355397	355399	.	+	0	gene_id "VVMO6_00325"; transcript_id "unassigned_transcript_357"; gbkey "CDS"; locus_tag "VVMO6_00325"; product "3-dehydroquinate synthase"; protein_id "ADV85347.1"; transl_table "11"; exon_number "1";
CP002469.1	Genbank	gene	355450	356946	.	+	.	gene_id "VVMO6_00326"; transcript_id ""; gbkey "Gene"; gene_biotype "protein_coding"; locus_tag "VVMO6_00326"; old_locus_tag "VVM_00630";
CP002469.1	Genbank	CDS	355450	356943	.	+	0	gene_id "VVMO6_00326"; transcript_id "unassigned_transcript_358"; gbkey "CDS"; locus_tag "VVMO6_00326"; product "damX, an inner membrane protein involved in bile resistance"; protein_id "ADV85348.1"; transl_table "11"; exon_number "1";
CP002469.1	Genbank	start_codon	355450	355452	.	+	0	gene_id "VVMO6_00326"; transcript_id "unassigned_transcript_358"; gbkey "CDS"; locus_tag "VVMO6_00326"; product "damX, an inner membrane protein involved in bile resistance"; protein_id "ADV85348.1"; transl_table "11"; exon_number "1";
CP002469.1	Genbank	stop_codon	356944	356946	.	+	0	gene_id "VVMO6_00326"; transcript_id "unassigned_transcript_358"; gbkey "CDS"; locus_tag "VVMO6_00326"; product "damX, an inner membrane protein involved in bile resistance"; protein_id "ADV85348.1"; transl_table "11"; exon_number "1";
CP002469.1	Genbank	gene	357026	357853	.	+	.	gene_id "VVMO6_00327"; transcript_id ""; gbkey "Gene"; gene_biotype "protein_coding"; locus_tag "VVMO6_00327"; old_locus_tag "VVM_00631";
CP002469.1	Genbank	CDS	357026	357850	.	+	0	gene_id "VVMO6_00327"; transcript_id "unassigned_transcript_359"; gbkey "CDS"; locus_tag "VVMO6_00327"; product "methyl-directed repair DNA adenine methylase"; protein_id "ADV85349.1"; transl_table "11"; exon_number "1";
CP002469.1	Genbank	start_codon	357026	357028	.	+	0	gene_id "VVMO6_00327"; transcript_id "unassigned_transcript_359"; gbkey "CDS"; locus_tag "VVMO6_00327"; product "methyl-directed repair DNA adenine methylase"; protein_id "ADV85349.1"; transl_table "11"; exon_number "1";
CP002469.1	Genbank	stop_codon	357851	357853	.	+	0	gene_id "VVMO6_00327"; transcript_id "unassigned_transcript_359"; gbkey "CDS"; locus_tag "VVMO6_00327"; product "methyl-directed repair DNA adenine methylase"; protein_id "ADV85349.1"; transl_table "11"; exon_number "1";
CP002469.1	Genbank	gene	357975	358643	.	+	.	gene_id "VVMO6_00328"; transcript_id ""; gbkey "Gene"; gene_biotype "protein_coding"; locus_tag "VVMO6_00328"; old_locus_tag "VVM_00632";
CP002469.1	Genbank	CDS	357975	358640	.	+	0	gene_id "VVMO6_00328"; transcript_id "unassigned_transcript_360"; gbkey "CDS"; locus_tag "VVMO6_00328"; product "ribulose-phosphate 3-epimerase"; protein_id "ADV85350.1"; transl_table "11"; exon_number "1";
CP002469.1	Genbank	start_codon	357975	357977	.	+	0	gene_id "VVMO6_00328"; transcript_id "unassigned_transcript_360"; gbkey "CDS"; locus_tag "VVMO6_00328"; product "ribulose-phosphate 3-epimerase"; protein_id "ADV85350.1"; transl_table "11"; exon_number "1";
CP002469.1	Genbank	stop_codon	358641	358643	.	+	0	gene_id "VVMO6_00328"; transcript_id "unassigned_transcript_360"; gbkey "CDS"; locus_tag "VVMO6_00328"; product "ribulose-phosphate 3-epimerase"; protein_id "ADV85350.1"; transl_table "11"; exon_number "1";
CP002469.1	Genbank	gene	358941	359312	.	+	.	gene_id "VVMO6_00329"; transcript_id ""; gbkey "Gene"; gene_biotype "protein_coding"; locus_tag "VVMO6_00329"; old_locus_tag "VVM_00634";
CP002469.1	Genbank	CDS	358941	359309	.	+	0	gene_id "VVMO6_00329"; transcript_id "unassigned_transcript_361"; gbkey "CDS"; locus_tag "VVMO6_00329"; product "SSU ribosomal protein S6p"; protein_id "ADV85351.1"; transl_table "11"; exon_number "1";
CP002469.1	Genbank	start_codon	358941	358943	.	+	0	gene_id "VVMO6_00329"; transcript_id "unassigned_transcript_361"; gbkey "CDS"; locus_tag "VVMO6_00329"; product "SSU ribosomal protein S6p"; protein_id "ADV85351.1"; transl_table "11"; exon_number "1";
CP002469.1	Genbank	stop_codon	359310	359312	.	+	0	gene_id "VVMO6_00329"; transcript_id "unassigned_transcript_361"; gbkey "CDS"; locus_tag "VVMO6_00329"; product "SSU ribosomal protein S6p"; protein_id "ADV85351.1"; transl_table "11"; exon_number "1";
CP002469.1	Genbank	gene	359468	359623	.	+	.	gene_id "VVMO6_00330"; transcript_id ""; gbkey "Gene"; gene_biotype "protein_coding"; locus_tag "VVMO6_00330"; old_locus_tag "VVM_00635";
CP002469.1	Genbank	CDS	359468	359620	.	+	0	gene_id "VVMO6_00330"; transcript_id "unassigned_transcript_362"; gbkey "CDS"; locus_tag "VVMO6_00330"; product "primosomal replication protein N"; protein_id "ADV85352.1"; transl_table "11"; exon_number "1";
CP002469.1	Genbank	start_codon	359468	359470	.	+	0	gene_id "VVMO6_00330"; transcript_id "unassigned_transcript_362"; gbkey "CDS"; locus_tag "VVMO6_00330"; product "primosomal replication protein N"; protein_id "ADV85352.1"; transl_table "11"; exon_number "1";
CP002469.1	Genbank	stop_codon	359621	359623	.	+	0	gene_id "VVMO6_00330"; transcript_id "unassigned_transcript_362"; gbkey "CDS"; locus_tag "VVMO6_00330"; product "primosomal replication protein N"; protein_id "ADV85352.1"; transl_table "11"; exon_number "1";
CP002469.1	Genbank	gene	359640	359867	.	+	.	gene_id "VVMO6_00331"; transcript_id ""; gbkey "Gene"; gene_biotype "protein_coding"; locus_tag "VVMO6_00331"; old_locus_tag "VVM_00636";
CP002469.1	Genbank	CDS	359640	359864	.	+	0	gene_id "VVMO6_00331"; transcript_id "unassigned_transcript_363"; gbkey "CDS"; locus_tag "VVMO6_00331"; product "SSU ribosomal protein S18p"; protein_id "ADV85353.1"; transl_table "11"; exon_number "1";
CP002469.1	Genbank	start_codon	359640	359642	.	+	0	gene_id "VVMO6_00331"; transcript_id "unassigned_transcript_363"; gbkey "CDS"; locus_tag "VVMO6_00331"; product "SSU ribosomal protein S18p"; protein_id "ADV85353.1"; transl_table "11"; exon_number "1";
CP002469.1	Genbank	stop_codon	359865	359867	.	+	0	gene_id "VVMO6_00331"; transcript_id "unassigned_transcript_363"; gbkey "CDS"; locus_tag "VVMO6_00331"; product "SSU ribosomal protein S18p"; protein_id "ADV85353.1"; transl_table "11"; exon_number "1";
CP002469.1	Genbank	gene	359901	360350	.	+	.	gene_id "VVMO6_00332"; transcript_id ""; gbkey "Gene"; gene_biotype "protein_coding"; locus_tag "VVMO6_00332"; old_locus_tag "VVM_00638";
CP002469.1	Genbank	CDS	359901	360347	.	+	0	gene_id "VVMO6_00332"; transcript_id "unassigned_transcript_364"; gbkey "CDS"; locus_tag "VVMO6_00332"; product "LSU ribosomal protein L9p"; protein_id "ADV85354.1"; transl_table "11"; exon_number "1";
CP002469.1	Genbank	start_codon	359901	359903	.	+	0	gene_id "VVMO6_00332"; transcript_id "unassigned_transcript_364"; gbkey "CDS"; locus_tag "VVMO6_00332"; product "LSU ribosomal protein L9p"; protein_id "ADV85354.1"; transl_table "11"; exon_number "1";
CP002469.1	Genbank	stop_codon	360348	360350	.	+	0	gene_id "VVMO6_00332"; transcript_id "unassigned_transcript_364"; gbkey "CDS"; locus_tag "VVMO6_00332"; product "LSU ribosomal protein L9p"; protein_id "ADV85354.1"; transl_table "11"; exon_number "1";
CP002469.1	Genbank	gene	360435	361196	.	-	.	gene_id "VVMO6_00333"; transcript_id ""; gbkey "Gene"; gene_biotype "protein_coding"; locus_tag "VVMO6_00333"; old_locus_tag "VVM_00640";
CP002469.1	Genbank	CDS	360438	361196	.	-	0	gene_id "VVMO6_00333"; transcript_id "unassigned_transcript_365"; gbkey "CDS"; locus_tag "VVMO6_00333"; product "membrane protein"; protein_id "ADV85355.1"; transl_table "11"; exon_number "1";
CP002469.1	Genbank	start_codon	361194	361196	.	-	0	gene_id "VVMO6_00333"; transcript_id "unassigned_transcript_365"; gbkey "CDS"; locus_tag "VVMO6_00333"; product "membrane protein"; protein_id "ADV85355.1"; transl_table "11"; exon_number "1";
CP002469.1	Genbank	stop_codon	360435	360437	.	-	0	gene_id "VVMO6_00333"; transcript_id "unassigned_transcript_365"; gbkey "CDS"; locus_tag "VVMO6_00333"; product "membrane protein"; protein_id "ADV85355.1"; transl_table "11"; exon_number "1";
CP002469.1	Genbank	gene	361370	362764	.	+	.	gene_id "VVMO6_00334"; transcript_id ""; gbkey "Gene"; gene_biotype "protein_coding"; locus_tag "VVMO6_00334"; old_locus_tag "VVM_00641";
CP002469.1	Genbank	CDS	361370	362761	.	+	0	gene_id "VVMO6_00334"; transcript_id "unassigned_transcript_366"; gbkey "CDS"; locus_tag "VVMO6_00334"; product "replicative DNA helicase"; protein_id "ADV85356.1"; transl_table "11"; exon_number "1";
CP002469.1	Genbank	start_codon	361370	361372	.	+	0	gene_id "VVMO6_00334"; transcript_id "unassigned_transcript_366"; gbkey "CDS"; locus_tag "VVMO6_00334"; product "replicative DNA helicase"; protein_id "ADV85356.1"; transl_table "11"; exon_number "1";
CP002469.1	Genbank	stop_codon	362762	362764	.	+	0	gene_id "VVMO6_00334"; transcript_id "unassigned_transcript_366"; gbkey "CDS"; locus_tag "VVMO6_00334"; product "replicative DNA helicase"; protein_id "ADV85356.1"; transl_table "11"; exon_number "1";
CP002469.1	Genbank	gene	362769	363854	.	+	.	gene_id "VVMO6_00335"; transcript_id ""; gbkey "Gene"; gene_biotype "protein_coding"; locus_tag "VVMO6_00335"; old_locus_tag "VVM_00642";
CP002469.1	Genbank	CDS	362769	363851	.	+	0	gene_id "VVMO6_00335"; transcript_id "unassigned_transcript_367"; gbkey "CDS"; locus_tag "VVMO6_00335"; product "alanine racemase, biosynthetic"; protein_id "ADV85357.1"; transl_table "11"; exon_number "1";
CP002469.1	Genbank	start_codon	362769	362771	.	+	0	gene_id "VVMO6_00335"; transcript_id "unassigned_transcript_367"; gbkey "CDS"; locus_tag "VVMO6_00335"; product "alanine racemase, biosynthetic"; protein_id "ADV85357.1"; transl_table "11"; exon_number "1";
CP002469.1	Genbank	stop_codon	363852	363854	.	+	0	gene_id "VVMO6_00335"; transcript_id "unassigned_transcript_367"; gbkey "CDS"; locus_tag "VVMO6_00335"; product "alanine racemase, biosynthetic"; protein_id "ADV85357.1"; transl_table "11"; exon_number "1";
CP002469.1	Genbank	gene	363862	365073	.	+	.	gene_id "VVMO6_00336"; transcript_id ""; gbkey "Gene"; gene_biotype "protein_coding"; locus_tag "VVMO6_00336"; old_locus_tag "VVM_00643";
CP002469.1	Genbank	CDS	363862	365070	.	+	0	gene_id "VVMO6_00336"; transcript_id "unassigned_transcript_368"; gbkey "CDS"; locus_tag "VVMO6_00336"; product "hypothetical protein"; protein_id "ADV85358.1"; transl_table "11"; exon_number "1";
CP002469.1	Genbank	start_codon	363862	363864	.	+	0	gene_id "VVMO6_00336"; transcript_id "unassigned_transcript_368"; gbkey "CDS"; locus_tag "VVMO6_00336"; product "hypothetical protein"; protein_id "ADV85358.1"; transl_table "11"; exon_number "1";
CP002469.1	Genbank	stop_codon	365071	365073	.	+	0	gene_id "VVMO6_00336"; transcript_id "unassigned_transcript_368"; gbkey "CDS"; locus_tag "VVMO6_00336"; product "hypothetical protein"; protein_id "ADV85358.1"; transl_table "11"; exon_number "1";
CP002469.1	Genbank	gene	365127	365546	.	-	.	gene_id "VVMO6_00337"; transcript_id ""; gbkey "Gene"; gene_biotype "protein_coding"; locus_tag "VVMO6_00337"; old_locus_tag "VVM_00644";
CP002469.1	Genbank	CDS	365130	365546	.	-	0	gene_id "VVMO6_00337"; transcript_id "unassigned_transcript_369"; gbkey "CDS"; locus_tag "VVMO6_00337"; product "uncharacterized conserved protein"; protein_id "ADV85359.1"; transl_table "11"; exon_number "1";
CP002469.1	Genbank	start_codon	365544	365546	.	-	0	gene_id "VVMO6_00337"; transcript_id "unassigned_transcript_369"; gbkey "CDS"; locus_tag "VVMO6_00337"; product "uncharacterized conserved protein"; protein_id "ADV85359.1"; transl_table "11"; exon_number "1";
CP002469.1	Genbank	stop_codon	365127	365129	.	-	0	gene_id "VVMO6_00337"; transcript_id "unassigned_transcript_369"; gbkey "CDS"; locus_tag "VVMO6_00337"; product "uncharacterized conserved protein"; protein_id "ADV85359.1"; transl_table "11"; exon_number "1";
CP002469.1	Genbank	gene	365867	367519	.	+	.	gene_id "VVMO6_00338"; transcript_id ""; gbkey "Gene"; gene_biotype "protein_coding"; locus_tag "VVMO6_00338"; old_locus_tag "VVM_00645";
CP002469.1	Genbank	CDS	365867	367516	.	+	0	gene_id "VVMO6_00338"; transcript_id "unassigned_transcript_370"; gbkey "CDS"; locus_tag "VVMO6_00338"; product "glucose-6-phosphate isomerase"; protein_id "ADV85360.1"; transl_table "11"; exon_number "1";
CP002469.1	Genbank	start_codon	365867	365869	.	+	0	gene_id "VVMO6_00338"; transcript_id "unassigned_transcript_370"; gbkey "CDS"; locus_tag "VVMO6_00338"; product "glucose-6-phosphate isomerase"; protein_id "ADV85360.1"; transl_table "11"; exon_number "1";
CP002469.1	Genbank	stop_codon	367517	367519	.	+	0	gene_id "VVMO6_00338"; transcript_id "unassigned_transcript_370"; gbkey "CDS"; locus_tag "VVMO6_00338"; product "glucose-6-phosphate isomerase"; protein_id "ADV85360.1"; transl_table "11"; exon_number "1";
CP002469.1	Genbank	gene	367620	368081	.	-	.	gene_id "VVMO6_00339"; transcript_id ""; gbkey "Gene"; gene_biotype "protein_coding"; locus_tag "VVMO6_00339"; old_locus_tag "VVM_00646";
CP002469.1	Genbank	CDS	367623	368081	.	-	0	gene_id "VVMO6_00339"; transcript_id "unassigned_transcript_371"; gbkey "CDS"; locus_tag "VVMO6_00339"; product "chemotaxis protein CheX"; protein_id "ADV85361.1"; transl_table "11"; exon_number "1";
CP002469.1	Genbank	start_codon	368079	368081	.	-	0	gene_id "VVMO6_00339"; transcript_id "unassigned_transcript_371"; gbkey "CDS"; locus_tag "VVMO6_00339"; product "chemotaxis protein CheX"; protein_id "ADV85361.1"; transl_table "11"; exon_number "1";
CP002469.1	Genbank	stop_codon	367620	367622	.	-	0	gene_id "VVMO6_00339"; transcript_id "unassigned_transcript_371"; gbkey "CDS"; locus_tag "VVMO6_00339"; product "chemotaxis protein CheX"; protein_id "ADV85361.1"; transl_table "11"; exon_number "1";
CP002469.1	Genbank	gene	368107	368346	.	-	.	gene_id "VVMO6_00340"; transcript_id ""; gbkey "Gene"; gene_biotype "protein_coding"; locus_tag "VVMO6_00340"; old_locus_tag "VVM_00647";
CP002469.1	Genbank	CDS	368110	368346	.	-	0	gene_id "VVMO6_00340"; transcript_id "unassigned_transcript_372"; gbkey "CDS"; locus_tag "VVMO6_00340"; product "zinc uptake regulation protein Zur"; protein_id "ADV85362.1"; transl_table "11"; exon_number "1";
CP002469.1	Genbank	start_codon	368344	368346	.	-	0	gene_id "VVMO6_00340"; transcript_id "unassigned_transcript_372"; gbkey "CDS"; locus_tag "VVMO6_00340"; product "zinc uptake regulation protein Zur"; protein_id "ADV85362.1"; transl_table "11"; exon_number "1";
CP002469.1	Genbank	stop_codon	368107	368109	.	-	0	gene_id "VVMO6_00340"; transcript_id "unassigned_transcript_372"; gbkey "CDS"; locus_tag "VVMO6_00340"; product "zinc uptake regulation protein Zur"; protein_id "ADV85362.1"; transl_table "11"; exon_number "1";
CP002469.1	Genbank	gene	368850	369830	.	+	.	gene_id "VVMO6_00341"; transcript_id ""; gbkey "Gene"; gene_biotype "protein_coding"; locus_tag "VVMO6_00341"; old_locus_tag "VVM_00648";
CP002469.1	Genbank	CDS	368850	369827	.	+	0	gene_id "VVMO6_00341"; transcript_id "unassigned_transcript_373"; gbkey "CDS"; locus_tag "VVMO6_00341"; product "tRNA dihydrouridine synthase A"; protein_id "ADV85363.1"; transl_table "11"; exon_number "1";
CP002469.1	Genbank	start_codon	368850	368852	.	+	0	gene_id "VVMO6_00341"; transcript_id "unassigned_transcript_373"; gbkey "CDS"; locus_tag "VVMO6_00341"; product "tRNA dihydrouridine synthase A"; protein_id "ADV85363.1"; transl_table "11"; exon_number "1";
CP002469.1	Genbank	stop_codon	369828	369830	.	+	0	gene_id "VVMO6_00341"; transcript_id "unassigned_transcript_373"; gbkey "CDS"; locus_tag "VVMO6_00341"; product "tRNA dihydrouridine synthase A"; protein_id "ADV85363.1"; transl_table "11"; exon_number "1";
CP002469.1	Genbank	gene	369989	370207	.	+	.	gene_id "VVMO6_00342"; transcript_id ""; gbkey "Gene"; gene_biotype "protein_coding"; locus_tag "VVMO6_00342"; old_locus_tag "VVM_00649";
CP002469.1	Genbank	CDS	369989	370204	.	+	0	gene_id "VVMO6_00342"; transcript_id "unassigned_transcript_374"; gbkey "CDS"; locus_tag "VVMO6_00342"; product "putative inner membrane protein"; protein_id "ADV85364.1"; transl_table "11"; exon_number "1";
CP002469.1	Genbank	start_codon	369989	369991	.	+	0	gene_id "VVMO6_00342"; transcript_id "unassigned_transcript_374"; gbkey "CDS"; locus_tag "VVMO6_00342"; product "putative inner membrane protein"; protein_id "ADV85364.1"; transl_table "11"; exon_number "1";
CP002469.1	Genbank	stop_codon	370205	370207	.	+	0	gene_id "VVMO6_00342"; transcript_id "unassigned_transcript_374"; gbkey "CDS"; locus_tag "VVMO6_00342"; product "putative inner membrane protein"; protein_id "ADV85364.1"; transl_table "11"; exon_number "1";
CP002469.1	Genbank	gene	370305	370967	.	+	.	gene_id "VVMO6_00343"; transcript_id ""; gbkey "Gene"; gene_biotype "protein_coding"; locus_tag "VVMO6_00343"; old_locus_tag "VVM_00650";
CP002469.1	Genbank	CDS	370305	370964	.	+	0	gene_id "VVMO6_00343"; transcript_id "unassigned_transcript_375"; gbkey "CDS"; locus_tag "VVMO6_00343"; product "ABC-type Fe3+-hydroxamate transport system, periplasmic component"; protein_id "ADV85365.1"; transl_table "11"; exon_number "1";
CP002469.1	Genbank	start_codon	370305	370307	.	+	0	gene_id "VVMO6_00343"; transcript_id "unassigned_transcript_375"; gbkey "CDS"; locus_tag "VVMO6_00343"; product "ABC-type Fe3+-hydroxamate transport system, periplasmic component"; protein_id "ADV85365.1"; transl_table "11"; exon_number "1";
CP002469.1	Genbank	stop_codon	370965	370967	.	+	0	gene_id "VVMO6_00343"; transcript_id "unassigned_transcript_375"; gbkey "CDS"; locus_tag "VVMO6_00343"; product "ABC-type Fe3+-hydroxamate transport system, periplasmic component"; protein_id "ADV85365.1"; transl_table "11"; exon_number "1";
CP002469.1	Genbank	gene	371116	371346	.	+	.	gene_id "VVMO6_00344"; transcript_id ""; gbkey "Gene"; gene_biotype "protein_coding"; locus_tag "VVMO6_00344"; old_locus_tag "VVM_00651";
CP002469.1	Genbank	CDS	371116	371343	.	+	0	gene_id "VVMO6_00344"; transcript_id "unassigned_transcript_376"; gbkey "CDS"; locus_tag "VVMO6_00344"; product "thymidylate kinase"; protein_id "ADV85366.1"; transl_table "11"; exon_number "1";
CP002469.1	Genbank	start_codon	371116	371118	.	+	0	gene_id "VVMO6_00344"; transcript_id "unassigned_transcript_376"; gbkey "CDS"; locus_tag "VVMO6_00344"; product "thymidylate kinase"; protein_id "ADV85366.1"; transl_table "11"; exon_number "1";
CP002469.1	Genbank	stop_codon	371344	371346	.	+	0	gene_id "VVMO6_00344"; transcript_id "unassigned_transcript_376"; gbkey "CDS"; locus_tag "VVMO6_00344"; product "thymidylate kinase"; protein_id "ADV85366.1"; transl_table "11"; exon_number "1";
CP002469.1	Genbank	gene	371461	373311	.	+	.	gene_id "VVMO6_00345"; transcript_id ""; gbkey "Gene"; gene_biotype "protein_coding"; locus_tag "VVMO6_00345"; old_locus_tag "VVM_00652";
CP002469.1	Genbank	CDS	371461	373308	.	+	0	gene_id "VVMO6_00345"; transcript_id "unassigned_transcript_377"; gbkey "CDS"; locus_tag "VVMO6_00345"; product "sulfite reductase [NADPH] flavoprotein alpha-component"; protein_id "ADV85367.1"; transl_table "11"; exon_number "1";
CP002469.1	Genbank	start_codon	371461	371463	.	+	0	gene_id "VVMO6_00345"; transcript_id "unassigned_transcript_377"; gbkey "CDS"; locus_tag "VVMO6_00345"; product "sulfite reductase [NADPH] flavoprotein alpha-component"; protein_id "ADV85367.1"; transl_table "11"; exon_number "1";
CP002469.1	Genbank	stop_codon	373309	373311	.	+	0	gene_id "VVMO6_00345"; transcript_id "unassigned_transcript_377"; gbkey "CDS"; locus_tag "VVMO6_00345"; product "sulfite reductase [NADPH] flavoprotein alpha-component"; protein_id "ADV85367.1"; transl_table "11"; exon_number "1";
CP002469.1	Genbank	gene	373311	375047	.	+	.	gene_id "VVMO6_00346"; transcript_id ""; gbkey "Gene"; gene_biotype "protein_coding"; locus_tag "VVMO6_00346"; old_locus_tag "VVM_00653";
CP002469.1	Genbank	CDS	373311	375044	.	+	0	gene_id "VVMO6_00346"; transcript_id "unassigned_transcript_378"; gbkey "CDS"; locus_tag "VVMO6_00346"; product "sulfite reductase [NADPH] hemoprotein beta-component"; protein_id "ADV85368.1"; transl_table "11"; exon_number "1";
CP002469.1	Genbank	start_codon	373311	373313	.	+	0	gene_id "VVMO6_00346"; transcript_id "unassigned_transcript_378"; gbkey "CDS"; locus_tag "VVMO6_00346"; product "sulfite reductase [NADPH] hemoprotein beta-component"; protein_id "ADV85368.1"; transl_table "11"; exon_number "1";
CP002469.1	Genbank	stop_codon	375045	375047	.	+	0	gene_id "VVMO6_00346"; transcript_id "unassigned_transcript_378"; gbkey "CDS"; locus_tag "VVMO6_00346"; product "sulfite reductase [NADPH] hemoprotein beta-component"; protein_id "ADV85368.1"; transl_table "11"; exon_number "1";
CP002469.1	Genbank	gene	375040	375816	.	+	.	gene_id "VVMO6_00347"; transcript_id ""; gbkey "Gene"; gene_biotype "protein_coding"; locus_tag "VVMO6_00347"; old_locus_tag "VVM_00655";
CP002469.1	Genbank	CDS	375040	375813	.	+	0	gene_id "VVMO6_00347"; transcript_id "unassigned_transcript_379"; gbkey "CDS"; locus_tag "VVMO6_00347"; product "phosphoadenylyl-sulfate reductase (thioredoxin)"; protein_id "ADV85369.1"; transl_table "11"; exon_number "1";
CP002469.1	Genbank	start_codon	375040	375042	.	+	0	gene_id "VVMO6_00347"; transcript_id "unassigned_transcript_379"; gbkey "CDS"; locus_tag "VVMO6_00347"; product "phosphoadenylyl-sulfate reductase (thioredoxin)"; protein_id "ADV85369.1"; transl_table "11"; exon_number "1";
CP002469.1	Genbank	stop_codon	375814	375816	.	+	0	gene_id "VVMO6_00347"; transcript_id "unassigned_transcript_379"; gbkey "CDS"; locus_tag "VVMO6_00347"; product "phosphoadenylyl-sulfate reductase (thioredoxin)"; protein_id "ADV85369.1"; transl_table "11"; exon_number "1";
CP002469.1	Genbank	gene	376343	377878	.	+	.	gene_id "VVMO6_r00007"; transcript_id ""; gbkey "Gene"; gene_biotype "rRNA"; locus_tag "VVMO6_r00007"; old_locus_tag "VVM_r00010";
CP002469.1	Genbank	transcript	376343	377878	.	+	.	gene_id "VVMO6_r00007"; transcript_id "unassigned_transcript_380"; gbkey "rRNA"; locus_tag "VVMO6_r00007"; old_locus_tag "VVM_r00010"; product "16S ribosomal RNA"; transcript_biotype "rRNA";
CP002469.1	Genbank	exon	376343	377878	.	+	.	gene_id "VVMO6_r00007"; transcript_id "unassigned_transcript_380"; locus_tag "VVMO6_r00007"; old_locus_tag "VVM_r00010"; product "16S ribosomal RNA"; transcript_biotype "rRNA"; exon_number "1";
CP002469.1	Genbank	gene	377941	378017	.	+	.	gene_id "VVMO6_t00027"; transcript_id ""; gbkey "Gene"; gene_biotype "tRNA"; locus_tag "VVMO6_t00027"; old_locus_tag "VVM_t00030";
CP002469.1	Genbank	transcript	377941	378017	.	+	.	gene_id "VVMO6_t00027"; transcript_id "unassigned_transcript_381"; gbkey "tRNA"; locus_tag "VVMO6_t00027"; note "anticodon: GAT"; old_locus_tag "VVM_t00030"; product "tRNA-Ile"; transcript_biotype "tRNA";
CP002469.1	Genbank	exon	377941	378017	.	+	.	gene_id "VVMO6_t00027"; transcript_id "unassigned_transcript_381"; locus_tag "VVMO6_t00027"; note "anticodon: GAT"; old_locus_tag "VVM_t00030"; product "tRNA-Ile"; transcript_biotype "tRNA"; exon_number "1";
CP002469.1	Genbank	gene	378028	378103	.	+	.	gene_id "VVMO6_t00028"; transcript_id ""; gbkey "Gene"; gene_biotype "tRNA"; locus_tag "VVMO6_t00028"; old_locus_tag "VVM_t00031";
CP002469.1	Genbank	transcript	378028	378103	.	+	.	gene_id "VVMO6_t00028"; transcript_id "unassigned_transcript_382"; gbkey "tRNA"; locus_tag "VVMO6_t00028"; note "anticodon: TGC"; old_locus_tag "VVM_t00031"; product "tRNA-Ala"; transcript_biotype "tRNA";
CP002469.1	Genbank	exon	378028	378103	.	+	.	gene_id "VVMO6_t00028"; transcript_id "unassigned_transcript_382"; locus_tag "VVMO6_t00028"; note "anticodon: TGC"; old_locus_tag "VVM_t00031"; product "tRNA-Ala"; transcript_biotype "tRNA"; exon_number "1";
CP002469.1	Genbank	gene	378131	378253	.	-	.	gene_id "VVMO6_00348"; transcript_id ""; gbkey "Gene"; gene_biotype "protein_coding"; locus_tag "VVMO6_00348"; old_locus_tag "VVM_00658";
CP002469.1	Genbank	CDS	378134	378253	.	-	0	gene_id "VVMO6_00348"; transcript_id "unassigned_transcript_383"; gbkey "CDS"; locus_tag "VVMO6_00348"; product "hypothetical protein"; protein_id "ADV85370.1"; transl_table "11"; exon_number "1";
CP002469.1	Genbank	start_codon	378251	378253	.	-	0	gene_id "VVMO6_00348"; transcript_id "unassigned_transcript_383"; gbkey "CDS"; locus_tag "VVMO6_00348"; product "hypothetical protein"; protein_id "ADV85370.1"; transl_table "11"; exon_number "1";
CP002469.1	Genbank	stop_codon	378131	378133	.	-	0	gene_id "VVMO6_00348"; transcript_id "unassigned_transcript_383"; gbkey "CDS"; locus_tag "VVMO6_00348"; product "hypothetical protein"; protein_id "ADV85370.1"; transl_table "11"; exon_number "1";
CP002469.1	Genbank	gene	378385	381270	.	+	.	gene_id "VVMO6_r00008"; transcript_id ""; gbkey "Gene"; gene_biotype "rRNA"; locus_tag "VVMO6_r00008"; old_locus_tag "VVM_r00011";
CP002469.1	Genbank	transcript	378385	381270	.	+	.	gene_id "VVMO6_r00008"; transcript_id "unassigned_transcript_384"; gbkey "rRNA"; locus_tag "VVMO6_r00008"; old_locus_tag "VVM_r00011"; product "23S ribosomal RNA"; transcript_biotype "rRNA";
CP002469.1	Genbank	exon	378385	381270	.	+	.	gene_id "VVMO6_r00008"; transcript_id "unassigned_transcript_384"; locus_tag "VVMO6_r00008"; old_locus_tag "VVM_r00011"; product "23S ribosomal RNA"; transcript_biotype "rRNA"; exon_number "1";
CP002469.1	Genbank	gene	381392	381511	.	+	.	gene_id "VVMO6_r00009"; transcript_id ""; gbkey "Gene"; gene_biotype "rRNA"; locus_tag "VVMO6_r00009"; old_locus_tag "VVM_r00012";
CP002469.1	Genbank	transcript	381392	381511	.	+	.	gene_id "VVMO6_r00009"; transcript_id "unassigned_transcript_385"; gbkey "rRNA"; locus_tag "VVMO6_r00009"; old_locus_tag "VVM_r00012"; product "5S ribosomal RNA"; transcript_biotype "rRNA";
CP002469.1	Genbank	exon	381392	381511	.	+	.	gene_id "VVMO6_r00009"; transcript_id "unassigned_transcript_385"; locus_tag "VVMO6_r00009"; old_locus_tag "VVM_r00012"; product "5S ribosomal RNA"; transcript_biotype "rRNA"; exon_number "1";
CP002469.1	Genbank	gene	381846	383383	.	+	.	gene_id "VVMO6_r00010"; transcript_id ""; gbkey "Gene"; gene_biotype "rRNA"; locus_tag "VVMO6_r00010"; old_locus_tag "VVM_r00013";
CP002469.1	Genbank	transcript	381846	383383	.	+	.	gene_id "VVMO6_r00010"; transcript_id "unassigned_transcript_386"; gbkey "rRNA"; locus_tag "VVMO6_r00010"; old_locus_tag "VVM_r00013"; product "16S ribosomal RNA"; transcript_biotype "rRNA";
CP002469.1	Genbank	exon	381846	383383	.	+	.	gene_id "VVMO6_r00010"; transcript_id "unassigned_transcript_386"; locus_tag "VVMO6_r00010"; old_locus_tag "VVM_r00013"; product "16S ribosomal RNA"; transcript_biotype "rRNA"; exon_number "1";
CP002469.1	Genbank	gene	383446	383522	.	+	.	gene_id "VVMO6_t00029"; transcript_id ""; gbkey "Gene"; gene_biotype "tRNA"; locus_tag "VVMO6_t00029"; old_locus_tag "VVM_t00032";
CP002469.1	Genbank	transcript	383446	383522	.	+	.	gene_id "VVMO6_t00029"; transcript_id "unassigned_transcript_387"; gbkey "tRNA"; locus_tag "VVMO6_t00029"; note "anticodon: GAT"; old_locus_tag "VVM_t00032"; product "tRNA-Ile"; transcript_biotype "tRNA";
CP002469.1	Genbank	exon	383446	383522	.	+	.	gene_id "VVMO6_t00029"; transcript_id "unassigned_transcript_387"; locus_tag "VVMO6_t00029"; note "anticodon: GAT"; old_locus_tag "VVM_t00032"; product "tRNA-Ile"; transcript_biotype "tRNA"; exon_number "1";
CP002469.1	Genbank	gene	383533	383607	.	+	.	gene_id "VVMO6_t00030"; transcript_id ""; gbkey "Gene"; gene_biotype "tRNA"; locus_tag "VVMO6_t00030"; old_locus_tag "VVM_t00033";
CP002469.1	Genbank	transcript	383533	383607	.	+	.	gene_id "VVMO6_t00030"; transcript_id "unassigned_transcript_388"; gbkey "tRNA"; locus_tag "VVMO6_t00030"; note "anticodon: TGC"; old_locus_tag "VVM_t00033"; product "tRNA-Ala"; transcript_biotype "tRNA";
CP002469.1	Genbank	exon	383533	383607	.	+	.	gene_id "VVMO6_t00030"; transcript_id "unassigned_transcript_388"; locus_tag "VVMO6_t00030"; note "anticodon: TGC"; old_locus_tag "VVM_t00033"; product "tRNA-Ala"; transcript_biotype "tRNA"; exon_number "1";
CP002469.1	Genbank	gene	383635	383757	.	-	.	gene_id "VVMO6_00349"; transcript_id ""; gbkey "Gene"; gene_biotype "protein_coding"; locus_tag "VVMO6_00349"; old_locus_tag "VVM_00665";
CP002469.1	Genbank	CDS	383638	383757	.	-	0	gene_id "VVMO6_00349"; transcript_id "unassigned_transcript_389"; gbkey "CDS"; locus_tag "VVMO6_00349"; product "hypothetical protein"; protein_id "ADV85371.1"; transl_table "11"; exon_number "1";
CP002469.1	Genbank	start_codon	383755	383757	.	-	0	gene_id "VVMO6_00349"; transcript_id "unassigned_transcript_389"; gbkey "CDS"; locus_tag "VVMO6_00349"; product "hypothetical protein"; protein_id "ADV85371.1"; transl_table "11"; exon_number "1";
CP002469.1	Genbank	stop_codon	383635	383637	.	-	0	gene_id "VVMO6_00349"; transcript_id "unassigned_transcript_389"; gbkey "CDS"; locus_tag "VVMO6_00349"; product "hypothetical protein"; protein_id "ADV85371.1"; transl_table "11"; exon_number "1";
CP002469.1	Genbank	gene	383889	386776	.	+	.	gene_id "VVMO6_r00011"; transcript_id ""; gbkey "Gene"; gene_biotype "rRNA"; locus_tag "VVMO6_r00011"; old_locus_tag "VVM_r00014";
CP002469.1	Genbank	transcript	383889	386776	.	+	.	gene_id "VVMO6_r00011"; transcript_id "unassigned_transcript_390"; gbkey "rRNA"; locus_tag "VVMO6_r00011"; old_locus_tag "VVM_r00014"; product "23S ribosomal RNA"; transcript_biotype "rRNA";
CP002469.1	Genbank	exon	383889	386776	.	+	.	gene_id "VVMO6_r00011"; transcript_id "unassigned_transcript_390"; locus_tag "VVMO6_r00011"; old_locus_tag "VVM_r00014"; product "23S ribosomal RNA"; transcript_biotype "rRNA"; exon_number "1";
CP002469.1	Genbank	gene	386898	387017	.	+	.	gene_id "VVMO6_r00012"; transcript_id ""; gbkey "Gene"; gene_biotype "rRNA"; locus_tag "VVMO6_r00012"; old_locus_tag "VVM_r00015";
CP002469.1	Genbank	transcript	386898	387017	.	+	.	gene_id "VVMO6_r00012"; transcript_id "unassigned_transcript_391"; gbkey "rRNA"; locus_tag "VVMO6_r00012"; old_locus_tag "VVM_r00015"; product "5S ribosomal RNA"; transcript_biotype "rRNA";
CP002469.1	Genbank	exon	386898	387017	.	+	.	gene_id "VVMO6_r00012"; transcript_id "unassigned_transcript_391"; locus_tag "VVMO6_r00012"; old_locus_tag "VVM_r00015"; product "5S ribosomal RNA"; transcript_biotype "rRNA"; exon_number "1";
CP002469.1	Genbank	gene	387046	387122	.	+	.	gene_id "VVMO6_t00031"; transcript_id ""; gbkey "Gene"; gene_biotype "tRNA"; locus_tag "VVMO6_t00031"; old_locus_tag "VVM_t00034";
CP002469.1	Genbank	transcript	387046	387122	.	+	.	gene_id "VVMO6_t00031"; transcript_id "unassigned_transcript_392"; gbkey "tRNA"; locus_tag "VVMO6_t00031"; note "anticodon: GTC"; old_locus_tag "VVM_t00034"; product "tRNA-Asp"; transcript_biotype "tRNA";
CP002469.1	Genbank	exon	387046	387122	.	+	.	gene_id "VVMO6_t00031"; transcript_id "unassigned_transcript_392"; locus_tag "VVMO6_t00031"; note "anticodon: GTC"; old_locus_tag "VVM_t00034"; product "tRNA-Asp"; transcript_biotype "tRNA"; exon_number "1";
CP002469.1	Genbank	gene	387176	387252	.	+	.	gene_id "VVMO6_t00032"; transcript_id ""; gbkey "Gene"; gene_biotype "tRNA"; locus_tag "VVMO6_t00032"; old_locus_tag "VVM_t00035";
CP002469.1	Genbank	transcript	387176	387252	.	+	.	gene_id "VVMO6_t00032"; transcript_id "unassigned_transcript_393"; gbkey "tRNA"; locus_tag "VVMO6_t00032"; note "anticodon: CCA"; old_locus_tag "VVM_t00035"; product "tRNA-Trp"; transcript_biotype "tRNA";
CP002469.1	Genbank	exon	387176	387252	.	+	.	gene_id "VVMO6_t00032"; transcript_id "unassigned_transcript_393"; locus_tag "VVMO6_t00032"; note "anticodon: CCA"; old_locus_tag "VVM_t00035"; product "tRNA-Trp"; transcript_biotype "tRNA"; exon_number "1";
CP002469.1	Genbank	gene	387477	388607	.	+	.	gene_id "VVMO6_00350"; transcript_id ""; gbkey "Gene"; gene_biotype "protein_coding"; locus_tag "VVMO6_00350"; old_locus_tag "VVM_00670";
CP002469.1	Genbank	CDS	387477	388604	.	+	0	gene_id "VVMO6_00350"; transcript_id "unassigned_transcript_394"; gbkey "CDS"; locus_tag "VVMO6_00350"; product "uncharacterized conserved protein"; protein_id "ADV85372.1"; transl_table "11"; exon_number "1";
CP002469.1	Genbank	start_codon	387477	387479	.	+	0	gene_id "VVMO6_00350"; transcript_id "unassigned_transcript_394"; gbkey "CDS"; locus_tag "VVMO6_00350"; product "uncharacterized conserved protein"; protein_id "ADV85372.1"; transl_table "11"; exon_number "1";
CP002469.1	Genbank	stop_codon	388605	388607	.	+	0	gene_id "VVMO6_00350"; transcript_id "unassigned_transcript_394"; gbkey "CDS"; locus_tag "VVMO6_00350"; product "uncharacterized conserved protein"; protein_id "ADV85372.1"; transl_table "11"; exon_number "1";
CP002469.1	Genbank	gene	388609	390048	.	+	.	gene_id "VVMO6_00351"; transcript_id ""; gbkey "Gene"; gene_biotype "protein_coding"; locus_tag "VVMO6_00351"; old_locus_tag "VVM_00671";
CP002469.1	Genbank	CDS	388609	390045	.	+	0	gene_id "VVMO6_00351"; transcript_id "unassigned_transcript_395"; gbkey "CDS"; locus_tag "VVMO6_00351"; product "GGDEF domain"; protein_id "ADV85373.1"; transl_table "11"; exon_number "1";
CP002469.1	Genbank	start_codon	388609	388611	.	+	0	gene_id "VVMO6_00351"; transcript_id "unassigned_transcript_395"; gbkey "CDS"; locus_tag "VVMO6_00351"; product "GGDEF domain"; protein_id "ADV85373.1"; transl_table "11"; exon_number "1";
CP002469.1	Genbank	stop_codon	390046	390048	.	+	0	gene_id "VVMO6_00351"; transcript_id "unassigned_transcript_395"; gbkey "CDS"; locus_tag "VVMO6_00351"; product "GGDEF domain"; protein_id "ADV85373.1"; transl_table "11"; exon_number "1";
CP002469.1	Genbank	gene	390078	391370	.	-	.	gene_id "VVMO6_00352"; transcript_id ""; gbkey "Gene"; gene_biotype "protein_coding"; locus_tag "VVMO6_00352"; old_locus_tag "VVM_00673";
CP002469.1	Genbank	CDS	390081	391370	.	-	0	gene_id "VVMO6_00352"; transcript_id "unassigned_transcript_396"; gbkey "CDS"; locus_tag "VVMO6_00352"; product "Na+/H+ antiporter putative"; protein_id "ADV85374.1"; transl_table "11"; exon_number "1";
CP002469.1	Genbank	start_codon	391368	391370	.	-	0	gene_id "VVMO6_00352"; transcript_id "unassigned_transcript_396"; gbkey "CDS"; locus_tag "VVMO6_00352"; product "Na+/H+ antiporter putative"; protein_id "ADV85374.1"; transl_table "11"; exon_number "1";
CP002469.1	Genbank	stop_codon	390078	390080	.	-	0	gene_id "VVMO6_00352"; transcript_id "unassigned_transcript_396"; gbkey "CDS"; locus_tag "VVMO6_00352"; product "Na+/H+ antiporter putative"; protein_id "ADV85374.1"; transl_table "11"; exon_number "1";
CP002469.1	Genbank	gene	391596	395276	.	+	.	gene_id "VVMO6_00353"; transcript_id ""; gbkey "Gene"; gene_biotype "protein_coding"; locus_tag "VVMO6_00353"; old_locus_tag "VVM_00674";
CP002469.1	Genbank	CDS	391596	395273	.	+	0	gene_id "VVMO6_00353"; transcript_id "unassigned_transcript_397"; gbkey "CDS"; locus_tag "VVMO6_00353"; product "5-methyltetrahydrofolate-homocysteine methyltransferase"; protein_id "ADV85375.1"; transl_table "11"; exon_number "1";
CP002469.1	Genbank	start_codon	391596	391598	.	+	0	gene_id "VVMO6_00353"; transcript_id "unassigned_transcript_397"; gbkey "CDS"; locus_tag "VVMO6_00353"; product "5-methyltetrahydrofolate-homocysteine methyltransferase"; protein_id "ADV85375.1"; transl_table "11"; exon_number "1";
CP002469.1	Genbank	stop_codon	395274	395276	.	+	0	gene_id "VVMO6_00353"; transcript_id "unassigned_transcript_397"; gbkey "CDS"; locus_tag "VVMO6_00353"; product "5-methyltetrahydrofolate-homocysteine methyltransferase"; protein_id "ADV85375.1"; transl_table "11"; exon_number "1";
CP002469.1	Genbank	gene	395358	396707	.	-	.	gene_id "VVMO6_00354"; transcript_id ""; gbkey "Gene"; gene_biotype "protein_coding"; locus_tag "VVMO6_00354"; old_locus_tag "VVM_00680";
CP002469.1	Genbank	CDS	395361	396707	.	-	0	gene_id "VVMO6_00354"; transcript_id "unassigned_transcript_398"; gbkey "CDS"; locus_tag "VVMO6_00354"; product "aspartokinase"; protein_id "ADV85376.1"; transl_table "11"; exon_number "1";
CP002469.1	Genbank	start_codon	396705	396707	.	-	0	gene_id "VVMO6_00354"; transcript_id "unassigned_transcript_398"; gbkey "CDS"; locus_tag "VVMO6_00354"; product "aspartokinase"; protein_id "ADV85376.1"; transl_table "11"; exon_number "1";
CP002469.1	Genbank	stop_codon	395358	395360	.	-	0	gene_id "VVMO6_00354"; transcript_id "unassigned_transcript_398"; gbkey "CDS"; locus_tag "VVMO6_00354"; product "aspartokinase"; protein_id "ADV85376.1"; transl_table "11"; exon_number "1";
CP002469.1	Genbank	gene	397221	398342	.	+	.	gene_id "VVMO6_00355"; transcript_id ""; gbkey "Gene"; gene_biotype "protein_coding"; locus_tag "VVMO6_00355"; old_locus_tag "VVM_00681";
CP002469.1	Genbank	CDS	397221	398339	.	+	0	gene_id "VVMO6_00355"; transcript_id "unassigned_transcript_399"; gbkey "CDS"; locus_tag "VVMO6_00355"; product "serine-pyruvate aminotransferase / L-alanine:glyoxylate aminotransferase"; protein_id "ADV85377.1"; transl_table "11"; exon_number "1";
CP002469.1	Genbank	start_codon	397221	397223	.	+	0	gene_id "VVMO6_00355"; transcript_id "unassigned_transcript_399"; gbkey "CDS"; locus_tag "VVMO6_00355"; product "serine-pyruvate aminotransferase / L-alanine:glyoxylate aminotransferase"; protein_id "ADV85377.1"; transl_table "11"; exon_number "1";
CP002469.1	Genbank	stop_codon	398340	398342	.	+	0	gene_id "VVMO6_00355"; transcript_id "unassigned_transcript_399"; gbkey "CDS"; locus_tag "VVMO6_00355"; product "serine-pyruvate aminotransferase / L-alanine:glyoxylate aminotransferase"; protein_id "ADV85377.1"; transl_table "11"; exon_number "1";
CP002469.1	Genbank	gene	398407	400170	.	-	.	gene_id "VVMO6_00356"; transcript_id ""; gbkey "Gene"; gene_biotype "protein_coding"; locus_tag "VVMO6_00356"; old_locus_tag "VVM_00684";
CP002469.1	Genbank	CDS	398410	400170	.	-	0	gene_id "VVMO6_00356"; transcript_id "unassigned_transcript_400"; gbkey "CDS"; locus_tag "VVMO6_00356"; product "lipid A core-O-antigen ligase"; protein_id "ADV85378.1"; transl_table "11"; exon_number "1";
CP002469.1	Genbank	start_codon	400168	400170	.	-	0	gene_id "VVMO6_00356"; transcript_id "unassigned_transcript_400"; gbkey "CDS"; locus_tag "VVMO6_00356"; product "lipid A core-O-antigen ligase"; protein_id "ADV85378.1"; transl_table "11"; exon_number "1";
CP002469.1	Genbank	stop_codon	398407	398409	.	-	0	gene_id "VVMO6_00356"; transcript_id "unassigned_transcript_400"; gbkey "CDS"; locus_tag "VVMO6_00356"; product "lipid A core-O-antigen ligase"; protein_id "ADV85378.1"; transl_table "11"; exon_number "1";
CP002469.1	Genbank	gene	400237	403059	.	-	.	gene_id "VVMO6_00357"; transcript_id ""; gbkey "Gene"; gene_biotype "protein_coding"; locus_tag "VVMO6_00357"; old_locus_tag "VVM_00688";
CP002469.1	Genbank	CDS	400240	403059	.	-	0	gene_id "VVMO6_00357"; transcript_id "unassigned_transcript_401"; gbkey "CDS"; locus_tag "VVMO6_00357"; product "excinuclease ABC subunit A"; protein_id "ADV85379.1"; transl_table "11"; exon_number "1";
CP002469.1	Genbank	start_codon	403057	403059	.	-	0	gene_id "VVMO6_00357"; transcript_id "unassigned_transcript_401"; gbkey "CDS"; locus_tag "VVMO6_00357"; product "excinuclease ABC subunit A"; protein_id "ADV85379.1"; transl_table "11"; exon_number "1";
CP002469.1	Genbank	stop_codon	400237	400239	.	-	0	gene_id "VVMO6_00357"; transcript_id "unassigned_transcript_401"; gbkey "CDS"; locus_tag "VVMO6_00357"; product "excinuclease ABC subunit A"; protein_id "ADV85379.1"; transl_table "11"; exon_number "1";
CP002469.1	Genbank	gene	403202	404074	.	-	.	gene_id "VVMO6_00358"; transcript_id ""; gbkey "Gene"; gene_biotype "protein_coding"; locus_tag "VVMO6_00358"; old_locus_tag "VVM_00690";
CP002469.1	Genbank	CDS	403205	404074	.	-	0	gene_id "VVMO6_00358"; transcript_id "unassigned_transcript_402"; gbkey "CDS"; locus_tag "VVMO6_00358"; product "UTP-glucose-1-phosphate uridylyltransferase"; protein_id "ADV85380.1"; transl_table "11"; exon_number "1";
CP002469.1	Genbank	start_codon	404072	404074	.	-	0	gene_id "VVMO6_00358"; transcript_id "unassigned_transcript_402"; gbkey "CDS"; locus_tag "VVMO6_00358"; product "UTP-glucose-1-phosphate uridylyltransferase"; protein_id "ADV85380.1"; transl_table "11"; exon_number "1";
CP002469.1	Genbank	stop_codon	403202	403204	.	-	0	gene_id "VVMO6_00358"; transcript_id "unassigned_transcript_402"; gbkey "CDS"; locus_tag "VVMO6_00358"; product "UTP-glucose-1-phosphate uridylyltransferase"; protein_id "ADV85380.1"; transl_table "11"; exon_number "1";
CP002469.1	Genbank	gene	404260	404907	.	-	.	gene_id "VVMO6_00359"; transcript_id ""; gbkey "Gene"; gene_biotype "protein_coding"; locus_tag "VVMO6_00359"; old_locus_tag "VVM_00692";
CP002469.1	Genbank	CDS	404263	404907	.	-	0	gene_id "VVMO6_00359"; transcript_id "unassigned_transcript_403"; gbkey "CDS"; locus_tag "VVMO6_00359"; product "transcriptional regulator LuxR family"; protein_id "ADV85381.1"; transl_table "11"; exon_number "1";
CP002469.1	Genbank	start_codon	404905	404907	.	-	0	gene_id "VVMO6_00359"; transcript_id "unassigned_transcript_403"; gbkey "CDS"; locus_tag "VVMO6_00359"; product "transcriptional regulator LuxR family"; protein_id "ADV85381.1"; transl_table "11"; exon_number "1";
CP002469.1	Genbank	stop_codon	404260	404262	.	-	0	gene_id "VVMO6_00359"; transcript_id "unassigned_transcript_403"; gbkey "CDS"; locus_tag "VVMO6_00359"; product "transcriptional regulator LuxR family"; protein_id "ADV85381.1"; transl_table "11"; exon_number "1";
CP002469.1	Genbank	gene	405207	405746	.	+	.	gene_id "VVMO6_00360"; transcript_id ""; gbkey "Gene"; gene_biotype "protein_coding"; locus_tag "VVMO6_00360"; old_locus_tag "VVM_00693";
CP002469.1	Genbank	CDS	405207	405743	.	+	0	gene_id "VVMO6_00360"; transcript_id "unassigned_transcript_404"; gbkey "CDS"; locus_tag "VVMO6_00360"; product "single-stranded DNA-binding protein"; protein_id "ADV85382.1"; transl_table "11"; exon_number "1";
CP002469.1	Genbank	start_codon	405207	405209	.	+	0	gene_id "VVMO6_00360"; transcript_id "unassigned_transcript_404"; gbkey "CDS"; locus_tag "VVMO6_00360"; product "single-stranded DNA-binding protein"; protein_id "ADV85382.1"; transl_table "11"; exon_number "1";
CP002469.1	Genbank	stop_codon	405744	405746	.	+	0	gene_id "VVMO6_00360"; transcript_id "unassigned_transcript_404"; gbkey "CDS"; locus_tag "VVMO6_00360"; product "single-stranded DNA-binding protein"; protein_id "ADV85382.1"; transl_table "11"; exon_number "1";
CP002469.1	Genbank	gene	405953	407896	.	+	.	gene_id "VVMO6_00361"; transcript_id ""; gbkey "Gene"; gene_biotype "protein_coding"; locus_tag "VVMO6_00361"; old_locus_tag "VVM_00695";
CP002469.1	Genbank	CDS	405953	407893	.	+	0	gene_id "VVMO6_00361"; transcript_id "unassigned_transcript_405"; gbkey "CDS"; locus_tag "VVMO6_00361"; product "MSHA biogenesis protein MshH"; protein_id "ADV85383.1"; transl_table "11"; exon_number "1";
CP002469.1	Genbank	start_codon	405953	405955	.	+	0	gene_id "VVMO6_00361"; transcript_id "unassigned_transcript_405"; gbkey "CDS"; locus_tag "VVMO6_00361"; product "MSHA biogenesis protein MshH"; protein_id "ADV85383.1"; transl_table "11"; exon_number "1";
CP002469.1	Genbank	stop_codon	407894	407896	.	+	0	gene_id "VVMO6_00361"; transcript_id "unassigned_transcript_405"; gbkey "CDS"; locus_tag "VVMO6_00361"; product "MSHA biogenesis protein MshH"; protein_id "ADV85383.1"; transl_table "11"; exon_number "1";
CP002469.1	Genbank	gene	407909	409369	.	+	.	gene_id "VVMO6_00362"; transcript_id ""; gbkey "Gene"; gene_biotype "protein_coding"; locus_tag "VVMO6_00362"; old_locus_tag "VVM_00698";
CP002469.1	Genbank	CDS	407909	409366	.	+	0	gene_id "VVMO6_00362"; transcript_id "unassigned_transcript_406"; gbkey "CDS"; locus_tag "VVMO6_00362"; product "MSHA biogenesis protein MshI"; protein_id "ADV85384.1"; transl_table "11"; exon_number "1";
CP002469.1	Genbank	start_codon	407909	407911	.	+	0	gene_id "VVMO6_00362"; transcript_id "unassigned_transcript_406"; gbkey "CDS"; locus_tag "VVMO6_00362"; product "MSHA biogenesis protein MshI"; protein_id "ADV85384.1"; transl_table "11"; exon_number "1";
CP002469.1	Genbank	stop_codon	409367	409369	.	+	0	gene_id "VVMO6_00362"; transcript_id "unassigned_transcript_406"; gbkey "CDS"; locus_tag "VVMO6_00362"; product "MSHA biogenesis protein MshI"; protein_id "ADV85384.1"; transl_table "11"; exon_number "1";
CP002469.1	Genbank	gene	409366	410016	.	+	.	gene_id "VVMO6_00363"; transcript_id ""; gbkey "Gene"; gene_biotype "protein_coding"; locus_tag "VVMO6_00363"; old_locus_tag "VVM_00700";
CP002469.1	Genbank	CDS	409366	410013	.	+	0	gene_id "VVMO6_00363"; transcript_id "unassigned_transcript_407"; gbkey "CDS"; locus_tag "VVMO6_00363"; product "MSHA biogenesis protein MshJ"; protein_id "ADV85385.1"; transl_table "11"; exon_number "1";
CP002469.1	Genbank	start_codon	409366	409368	.	+	0	gene_id "VVMO6_00363"; transcript_id "unassigned_transcript_407"; gbkey "CDS"; locus_tag "VVMO6_00363"; product "MSHA biogenesis protein MshJ"; protein_id "ADV85385.1"; transl_table "11"; exon_number "1";
CP002469.1	Genbank	stop_codon	410014	410016	.	+	0	gene_id "VVMO6_00363"; transcript_id "unassigned_transcript_407"; gbkey "CDS"; locus_tag "VVMO6_00363"; product "MSHA biogenesis protein MshJ"; protein_id "ADV85385.1"; transl_table "11"; exon_number "1";
CP002469.1	Genbank	gene	410009	410329	.	+	.	gene_id "VVMO6_00364"; transcript_id ""; gbkey "Gene"; gene_biotype "protein_coding"; locus_tag "VVMO6_00364"; old_locus_tag "VVM_00701";
CP002469.1	Genbank	CDS	410009	410326	.	+	0	gene_id "VVMO6_00364"; transcript_id "unassigned_transcript_408"; gbkey "CDS"; locus_tag "VVMO6_00364"; product "MSHA biogenesis protein MshK"; protein_id "ADV85386.1"; transl_table "11"; exon_number "1";
CP002469.1	Genbank	start_codon	410009	410011	.	+	0	gene_id "VVMO6_00364"; transcript_id "unassigned_transcript_408"; gbkey "CDS"; locus_tag "VVMO6_00364"; product "MSHA biogenesis protein MshK"; protein_id "ADV85386.1"; transl_table "11"; exon_number "1";
CP002469.1	Genbank	stop_codon	410327	410329	.	+	0	gene_id "VVMO6_00364"; transcript_id "unassigned_transcript_408"; gbkey "CDS"; locus_tag "VVMO6_00364"; product "MSHA biogenesis protein MshK"; protein_id "ADV85386.1"; transl_table "11"; exon_number "1";
CP002469.1	Genbank	gene	410396	411991	.	+	.	gene_id "VVMO6_00365"; transcript_id ""; gbkey "Gene"; gene_biotype "protein_coding"; locus_tag "VVMO6_00365"; old_locus_tag "VVM_00702";
CP002469.1	Genbank	CDS	410396	411988	.	+	0	gene_id "VVMO6_00365"; transcript_id "unassigned_transcript_409"; gbkey "CDS"; locus_tag "VVMO6_00365"; product "MSHA biogenesis protein MshL"; protein_id "ADV85387.1"; transl_table "11"; exon_number "1";
CP002469.1	Genbank	start_codon	410396	410398	.	+	0	gene_id "VVMO6_00365"; transcript_id "unassigned_transcript_409"; gbkey "CDS"; locus_tag "VVMO6_00365"; product "MSHA biogenesis protein MshL"; protein_id "ADV85387.1"; transl_table "11"; exon_number "1";
CP002469.1	Genbank	stop_codon	411989	411991	.	+	0	gene_id "VVMO6_00365"; transcript_id "unassigned_transcript_409"; gbkey "CDS"; locus_tag "VVMO6_00365"; product "MSHA biogenesis protein MshL"; protein_id "ADV85387.1"; transl_table "11"; exon_number "1";
CP002469.1	Genbank	gene	411999	412847	.	+	.	gene_id "VVMO6_00366"; transcript_id ""; gbkey "Gene"; gene_biotype "protein_coding"; locus_tag "VVMO6_00366"; old_locus_tag "VVM_00704";
CP002469.1	Genbank	CDS	411999	412844	.	+	0	gene_id "VVMO6_00366"; transcript_id "unassigned_transcript_410"; gbkey "CDS"; locus_tag "VVMO6_00366"; product "MSHA biogenesis protein MshM"; protein_id "ADV85388.1"; transl_table "11"; exon_number "1";
CP002469.1	Genbank	start_codon	411999	412001	.	+	0	gene_id "VVMO6_00366"; transcript_id "unassigned_transcript_410"; gbkey "CDS"; locus_tag "VVMO6_00366"; product "MSHA biogenesis protein MshM"; protein_id "ADV85388.1"; transl_table "11"; exon_number "1";
CP002469.1	Genbank	stop_codon	412845	412847	.	+	0	gene_id "VVMO6_00366"; transcript_id "unassigned_transcript_410"; gbkey "CDS"; locus_tag "VVMO6_00366"; product "MSHA biogenesis protein MshM"; protein_id "ADV85388.1"; transl_table "11"; exon_number "1";
CP002469.1	Genbank	gene	412844	413965	.	+	.	gene_id "VVMO6_00367"; transcript_id ""; gbkey "Gene"; gene_biotype "protein_coding"; locus_tag "VVMO6_00367"; old_locus_tag "VVM_00705";
CP002469.1	Genbank	CDS	412844	413962	.	+	0	gene_id "VVMO6_00367"; transcript_id "unassigned_transcript_411"; gbkey "CDS"; locus_tag "VVMO6_00367"; product "MSHA biogenesis protein MshN"; protein_id "ADV85389.1"; transl_table "11"; exon_number "1";
CP002469.1	Genbank	start_codon	412844	412846	.	+	0	gene_id "VVMO6_00367"; transcript_id "unassigned_transcript_411"; gbkey "CDS"; locus_tag "VVMO6_00367"; product "MSHA biogenesis protein MshN"; protein_id "ADV85389.1"; transl_table "11"; exon_number "1";
CP002469.1	Genbank	stop_codon	413963	413965	.	+	0	gene_id "VVMO6_00367"; transcript_id "unassigned_transcript_411"; gbkey "CDS"; locus_tag "VVMO6_00367"; product "MSHA biogenesis protein MshN"; protein_id "ADV85389.1"; transl_table "11"; exon_number "1";
CP002469.1	Genbank	gene	413962	415686	.	+	.	gene_id "VVMO6_00368"; transcript_id ""; gbkey "Gene"; gene_biotype "protein_coding"; locus_tag "VVMO6_00368"; old_locus_tag "VVM_00707";
CP002469.1	Genbank	CDS	413962	415683	.	+	0	gene_id "VVMO6_00368"; transcript_id "unassigned_transcript_412"; gbkey "CDS"; locus_tag "VVMO6_00368"; product "MSHA biogenesis protein MshE"; protein_id "ADV85390.1"; transl_table "11"; exon_number "1";
CP002469.1	Genbank	start_codon	413962	413964	.	+	0	gene_id "VVMO6_00368"; transcript_id "unassigned_transcript_412"; gbkey "CDS"; locus_tag "VVMO6_00368"; product "MSHA biogenesis protein MshE"; protein_id "ADV85390.1"; transl_table "11"; exon_number "1";
CP002469.1	Genbank	stop_codon	415684	415686	.	+	0	gene_id "VVMO6_00368"; transcript_id "unassigned_transcript_412"; gbkey "CDS"; locus_tag "VVMO6_00368"; product "MSHA biogenesis protein MshE"; protein_id "ADV85390.1"; transl_table "11"; exon_number "1";
CP002469.1	Genbank	gene	415696	416916	.	+	.	gene_id "VVMO6_00369"; transcript_id ""; gbkey "Gene"; gene_biotype "protein_coding"; locus_tag "VVMO6_00369"; old_locus_tag "VVM_00709";
CP002469.1	Genbank	CDS	415696	416913	.	+	0	gene_id "VVMO6_00369"; transcript_id "unassigned_transcript_413"; gbkey "CDS"; locus_tag "VVMO6_00369"; product "MSHA biogenesis protein MshG"; protein_id "ADV85391.1"; transl_table "11"; exon_number "1";
CP002469.1	Genbank	start_codon	415696	415698	.	+	0	gene_id "VVMO6_00369"; transcript_id "unassigned_transcript_413"; gbkey "CDS"; locus_tag "VVMO6_00369"; product "MSHA biogenesis protein MshG"; protein_id "ADV85391.1"; transl_table "11"; exon_number "1";
CP002469.1	Genbank	stop_codon	416914	416916	.	+	0	gene_id "VVMO6_00369"; transcript_id "unassigned_transcript_413"; gbkey "CDS"; locus_tag "VVMO6_00369"; product "MSHA biogenesis protein MshG"; protein_id "ADV85391.1"; transl_table "11"; exon_number "1";
CP002469.1	Genbank	gene	416920	417381	.	+	.	gene_id "VVMO6_00370"; transcript_id ""; gbkey "Gene"; gene_biotype "protein_coding"; locus_tag "VVMO6_00370"; old_locus_tag "VVM_00711";
CP002469.1	Genbank	CDS	416920	417378	.	+	0	gene_id "VVMO6_00370"; transcript_id "unassigned_transcript_414"; gbkey "CDS"; locus_tag "VVMO6_00370"; product "MSHA biogenesis protein MshF"; protein_id "ADV85392.1"; transl_table "11"; exon_number "1";
CP002469.1	Genbank	start_codon	416920	416922	.	+	0	gene_id "VVMO6_00370"; transcript_id "unassigned_transcript_414"; gbkey "CDS"; locus_tag "VVMO6_00370"; product "MSHA biogenesis protein MshF"; protein_id "ADV85392.1"; transl_table "11"; exon_number "1";
CP002469.1	Genbank	stop_codon	417379	417381	.	+	0	gene_id "VVMO6_00370"; transcript_id "unassigned_transcript_414"; gbkey "CDS"; locus_tag "VVMO6_00370"; product "MSHA biogenesis protein MshF"; protein_id "ADV85392.1"; transl_table "11"; exon_number "1";
CP002469.1	Genbank	gene	417460	418038	.	+	.	gene_id "VVMO6_00371"; transcript_id ""; gbkey "Gene"; gene_biotype "protein_coding"; locus_tag "VVMO6_00371"; old_locus_tag "VVM_00712";
CP002469.1	Genbank	CDS	417460	418035	.	+	0	gene_id "VVMO6_00371"; transcript_id "unassigned_transcript_415"; gbkey "CDS"; locus_tag "VVMO6_00371"; product "MSHA pilin protein MshB"; protein_id "ADV85393.1"; transl_table "11"; exon_number "1";
CP002469.1	Genbank	start_codon	417460	417462	.	+	0	gene_id "VVMO6_00371"; transcript_id "unassigned_transcript_415"; gbkey "CDS"; locus_tag "VVMO6_00371"; product "MSHA pilin protein MshB"; protein_id "ADV85393.1"; transl_table "11"; exon_number "1";
CP002469.1	Genbank	stop_codon	418036	418038	.	+	0	gene_id "VVMO6_00371"; transcript_id "unassigned_transcript_415"; gbkey "CDS"; locus_tag "VVMO6_00371"; product "MSHA pilin protein MshB"; protein_id "ADV85393.1"; transl_table "11"; exon_number "1";
CP002469.1	Genbank	gene	418072	418581	.	+	.	gene_id "VVMO6_00372"; transcript_id ""; gbkey "Gene"; gene_biotype "protein_coding"; locus_tag "VVMO6_00372"; old_locus_tag "VVM_00713";
CP002469.1	Genbank	CDS	418072	418578	.	+	0	gene_id "VVMO6_00372"; transcript_id "unassigned_transcript_416"; gbkey "CDS"; locus_tag "VVMO6_00372"; product "MSHA pilin protein MshA"; protein_id "ADV85394.1"; transl_table "11"; exon_number "1";
CP002469.1	Genbank	start_codon	418072	418074	.	+	0	gene_id "VVMO6_00372"; transcript_id "unassigned_transcript_416"; gbkey "CDS"; locus_tag "VVMO6_00372"; product "MSHA pilin protein MshA"; protein_id "ADV85394.1"; transl_table "11"; exon_number "1";
CP002469.1	Genbank	stop_codon	418579	418581	.	+	0	gene_id "VVMO6_00372"; transcript_id "unassigned_transcript_416"; gbkey "CDS"; locus_tag "VVMO6_00372"; product "MSHA pilin protein MshA"; protein_id "ADV85394.1"; transl_table "11"; exon_number "1";
CP002469.1	Genbank	gene	418602	419096	.	+	.	gene_id "VVMO6_00373"; transcript_id ""; gbkey "Gene"; gene_biotype "protein_coding"; locus_tag "VVMO6_00373"; old_locus_tag "VVM_00714";
CP002469.1	Genbank	CDS	418602	419093	.	+	0	gene_id "VVMO6_00373"; transcript_id "unassigned_transcript_417"; gbkey "CDS"; locus_tag "VVMO6_00373"; product "MSHA pilin protein MshC"; protein_id "ADV85395.1"; transl_table "11"; exon_number "1";
CP002469.1	Genbank	start_codon	418602	418604	.	+	0	gene_id "VVMO6_00373"; transcript_id "unassigned_transcript_417"; gbkey "CDS"; locus_tag "VVMO6_00373"; product "MSHA pilin protein MshC"; protein_id "ADV85395.1"; transl_table "11"; exon_number "1";
CP002469.1	Genbank	stop_codon	419094	419096	.	+	0	gene_id "VVMO6_00373"; transcript_id "unassigned_transcript_417"; gbkey "CDS"; locus_tag "VVMO6_00373"; product "MSHA pilin protein MshC"; protein_id "ADV85395.1"; transl_table "11"; exon_number "1";
CP002469.1	Genbank	gene	419096	419662	.	+	.	gene_id "VVMO6_00374"; transcript_id ""; gbkey "Gene"; gene_biotype "protein_coding"; locus_tag "VVMO6_00374"; old_locus_tag "VVM_00715";
CP002469.1	Genbank	CDS	419096	419659	.	+	0	gene_id "VVMO6_00374"; transcript_id "unassigned_transcript_418"; gbkey "CDS"; locus_tag "VVMO6_00374"; product "MSHA pilin protein MshD"; protein_id "ADV85396.1"; transl_table "11"; exon_number "1";
CP002469.1	Genbank	start_codon	419096	419098	.	+	0	gene_id "VVMO6_00374"; transcript_id "unassigned_transcript_418"; gbkey "CDS"; locus_tag "VVMO6_00374"; product "MSHA pilin protein MshD"; protein_id "ADV85396.1"; transl_table "11"; exon_number "1";
CP002469.1	Genbank	stop_codon	419660	419662	.	+	0	gene_id "VVMO6_00374"; transcript_id "unassigned_transcript_418"; gbkey "CDS"; locus_tag "VVMO6_00374"; product "MSHA pilin protein MshD"; protein_id "ADV85396.1"; transl_table "11"; exon_number "1";
CP002469.1	Genbank	gene	419662	420351	.	+	.	gene_id "VVMO6_00375"; transcript_id ""; gbkey "Gene"; gene_biotype "protein_coding"; locus_tag "VVMO6_00375"; old_locus_tag "VVM_00718";
CP002469.1	Genbank	CDS	419662	420348	.	+	0	gene_id "VVMO6_00375"; transcript_id "unassigned_transcript_419"; gbkey "CDS"; locus_tag "VVMO6_00375"; product "MSHA biogenesis protein MshO"; protein_id "ADV85397.1"; transl_table "11"; exon_number "1";
CP002469.1	Genbank	start_codon	419662	419664	.	+	0	gene_id "VVMO6_00375"; transcript_id "unassigned_transcript_419"; gbkey "CDS"; locus_tag "VVMO6_00375"; product "MSHA biogenesis protein MshO"; protein_id "ADV85397.1"; transl_table "11"; exon_number "1";
CP002469.1	Genbank	stop_codon	420349	420351	.	+	0	gene_id "VVMO6_00375"; transcript_id "unassigned_transcript_419"; gbkey "CDS"; locus_tag "VVMO6_00375"; product "MSHA biogenesis protein MshO"; protein_id "ADV85397.1"; transl_table "11"; exon_number "1";
CP002469.1	Genbank	gene	420341	420757	.	+	.	gene_id "VVMO6_00376"; transcript_id ""; gbkey "Gene"; gene_biotype "protein_coding"; locus_tag "VVMO6_00376"; old_locus_tag "VVM_00719";
CP002469.1	Genbank	CDS	420341	420754	.	+	0	gene_id "VVMO6_00376"; transcript_id "unassigned_transcript_420"; gbkey "CDS"; locus_tag "VVMO6_00376"; product "MSHA biogenesis protein MshP"; protein_id "ADV85398.1"; transl_table "11"; exon_number "1";
CP002469.1	Genbank	start_codon	420341	420343	.	+	0	gene_id "VVMO6_00376"; transcript_id "unassigned_transcript_420"; gbkey "CDS"; locus_tag "VVMO6_00376"; product "MSHA biogenesis protein MshP"; protein_id "ADV85398.1"; transl_table "11"; exon_number "1";
CP002469.1	Genbank	stop_codon	420755	420757	.	+	0	gene_id "VVMO6_00376"; transcript_id "unassigned_transcript_420"; gbkey "CDS"; locus_tag "VVMO6_00376"; product "MSHA biogenesis protein MshP"; protein_id "ADV85398.1"; transl_table "11"; exon_number "1";
CP002469.1	Genbank	gene	420761	425032	.	+	.	gene_id "VVMO6_00377"; transcript_id ""; gbkey "Gene"; gene_biotype "protein_coding"; locus_tag "VVMO6_00377"; old_locus_tag "VVM_00720";
CP002469.1	Genbank	CDS	420761	425029	.	+	0	gene_id "VVMO6_00377"; transcript_id "unassigned_transcript_421"; gbkey "CDS"; locus_tag "VVMO6_00377"; product "MSHA biogenesis protein MshQ"; protein_id "ADV85399.1"; transl_table "11"; exon_number "1";
CP002469.1	Genbank	start_codon	420761	420763	.	+	0	gene_id "VVMO6_00377"; transcript_id "unassigned_transcript_421"; gbkey "CDS"; locus_tag "VVMO6_00377"; product "MSHA biogenesis protein MshQ"; protein_id "ADV85399.1"; transl_table "11"; exon_number "1";
CP002469.1	Genbank	stop_codon	425030	425032	.	+	0	gene_id "VVMO6_00377"; transcript_id "unassigned_transcript_421"; gbkey "CDS"; locus_tag "VVMO6_00377"; product "MSHA biogenesis protein MshQ"; protein_id "ADV85399.1"; transl_table "11"; exon_number "1";
CP002469.1	Genbank	gene	425185	426228	.	+	.	gene_id "VVMO6_00378"; transcript_id ""; gbkey "Gene"; gene_biotype "protein_coding"; locus_tag "VVMO6_00378"; old_locus_tag "VVM_00726";
CP002469.1	Genbank	CDS	425185	426225	.	+	0	gene_id "VVMO6_00378"; transcript_id "unassigned_transcript_422"; gbkey "CDS"; locus_tag "VVMO6_00378"; product "rod shape-determining protein MreB"; protein_id "ADV85400.1"; transl_table "11"; exon_number "1";
CP002469.1	Genbank	start_codon	425185	425187	.	+	0	gene_id "VVMO6_00378"; transcript_id "unassigned_transcript_422"; gbkey "CDS"; locus_tag "VVMO6_00378"; product "rod shape-determining protein MreB"; protein_id "ADV85400.1"; transl_table "11"; exon_number "1";
CP002469.1	Genbank	stop_codon	426226	426228	.	+	0	gene_id "VVMO6_00378"; transcript_id "unassigned_transcript_422"; gbkey "CDS"; locus_tag "VVMO6_00378"; product "rod shape-determining protein MreB"; protein_id "ADV85400.1"; transl_table "11"; exon_number "1";
CP002469.1	Genbank	gene	426285	427175	.	+	.	gene_id "VVMO6_00379"; transcript_id ""; gbkey "Gene"; gene_biotype "protein_coding"; locus_tag "VVMO6_00379"; old_locus_tag "VVM_00728";
CP002469.1	Genbank	CDS	426285	427172	.	+	0	gene_id "VVMO6_00379"; transcript_id "unassigned_transcript_423"; gbkey "CDS"; locus_tag "VVMO6_00379"; product "rod shape-determining protein MreC"; protein_id "ADV85401.1"; transl_table "11"; exon_number "1";
CP002469.1	Genbank	start_codon	426285	426287	.	+	0	gene_id "VVMO6_00379"; transcript_id "unassigned_transcript_423"; gbkey "CDS"; locus_tag "VVMO6_00379"; product "rod shape-determining protein MreC"; protein_id "ADV85401.1"; transl_table "11"; exon_number "1";
CP002469.1	Genbank	stop_codon	427173	427175	.	+	0	gene_id "VVMO6_00379"; transcript_id "unassigned_transcript_423"; gbkey "CDS"; locus_tag "VVMO6_00379"; product "rod shape-determining protein MreC"; protein_id "ADV85401.1"; transl_table "11"; exon_number "1";
CP002469.1	Genbank	gene	427165	427653	.	+	.	gene_id "VVMO6_00380"; transcript_id ""; gbkey "Gene"; gene_biotype "protein_coding"; locus_tag "VVMO6_00380"; old_locus_tag "VVM_00729";
CP002469.1	Genbank	CDS	427165	427650	.	+	0	gene_id "VVMO6_00380"; transcript_id "unassigned_transcript_424"; gbkey "CDS"; locus_tag "VVMO6_00380"; product "rod shape-determining protein MreD"; protein_id "ADV85402.1"; transl_table "11"; exon_number "1";
CP002469.1	Genbank	start_codon	427165	427167	.	+	0	gene_id "VVMO6_00380"; transcript_id "unassigned_transcript_424"; gbkey "CDS"; locus_tag "VVMO6_00380"; product "rod shape-determining protein MreD"; protein_id "ADV85402.1"; transl_table "11"; exon_number "1";
CP002469.1	Genbank	stop_codon	427651	427653	.	+	0	gene_id "VVMO6_00380"; transcript_id "unassigned_transcript_424"; gbkey "CDS"; locus_tag "VVMO6_00380"; product "rod shape-determining protein MreD"; protein_id "ADV85402.1"; transl_table "11"; exon_number "1";
CP002469.1	Genbank	gene	427658	428218	.	+	.	gene_id "VVMO6_00381"; transcript_id ""; gbkey "Gene"; gene_biotype "protein_coding"; locus_tag "VVMO6_00381"; old_locus_tag "VVM_00730";
CP002469.1	Genbank	CDS	427658	428215	.	+	0	gene_id "VVMO6_00381"; transcript_id "unassigned_transcript_425"; gbkey "CDS"; locus_tag "VVMO6_00381"; product "septum formation protein Maf"; protein_id "ADV85403.1"; transl_table "11"; exon_number "1";
CP002469.1	Genbank	start_codon	427658	427660	.	+	0	gene_id "VVMO6_00381"; transcript_id "unassigned_transcript_425"; gbkey "CDS"; locus_tag "VVMO6_00381"; product "septum formation protein Maf"; protein_id "ADV85403.1"; transl_table "11"; exon_number "1";
CP002469.1	Genbank	stop_codon	428216	428218	.	+	0	gene_id "VVMO6_00381"; transcript_id "unassigned_transcript_425"; gbkey "CDS"; locus_tag "VVMO6_00381"; product "septum formation protein Maf"; protein_id "ADV85403.1"; transl_table "11"; exon_number "1";
CP002469.1	Genbank	gene	428241	429710	.	+	.	gene_id "VVMO6_00382"; transcript_id ""; gbkey "Gene"; gene_biotype "protein_coding"; locus_tag "VVMO6_00382"; old_locus_tag "VVM_00731";
[truncated: 17,009 more rows]

## Sheet: deacetylase
CP002469.1	Genbank	CDS	338113	339246	gene_id "VVMO6_00311"; transcript_id "unassigned_transcript_343"; gbkey "CDS"; locus_tag "VVMO6_00311"; product "acetylornithine deacetylase"; protein_id "ADV85333.1"; transl_table "11"; exon_number "1";
[truncated: 8 more rows]

[truncated: 1 more sheets: acetyltransferase]
