# Supplementary material for: Acetylome Analysis in Vibrio vulnificus MO6-24/O Reveals Extensive Lysine Acetylation in Carbon Metabolism and Protein Synthesis Pathways: A Pilot Study
Source: Pathogens. 2026 Jul 7;15(7):718. doi: 10.3390/pathogens15070718 (PMC13415618; doi:10.3390/pathogens15070718)
Supplement: Supplementary file 1 [file pathogens-15-00718-s001.zip › Table S4.xlsx]

## Sheet: Supplementary Table S4
Entry	Entry name	Status	Protein names	Gene names	Organism	Length
E8VKP2	E8VKP2_VIBVM	unreviewed	D-3-phosphoglycerate dehydrogenase (EC 1.1.1.95)	VVMO6_00454	Vibrio vulnificus (strain MO6-24/O)	409
E8VKP4	E8VKP4_VIBVM	unreviewed	Ribose-5-phosphate isomerase A (EC 5.3.1.6) (Phosphoriboisomerase A)	rpiA VVMO6_00456	Vibrio vulnificus (strain MO6-24/O)	218
E8VKQ8	E8VKQ8_VIBVM	unreviewed	Sigma factor RpoE negative regulatory protein RseB	VVMO6_00470	Vibrio vulnificus (strain MO6-24/O)	325
E8VKR5	E8VKR5_VIBVM	unreviewed	Pyridoxine 5'-phosphate synthase (PNP synthase) (EC 2.6.99.2)	pdxJ VVMO6_00477	Vibrio vulnificus (strain MO6-24/O)	243
E8VKS3	E8VKS3_VIBVM	unreviewed	GTP pyrophosphokinase , (P)ppGpp synthetase I (EC 2.7.6.5)	VVMO6_00485	Vibrio vulnificus (strain MO6-24/O)	741
E8VKS5	E8VKS5_VIBVM	unreviewed	CTP synthase (EC 6.3.4.2) (CTP synthetase) (UTP--ammonia ligase)	pyrG VVMO6_00487	Vibrio vulnificus (strain MO6-24/O)	545
E8VKS6	E8VKS6_VIBVM	unreviewed	Enolase (EC 4.2.1.11) (2-phospho-D-glycerate hydro-lyase) (2-phosphoglycerate dehydratase)	eno VVMO6_00488	Vibrio vulnificus (strain MO6-24/O)	433
E8VKT3	E8VKT3_VIBVM	unreviewed	Protein-L-isoaspartate O-methyltransferase (EC 2.1.1.77) (L-isoaspartyl protein carboxyl methyltransferase) (Protein L-isoaspartyl methyltransferase) (Protein-beta-aspartate methyltransferase)	pcm VVMO6_00495	Vibrio vulnificus (strain MO6-24/O)	208
E8VKT8	E8VKT8_VIBVM	unreviewed	Protein RecA (Recombinase A)	recA VVMO6_00500	Vibrio vulnificus (strain MO6-24/O)	349
E8VKU0	E8VKU0_VIBVM	unreviewed	Alanine--tRNA ligase (EC 6.1.1.7) (Alanyl-tRNA synthetase)	alaS VVMO6_00502	Vibrio vulnificus (strain MO6-24/O)	860
E8VKU2	E8VKU2_VIBVM	unreviewed	Carbon storage regulator homolog	csrA VVMO6_00504	Vibrio vulnificus (strain MO6-24/O)	63
E8VKU4	E8VKU4_VIBVM	unreviewed	Oxaloacetate decarboxylase alpha chain (EC 4.1.1.3)	VVMO6_00506	Vibrio vulnificus (strain MO6-24/O)	594
E8VKU8	E8VKU8_VIBVM	unreviewed	Protease, insulinase family/protease, insulinase family	VVMO6_00510	Vibrio vulnificus (strain MO6-24/O)	952
E8VKU9	E8VKU9_VIBVM	unreviewed	Glutamate--cysteine ligase (EC 6.3.2.2) (Gamma-ECS) (Gamma-glutamylcysteine synthetase)	gshA VVMO6_00511	Vibrio vulnificus (strain MO6-24/O)	521
E8VKV1	E8VKV1_VIBVM	unreviewed	S-ribosylhomocysteine lyase (EC 4.4.1.21) (AI-2 synthesis protein) (Autoinducer-2 production protein LuxS)	luxS VVMO6_00513	Vibrio vulnificus (strain MO6-24/O)	172
E8VKV5	E8VKV5_VIBVM	unreviewed	30S ribosomal protein S16	rpsP VVMO6_00517	Vibrio vulnificus (strain MO6-24/O)	82
E8VKV7	E8VKV7_VIBVM	unreviewed	tRNA (guanine-N(1)-)-methyltransferase (EC 2.1.1.228) (M1G-methyltransferase) (tRNA [GM37] methyltransferase)	trmD VVMO6_00519	Vibrio vulnificus (strain MO6-24/O)	249
E8VKV8	E8VKV8_VIBVM	unreviewed	50S ribosomal protein L19	rplS VVMO6_00520	Vibrio vulnificus (strain MO6-24/O)	117
E8VKW7	E8VKW7_VIBVM	unreviewed	4-hydroxyphenylpyruvate dioxygenase (EC 1.13.11.27)	VVMO6_01723	Vibrio vulnificus (strain MO6-24/O)	357
E8VKX9	E8VKX9_VIBVM	unreviewed	Uncharacterized protein	VVMO6_01735	Vibrio vulnificus (strain MO6-24/O)	191
E8VKY2	E8VKY2_VIBVM	unreviewed	Succinylglutamate desuccinylase (EC 3.5.1.96)	astE VVMO6_01738	Vibrio vulnificus (strain MO6-24/O)	342
E8VKZ4	E8VKZ4_VIBVM	unreviewed	Phosphoribosylaminoimidazole-succinocarboxamide synthase (EC 6.3.2.6) (SAICAR synthetase)	purC VVMO6_01750	Vibrio vulnificus (strain MO6-24/O)	367
E8VKZ8	E8VKZ8_VIBVM	unreviewed	NAD-dependent malic enzyme (NAD-ME) (EC 1.1.1.38)	maeA VVMO6_01754	Vibrio vulnificus (strain MO6-24/O)	562
E8VL00	E8VL00_VIBVM	unreviewed	Di-and tricarboxylate transporter	VVMO6_01756	Vibrio vulnificus (strain MO6-24/O)	456
E8VL03	E8VL03_VIBVM	unreviewed	Cysteine desulfurase (EC 2.8.1.7)	VVMO6_01759	Vibrio vulnificus (strain MO6-24/O)	414
E8VL04	E8VL04_VIBVM	unreviewed	Uncharacterized protein	VVMO6_01760	Vibrio vulnificus (strain MO6-24/O)	218
E8VL05	E8VL05_VIBVM	unreviewed	Thioredoxin reductase (EC 1.8.1.9)	VVMO6_01761	Vibrio vulnificus (strain MO6-24/O)	319
E8VL06	E8VL06_VIBVM	unreviewed	Transport ATP-binding protein CydD	VVMO6_01762	Vibrio vulnificus (strain MO6-24/O)	595
E8VL09	E8VL09_VIBVM	unreviewed	Phosphoserine aminotransferase (EC 2.6.1.52) (Phosphohydroxythreonine aminotransferase)	serC VVMO6_01765	Vibrio vulnificus (strain MO6-24/O)	364
E8VL11	E8VL11_VIBVM	unreviewed	Sensor histidine kinase	VVMO6_01767	Vibrio vulnificus (strain MO6-24/O)	647
E8VL15	E8VL15_VIBVM	unreviewed	Predicted signal transduction protein	VVMO6_01771	Vibrio vulnificus (strain MO6-24/O)	306
E8VL17	E8VL17_VIBVM	unreviewed	Uncharacterized protein	VVMO6_01773	Vibrio vulnificus (strain MO6-24/O)	170
E8VL18	E8VL18_VIBVM	unreviewed	Glutamate decarboxylase, eukaryotic type (EC 4.1.1.15)	VVMO6_01774	Vibrio vulnificus (strain MO6-24/O)	553
E8VL19	E8VL19_VIBVM	unreviewed	Phosphogluconate repressor HexR, RpiR family	VVMO6_01775	Vibrio vulnificus (strain MO6-24/O)	284
E8VL21	E8VL21_VIBVM	unreviewed	Glutaredoxin 1	VVMO6_01777	Vibrio vulnificus (strain MO6-24/O)	87
E8VL24	E8VL24_VIBVM	unreviewed	Putative reductase VVMO6_01780 (EC 1.3.1.-)	VVMO6_01780	Vibrio vulnificus (strain MO6-24/O)	400
E8VL41	E8VL41_VIBVM	unreviewed	50S ribosomal protein L25	rplY VVMO6_01797	Vibrio vulnificus (strain MO6-24/O)	92
E8VL42	E8VL42_VIBVM	unreviewed	Protoporphyrinogen IX oxidase oxygen-independent HemG (EC 1.3.-.-)	VVMO6_02950	Vibrio vulnificus (strain MO6-24/O)	174
E8VL45	E8VL45_VIBVM	unreviewed	Fatty acid oxidation complex subunit alpha	fadB VVMO6_02953	Vibrio vulnificus (strain MO6-24/O)	723
E8VL47	E8VL47_VIBVM	unreviewed	YhdH, a putative quinone oxidoreductase	VVMO6_02955	Vibrio vulnificus (strain MO6-24/O)	326
E8VL53	E8VL53_VIBVM	unreviewed	Glycine--tRNA ligase alpha subunit (EC 6.1.1.14) (Glycyl-tRNA synthetase alpha subunit)	glyQ VVMO6_02961	Vibrio vulnificus (strain MO6-24/O)	305
E8VL54	E8VL54_VIBVM	unreviewed	Glycine--tRNA ligase beta subunit (EC 6.1.1.14) (Glycyl-tRNA synthetase beta subunit)	glyS VVMO6_02962	Vibrio vulnificus (strain MO6-24/O)	693
E8VL56	E8VL56_VIBVM	unreviewed	Valine-pyruvate aminotransferase (EC 2.6.1.66)	VVMO6_02964	Vibrio vulnificus (strain MO6-24/O)	418
E8VL59	E8VL59_VIBVM	unreviewed	DNA gyrase subunit B (EC 5.99.1.3)	gyrB VVMO6_02967	Vibrio vulnificus (strain MO6-24/O)	805
E8VL61	E8VL61_VIBVM	unreviewed	DNA polymerase III subunit beta (EC 2.7.7.7)	VVMO6_02969	Vibrio vulnificus (strain MO6-24/O)	366
E8VL62	E8VL62_VIBVM	unreviewed	Chromosomal replication initiator protein DnaA	dnaA VVMO6_02970	Vibrio vulnificus (strain MO6-24/O)	445
E8VL64	E8VL64_VIBVM	unreviewed	Amino acid ABC transporter, periplasmic amino acid-binding portion	VVMO6_02972	Vibrio vulnificus (strain MO6-24/O)	250
E8VL65	E8VL65_VIBVM	unreviewed	Amino acid ABC transporter, permease protein	VVMO6_02973	Vibrio vulnificus (strain MO6-24/O)	223
E8VL70	E8VL70_VIBVM	unreviewed	Membrane protein insertase YidC (Foldase YidC) (Membrane integrase YidC) (Membrane protein YidC)	yidC VVMO6_02978	Vibrio vulnificus (strain MO6-24/O)	539
E8VL81	E8VL81_VIBVM	unreviewed	Pyruvate dehydrogenase E1 component (EC 1.2.4.1)	VVMO6_00532	Vibrio vulnificus (strain MO6-24/O)	886
E8VL82	E8VL82_VIBVM	unreviewed	Acetyltransferase component of pyruvate dehydrogenase complex (EC 2.3.1.12)	VVMO6_00533	Vibrio vulnificus (strain MO6-24/O)	630
E8VL83	E8VL83_VIBVM	unreviewed	Dihydrolipoyl dehydrogenase (EC 1.8.1.4)	VVMO6_00534	Vibrio vulnificus (strain MO6-24/O)	475
E8VL85	E8VL85_VIBVM	unreviewed	Hypoxanthine-guanine phosphoribosyltransferase (EC 2.4.2.8)	VVMO6_00536	Vibrio vulnificus (strain MO6-24/O)	169
E8VL87	E8VL87_VIBVM	unreviewed	Sulfate permease family protein	VVMO6_00538	Vibrio vulnificus (strain MO6-24/O)	556
E8VL91	E8VL91_VIBVM	unreviewed	3-methyl-2-oxobutanoate hydroxymethyltransferase (EC 2.1.2.11) (Ketopantoate hydroxymethyltransferase)	panB VVMO6_00542	Vibrio vulnificus (strain MO6-24/O)	264
E8VL93	E8VL93_VIBVM	unreviewed	Poly(A) polymerase I (PAP I) (EC 2.7.7.19)	pcnB VVMO6_00544	Vibrio vulnificus (strain MO6-24/O)	453
E8VL95	E8VL95_VIBVM	unreviewed	RNA polymerase-binding transcription factor DksA	dksA VVMO6_00546	Vibrio vulnificus (strain MO6-24/O)	148
E8VLA0	E8VLA0_VIBVM	unreviewed	Aconitate hydratase 2 (EC 4.2.1.3) (EC 4.2.1.99) (2-methylisocitrate dehydratase)	VVMO6_00551	Vibrio vulnificus (strain MO6-24/O)	865
E8VLA4	E8VLA4_VIBVM	unreviewed	UPF0231 protein VVMO6_00555	VVMO6_00555	Vibrio vulnificus (strain MO6-24/O)	122
E8VLB1	E8VLB1_VIBVM	unreviewed	Chitobiose phosphorylase (EC 2.4.1.-)	VVMO6_00562	Vibrio vulnificus (strain MO6-24/O)	801
E8VLC0	E8VLC0_VIBVM	unreviewed	Histidine kinase (EC 2.7.13.3)	VVMO6_00571	Vibrio vulnificus (strain MO6-24/O)	1129
E8VLC4	E8VLC4_VIBVM	unreviewed	Glutamate-1-semialdehyde 2,1-aminomutase (GSA) (EC 5.4.3.8) (Glutamate-1-semialdehyde aminotransferase)	hemL VVMO6_00575	Vibrio vulnificus (strain MO6-24/O)	431
E8VLC6	E8VLC6_VIBVM	unreviewed	Membrane-fusion protein	VVMO6_00577	Vibrio vulnificus (strain MO6-24/O)	364
E8VLC9	E8VLC9_VIBVM	unreviewed	Tyrosine--tRNA ligase (EC 6.1.1.1) (Tyrosyl-tRNA synthetase)	tyrS VVMO6_00580	Vibrio vulnificus (strain MO6-24/O)	395
E8VLD2	E8VLD2_VIBVM	unreviewed	Outer membrane protein OmpU	VVMO6_00583	Vibrio vulnificus (strain MO6-24/O)	340
E8VLD4	E8VLD4_VIBVM	unreviewed	Transcription elongation factor GreA (Transcript cleavage factor GreA)	greA VVMO6_00585	Vibrio vulnificus (strain MO6-24/O)	157
E8VLD5	E8VLD5_VIBVM	unreviewed	RNA binding protein	VVMO6_00586	Vibrio vulnificus (strain MO6-24/O)	98
E8VLD7	E8VLD7_VIBVM	unreviewed	ATP-dependent zinc metalloprotease FtsH (EC 3.4.24.-)	ftsH VVMO6_00588	Vibrio vulnificus (strain MO6-24/O)	653
E8VLD9	E8VLD9_VIBVM	unreviewed	Phosphoglucosamine mutase (EC 5.4.2.10)	glmM VVMO6_00590	Vibrio vulnificus (strain MO6-24/O)	446
E8VLE3	E8VLE3_VIBVM	unreviewed	Transcription termination protein NusA	VVMO6_00594	Vibrio vulnificus (strain MO6-24/O)	495
E8VLE4	E8VLE4_VIBVM	unreviewed	Translation initiation factor IF-2	infB VVMO6_00595	Vibrio vulnificus (strain MO6-24/O)	907
E8VLE6	E8VLE6_VIBVM	unreviewed	tRNA pseudouridine synthase B (EC 5.4.99.25) (tRNA pseudouridine(55) synthase) (tRNA pseudouridylate synthase) (tRNA-uridine isomerase)	truB VVMO6_00597	Vibrio vulnificus (strain MO6-24/O)	314
E8VLE7	E8VLE7_VIBVM	unreviewed	30S ribosomal protein S15	rpsO VVMO6_00598	Vibrio vulnificus (strain MO6-24/O)	89
E8VLF8	E8VLF8_VIBVM	unreviewed	ABC transporter, periplasmic substrate-binding protein YnjB	VVMO6_01805	Vibrio vulnificus (strain MO6-24/O)	381
E8VLH0	E8VLH0_VIBVM	unreviewed	Cystathionine beta-lyase (EC 4.4.1.8)	VVMO6_01817	Vibrio vulnificus (strain MO6-24/O)	402
E8VLH7	E8VLH7_VIBVM	unreviewed	Phage shock protein A	VVMO6_01824	Vibrio vulnificus (strain MO6-24/O)	223
E8VLI2	E8VLI2_VIBVM	unreviewed	Peptide transport system ATP-binding protein SapD	VVMO6_01829	Vibrio vulnificus (strain MO6-24/O)	331
E8VLI8	E8VLI8_VIBVM	unreviewed	Alpha-16-galactosidase putative	VVMO6_01835	Vibrio vulnificus (strain MO6-24/O)	579
E8VLJ0	E8VLJ0_VIBVM	unreviewed	Membrane protein	VVMO6_01837	Vibrio vulnificus (strain MO6-24/O)	325
E8VLJ8	E8VLJ8_VIBVM	unreviewed	ATPase involved in DNA repair	VVMO6_01845	Vibrio vulnificus (strain MO6-24/O)	461
E8VLJ9	E8VLJ9_VIBVM	unreviewed	DNA-binding protein inhibitor Id-2-related protein	VVMO6_01846	Vibrio vulnificus (strain MO6-24/O)	77
E8VLK5	E8VLK5_VIBVM	unreviewed	Cysteine--tRNA ligase (EC 6.1.1.16) (Cysteinyl-tRNA synthetase)	cysS VVMO6_01852	Vibrio vulnificus (strain MO6-24/O)	460
E8VLL0	E8VLL0_VIBVM	unreviewed	Histidine biosynthesis bifunctional protein HisIE	hisI hisIE VVMO6_01857	Vibrio vulnificus (strain MO6-24/O)	211
E8VLL1	E8VLL1_VIBVM	unreviewed	Imidazole glycerol phosphate synthase subunit HisF (EC 4.1.3.-) (IGP synthase cyclase subunit) (IGP synthase subunit HisF) (ImGP synthase subunit HisF)	hisF VVMO6_01858	Vibrio vulnificus (strain MO6-24/O)	257
E8VLL4	E8VLL4_VIBVM	unreviewed	Histidine biosynthesis bifunctional protein HisB	hisB VVMO6_01861	Vibrio vulnificus (strain MO6-24/O)	357
E8VLL6	E8VLL6_VIBVM	unreviewed	Histidinol dehydrogenase (HDH) (EC 1.1.1.23)	hisD VVMO6_01863	Vibrio vulnificus (strain MO6-24/O)	431
E8VLL7	E8VLL7_VIBVM	unreviewed	ATP phosphoribosyltransferase (ATP-PRT) (ATP-PRTase) (EC 2.4.2.17)	hisG VVMO6_01864	Vibrio vulnificus (strain MO6-24/O)	298
E8VLM0	E8VLM0_VIBVM	unreviewed	DNA-binding protein	VVMO6_01867	Vibrio vulnificus (strain MO6-24/O)	135
E8VLM5	E8VLM5_VIBVM	unreviewed	Adenylosuccinate lyase (ASL) (EC 4.3.2.2) (Adenylosuccinase)	VVMO6_01872	Vibrio vulnificus (strain MO6-24/O)	456
E8VLN4	E8VLN4_VIBVM	unreviewed	Polyribonucleotide nucleotidyltransferase (EC 2.7.7.8) (Polynucleotide phosphorylase)	pnp VVMO6_00605	Vibrio vulnificus (strain MO6-24/O)	708
E8VLN5	E8VLN5_VIBVM	unreviewed	Lipoprotein NlpI	VVMO6_00606	Vibrio vulnificus (strain MO6-24/O)	302
E8VLP7	E8VLP7_VIBVM	unreviewed	Peptide chain release factor 3 (RF-3)	prfC VVMO6_00618	Vibrio vulnificus (strain MO6-24/O)	529
E8VLQ1	E8VLQ1_VIBVM	unreviewed	Deoxyribose-phosphate aldolase (DERA) (EC 4.1.2.4) (2-deoxy-D-ribose 5-phosphate aldolase) (Phosphodeoxyriboaldolase)	deoC VVMO6_00622	Vibrio vulnificus (strain MO6-24/O)	258
E8VLQ2	E8VLQ2_VIBVM	unreviewed	Thymidine phosphorylase (EC 2.4.2.4) (TdRPase)	deoA VVMO6_00623	Vibrio vulnificus (strain MO6-24/O)	442
E8VLQ4	E8VLQ4_VIBVM	unreviewed	Purine nucleoside phosphorylase DeoD-type (PNP) (EC 2.4.2.1)	deoD VVMO6_00625	Vibrio vulnificus (strain MO6-24/O)	239
E8VLQ8	E8VLQ8_VIBVM	unreviewed	DNA repair protein radA	VVMO6_00629	Vibrio vulnificus (strain MO6-24/O)	459
E8VLR2	E8VLR2_VIBVM	unreviewed	Elongation factor G (EF-G)	fusA VVMO6_00633	Vibrio vulnificus (strain MO6-24/O)	695
E8VLR5	E8VLR5_VIBVM	unreviewed	Long-chain-fatty-acid-CoA ligase (EC 6.2.1.3)	VVMO6_00636	Vibrio vulnificus (strain MO6-24/O)	561
E8VLS1	E8VLS1_VIBVM	unreviewed	Flp pilus assembly protein RcpC/CpaB	VVMO6_00642	Vibrio vulnificus (strain MO6-24/O)	248
E8VLS8	E8VLS8_VIBVM	unreviewed	Type II/IV secretion system ATP hydrolase TadA/VirB11/CpaF, TadA subfamily	VVMO6_00649	Vibrio vulnificus (strain MO6-24/O)	495
E8VLU3	E8VLU3_VIBVM	unreviewed	Galactose-1-phosphate uridylyltransferase (EC 2.7.7.12)	VVMO6_00664	Vibrio vulnificus (strain MO6-24/O)	350
E8VLU4	E8VLU4_VIBVM	unreviewed	Galactokinase (EC 2.7.1.6) (Galactose kinase)	galK VVMO6_00665	Vibrio vulnificus (strain MO6-24/O)	386
E8VLU6	E8VLU6_VIBVM	unreviewed	Methyl-accepting chemotaxis protein	VVMO6_00667	Vibrio vulnificus (strain MO6-24/O)	533
E8VLV2	E8VLV2_VIBVM	unreviewed	Ribosomal protein S6 glutaminyl transferase related protein	VVMO6_00673	Vibrio vulnificus (strain MO6-24/O)	483
E8VLV5	E8VLV5_VIBVM	unreviewed	Glycerol-3-phosphate dehydrogenase (EC 1.1.5.3)	VVMO6_00676	Vibrio vulnificus (strain MO6-24/O)	513
E8VLV6	E8VLV6_VIBVM	unreviewed	Glycerol-3-phosphate regulon repressor DeoR family	VVMO6_00677	Vibrio vulnificus (strain MO6-24/O)	255
E8VLV7	E8VLV7_VIBVM	unreviewed	Glycerol kinase (EC 2.7.1.30) (ATP:glycerol 3-phosphotransferase) (Glycerokinase)	glpK VVMO6_00678	Vibrio vulnificus (strain MO6-24/O)	505
E8VLV9	E8VLV9_VIBVM	unreviewed	2,3,4,5-tetrahydropyridine-2,6-dicarboxylate N-succinyltransferase (EC 2.3.1.117) (Tetrahydrodipicolinate N-succinyltransferase) (Tetrahydropicolinate succinylase)	dapD VVMO6_00680	Vibrio vulnificus (strain MO6-24/O)	343
E8VLX1	E8VLX1_VIBVM	unreviewed	Serine--tRNA ligase (EC 6.1.1.11) (Seryl-tRNA synthetase) (Seryl-tRNA(Ser/Sec) synthetase)	serS VVMO6_01888	Vibrio vulnificus (strain MO6-24/O)	435
E8VLX5	E8VLX5_VIBVM	unreviewed	Leucine-responsive regulatory protein regulator for leucine (Or lrp) regulon and high-affinity branched-chain amino acid transport system	VVMO6_01892	Vibrio vulnificus (strain MO6-24/O)	164
E8VLX6	E8VLX6_VIBVM	unreviewed	Alanine dehydrogenase (EC 1.4.1.1)	VVMO6_01893	Vibrio vulnificus (strain MO6-24/O)	374
E8VLX9	E8VLX9_VIBVM	unreviewed	ATPase involved in DNA repair	VVMO6_01896	Vibrio vulnificus (strain MO6-24/O)	254
E8VLZ2	E8VLZ2_VIBVM	unreviewed	MoxR-like ATPase	VVMO6_01909	Vibrio vulnificus (strain MO6-24/O)	1214
E8VLZ6	E8VLZ6_VIBVM	unreviewed	ABC-type dipeptide transport system periplasmic component	VVMO6_01913	Vibrio vulnificus (strain MO6-24/O)	613
E8VM02	E8VM02_VIBVM	unreviewed	Integration host factor subunit beta (IHF-beta)	ihfB himD VVMO6_01919	Vibrio vulnificus (strain MO6-24/O)	93
E8VM03	E8VM03_VIBVM	unreviewed	30S ribosomal protein S1	VVMO6_01920	Vibrio vulnificus (strain MO6-24/O)	556
E8VM10	E8VM10_VIBVM	unreviewed	Chemotaxis protein CheV (EC 2.7.3.-)	VVMO6_01927	Vibrio vulnificus (strain MO6-24/O)	313
E8VM12	E8VM12_VIBVM	unreviewed	Pyruvate kinase (EC 2.7.1.40)	VVMO6_01929	Vibrio vulnificus (strain MO6-24/O)	482
E8VM13	E8VM13_VIBVM	unreviewed	Predicted esterase of the alpha-beta hydrolase superfamily	VVMO6_01930	Vibrio vulnificus (strain MO6-24/O)	392
E8VM17	E8VM17_VIBVM	unreviewed	PTS system glucose-specific IIB component / PTS system glucose-specific IIC component (EC 2.7.1.69)	VVMO6_01934	Vibrio vulnificus (strain MO6-24/O)	476
E8VM21	E8VM21_VIBVM	unreviewed	Protein YceG like protein	VVMO6_01938	Vibrio vulnificus (strain MO6-24/O)	338
E8VM23	E8VM23_VIBVM	unreviewed	3-oxoacyl-[acyl-carrier-protein] synthase 2 (EC 2.3.1.179)	VVMO6_01940	Vibrio vulnificus (strain MO6-24/O)	413
E8VM25	E8VM25_VIBVM	unreviewed	3-oxoacyl-[acyl-carrier protein] reductase (EC 1.1.1.100)	VVMO6_01942	Vibrio vulnificus (strain MO6-24/O)	248
E8VM26	E8VM26_VIBVM	unreviewed	Malonyl CoA-acyl carrier protein transacylase (EC 2.3.1.39)	VVMO6_01943	Vibrio vulnificus (strain MO6-24/O)	307
E8VM27	E8VM27_VIBVM	unreviewed	3-oxoacyl-[acyl-carrier-protein] synthase 3 (EC 2.3.1.180) (3-oxoacyl-[acyl-carrier-protein] synthase III) (Beta-ketoacyl-ACP synthase III)	fabH VVMO6_01944	Vibrio vulnificus (strain MO6-24/O)	316
E8VM34	E8VM34_VIBVM	unreviewed	Ribonuclease E (RNase E) (EC 3.1.26.12)	rne VVMO6_01951	Vibrio vulnificus (strain MO6-24/O)	1033
E8VM39	E8VM39_VIBVM	unreviewed	Uridine kinase (EC 2.7.1.48) (Cytidine monophosphokinase) (Uridine monophosphokinase)	udk VVMO6_01956	Vibrio vulnificus (strain MO6-24/O)	213
E8VM45	E8VM45_VIBVM	unreviewed	Exodeoxyribonuclease V gamma chain RecC (EC 3.1.11.5)	VVMO6_00686	Vibrio vulnificus (strain MO6-24/O)	1162
E8VM58	E8VM58_VIBVM	unreviewed	Outer membrane protein OmpK	VVMO6_00699	Vibrio vulnificus (strain MO6-24/O)	278
E8VM66	E8VM66_VIBVM	unreviewed	Ribosomal RNA large subunit methyltransferase G (EC 2.1.1.174) (23S rRNA m2G1835 methyltransferase) (rRNA (guanine-N(2)-)-methyltransferase RlmG)	rlmG VVMO6_00707	Vibrio vulnificus (strain MO6-24/O)	376
E8VM68	E8VM68_VIBVM	unreviewed	Na(+)-translocating NADH-quinone reductase subunit A (Na(+)-NQR subunit A) (Na(+)-translocating NQR subunit A) (EC 1.6.5.8) (NQR complex subunit A) (NQR-1 subunit A)	nqrA VVMO6_00709	Vibrio vulnificus (strain MO6-24/O)	428
E8VM69	E8VM69_VIBVM	unreviewed	Na(+)-translocating NADH-quinone reductase subunit B (Na(+)-NQR subunit B) (Na(+)-translocating NQR subunit B) (EC 1.6.5.8) (NQR complex subunit B) (NQR-1 subunit B)	nqrB VVMO6_00710	Vibrio vulnificus (strain MO6-24/O)	414
E8VM70	E8VM70_VIBVM	unreviewed	Na(+)-translocating NADH-quinone reductase subunit C (Na(+)-NQR subunit C) (Na(+)-translocating NQR subunit C) (EC 1.6.5.8) (NQR complex subunit C) (NQR-1 subunit C)	nqrC VVMO6_00711	Vibrio vulnificus (strain MO6-24/O)	255
E8VM72	E8VM72_VIBVM	unreviewed	Na(+)-translocating NADH-quinone reductase subunit E (Na(+)-NQR subunit E) (Na(+)-translocating NQR subunit E) (EC 1.6.5.8) (NQR complex subunit E) (NQR-1 subunit E)	nqrE VVMO6_00713	Vibrio vulnificus (strain MO6-24/O)	198
E8VM73	E8VM73_VIBVM	unreviewed	Na(+)-translocating NADH-quinone reductase subunit F (Na(+)-NQR subunit F) (Na(+)-translocating NQR subunit F) (EC 1.6.5.8) (NQR complex subunit F) (NQR-1 subunit F)	nqrF VVMO6_00714	Vibrio vulnificus (strain MO6-24/O)	407
E8VM85	E8VM85_VIBVM	unreviewed	Proline--tRNA ligase (EC 6.1.1.15) (Prolyl-tRNA synthetase)	proS VVMO6_00726	Vibrio vulnificus (strain MO6-24/O)	571
E8VMA2	E8VMA2_VIBVM	unreviewed	UPF0325 protein VVMO6_00743	VVMO6_00743	Vibrio vulnificus (strain MO6-24/O)	127
E8VMA3	E8VMA3_VIBVM	unreviewed	Bifunctional uridylyltransferase/uridylyl-removing enzyme (UTase/UR) (Bifunctional [protein-PII] modification enzyme) (Bifunctional nitrogen sensor protein)	glnD VVMO6_00744	Vibrio vulnificus (strain MO6-24/O)	873
E8VMA4	E8VMA4_VIBVM	unreviewed	Methionine aminopeptidase (MAP) (MetAP) (EC 3.4.11.18) (Peptidase M)	map VVMO6_00745	Vibrio vulnificus (strain MO6-24/O)	292
E8VMA5	E8VMA5_VIBVM	unreviewed	30S ribosomal protein S2	rpsB VVMO6_00746	Vibrio vulnificus (strain MO6-24/O)	242
E8VMA6	E8VMA6_VIBVM	unreviewed	Elongation factor Ts (EF-Ts)	tsf VVMO6_00747	Vibrio vulnificus (strain MO6-24/O)	280
E8VMA7	E8VMA7_VIBVM	unreviewed	Uridylate kinase (UK) (EC 2.7.4.22) (Uridine monophosphate kinase)	pyrH VVMO6_00748	Vibrio vulnificus (strain MO6-24/O)	241
E8VMA8	E8VMA8_VIBVM	unreviewed	Ribosome-recycling factor (RRF) (Ribosome-releasing factor)	frr VVMO6_00749	Vibrio vulnificus (strain MO6-24/O)	185
E8VMB5	E8VMB5_VIBVM	unreviewed	UDP-3-O-acylglucosamine N-acyltransferase (EC 2.3.1.-)	lpxD VVMO6_00756	Vibrio vulnificus (strain MO6-24/O)	343
E8VMB6	E8VMB6_VIBVM	unreviewed	3-hydroxyacyl-[acyl-carrier-protein] dehydratase FabZ (EC 4.2.1.59) ((3R)-hydroxymyristoyl-[acyl-carrier-protein] dehydratase) (Beta-hydroxyacyl-ACP dehydratase)	fabZ VVMO6_00757	Vibrio vulnificus (strain MO6-24/O)	143
E8VMB7	E8VMB7_VIBVM	unreviewed	Acyl-[acyl-carrier-protein]--UDP-N-acetylglucosamine O-acyltransferase (UDP-N-acetylglucosamine acyltransferase) (EC 2.3.1.129)	lpxA VVMO6_00758	Vibrio vulnificus (strain MO6-24/O)	262
E8VMC1	E8VMC1_VIBVM	unreviewed	Methionine--tRNA ligase (EC 6.1.1.10) (Methionyl-tRNA synthetase)	metG VVMO6_01958	Vibrio vulnificus (strain MO6-24/O)	660
E8VMD4	E8VMD4_VIBVM	unreviewed	DNA gyrase subunit A (EC 5.99.1.3)	gyrA VVMO6_01971	Vibrio vulnificus (strain MO6-24/O)	903
E8VMD5	E8VMD5_VIBVM	unreviewed	Ubiquinone biosynthesis O-methyltransferase (EC 2.1.1.222) (EC 2.1.1.64) (2-polyprenyl-6-hydroxyphenol methylase) (3-demethylubiquinone 3-O-methyltransferase)	ubiG VVMO6_01972	Vibrio vulnificus (strain MO6-24/O)	235
E8VMD7	E8VMD7_VIBVM	unreviewed	Ribonucleoside-diphosphate reductase (EC 1.17.4.1)	VVMO6_01974	Vibrio vulnificus (strain MO6-24/O)	760
E8VMD8	E8VMD8_VIBVM	unreviewed	Ribonucleotide reductase of class Ia (Aerobic), beta subunit (EC 1.17.4.1)	VVMO6_01975	Vibrio vulnificus (strain MO6-24/O)	377
E8VME2	E8VME2_VIBVM	unreviewed	Glycine cleavage system regulatory protein	VVMO6_01979	Vibrio vulnificus (strain MO6-24/O)	170
E8VME3	E8VME3_VIBVM	unreviewed	Carboxynorspermidine/carboxyspermidine decarboxylase (CANS DC/CAS DC) (CANSDC/CASDC) (EC 4.1.1.96)	VVMO6_01980	Vibrio vulnificus (strain MO6-24/O)	377
E8VME8	E8VME8_VIBVM	unreviewed	BarA-associated response regulator UvrY (GacA SirA)	VVMO6_01985	Vibrio vulnificus (strain MO6-24/O)	214
E8VMF2	E8VMF2_VIBVM	unreviewed	Elongation factor P-like protein	VVMO6_01989	Vibrio vulnificus (strain MO6-24/O)	188
E8VMF6	E8VMF6_VIBVM	unreviewed	YciO family	VVMO6_01993	Vibrio vulnificus (strain MO6-24/O)	206
E8VMG2	E8VMG2_VIBVM	unreviewed	Indole-3-glycerol phosphate synthase / phosphoribosylanthranilate isomerase (EC 4.1.1.48) (EC 5.3.1.24)	VVMO6_01999	Vibrio vulnificus (strain MO6-24/O)	475
E8VMG3	E8VMG3_VIBVM	unreviewed	Tryptophan synthase beta chain (EC 4.2.1.20)	trpB VVMO6_02000	Vibrio vulnificus (strain MO6-24/O)	396
E8VMH3	E8VMH3_VIBVM	unreviewed	Oligopeptide transport ATP-binding protein OppF	VVMO6_02010	Vibrio vulnificus (strain MO6-24/O)	331
E8VMH4	E8VMH4_VIBVM	unreviewed	Oligopeptide transport ATP-binding protein OppD	VVMO6_02011	Vibrio vulnificus (strain MO6-24/O)	323
E8VMH5	E8VMH5_VIBVM	unreviewed	Oligopeptide transport system permease protein OppC	VVMO6_02012	Vibrio vulnificus (strain MO6-24/O)	300
E8VMH7	E8VMH7_VIBVM	unreviewed	Oligopeptide ABC transporter periplasmic oligopeptide-binding protein OppA	VVMO6_02014	Vibrio vulnificus (strain MO6-24/O)	543
E8VMI1	E8VMI1_VIBVM	unreviewed	Cyclic pyranopterin monophosphate synthase accessory protein (Molybdenum cofactor biosynthesis protein C)	moaC VVMO6_02018	Vibrio vulnificus (strain MO6-24/O)	159
E8VMI2	E8VMI2_VIBVM	unreviewed	Molybdenum cofactor biosynthesis protein MoaB	VVMO6_02019	Vibrio vulnificus (strain MO6-24/O)	170
E8VMI6	E8VMI6_VIBVM	unreviewed	Regulatory protein LuxO	VVMO6_02023	Vibrio vulnificus (strain MO6-24/O)	466
E8VMJ1	E8VMJ1_VIBVM	unreviewed	Electron transport complex subunit C	VVMO6_02028	Vibrio vulnificus (strain MO6-24/O)	690
E8VMJ5	E8VMJ5_VIBVM	unreviewed	Endonuclease III (EC 4.2.99.18) (DNA-(apurinic or apyrimidinic site) lyase)	nth VVMO6_02032	Vibrio vulnificus (strain MO6-24/O)	213
E8VMJ6	E8VMJ6_VIBVM	unreviewed	Acetyl-coenzyme A carboxylase carboxyl transferase subunit alpha (ACCase subunit alpha) (Acetyl-CoA carboxylase carboxyltransferase subunit alpha) (EC 6.4.1.2)	accA VVMO6_00762	Vibrio vulnificus (strain MO6-24/O)	319
E8VMJ9	E8VMJ9_VIBVM	unreviewed	Nitrogen regulatory protein P-II	VVMO6_00765	Vibrio vulnificus (strain MO6-24/O)	112
E8VML5	E8VML5_VIBVM	unreviewed	Phosphoheptose isomerase (EC 5.3.1.28) (Sedoheptulose 7-phosphate isomerase)	gmhA VVMO6_00781	Vibrio vulnificus (strain MO6-24/O)	191
E8VML9	E8VML9_VIBVM	unreviewed	Uracil phosphoribosyltransferase (EC 2.4.2.9) (UMP pyrophosphorylase) (UPRTase)	upp VVMO6_00785	Vibrio vulnificus (strain MO6-24/O)	210
E8VMM4	E8VMM4_VIBVM	unreviewed	Arsenate reductase (EC 1.20.4.1)	VVMO6_00790	Vibrio vulnificus (strain MO6-24/O)	116
E8VMM8	E8VMM8_VIBVM	unreviewed	Thiol peroxidase Bcp-type (EC 1.11.1.15)	VVMO6_00794	Vibrio vulnificus (strain MO6-24/O)	156
E8VMN0	E8VMN0_VIBVM	unreviewed	4-hydroxy-tetrahydrodipicolinate synthase (HTPA synthase) (EC 4.3.3.7)	dapA VVMO6_00796	Vibrio vulnificus (strain MO6-24/O)	292
E8VMN4	E8VMN4_VIBVM	unreviewed	Succinyl-diaminopimelate desuccinylase (SDAP desuccinylase) (EC 3.5.1.18) (N-succinyl-LL-2,6-diaminoheptanedioate amidohydrolase)	dapE VVMO6_00800	Vibrio vulnificus (strain MO6-24/O)	377
E8VMN5	E8VMN5_VIBVM	unreviewed	A glutathione-dependent thiol reductase	VVMO6_00801	Vibrio vulnificus (strain MO6-24/O)	115
E8VMP0	E8VMP0_VIBVM	unreviewed	Predicted iron-dependent peroxidase	VVMO6_00806	Vibrio vulnificus (strain MO6-24/O)	300
E8VMP3	E8VMP3_VIBVM	unreviewed	Flagellin protein FlaA	VVMO6_00809	Vibrio vulnificus (strain MO6-24/O)	376
E8VMQ3	E8VMQ3_VIBVM	unreviewed	Flagellar motor switch protein FliG	VVMO6_00819	Vibrio vulnificus (strain MO6-24/O)	338
E8VMS0	E8VMS0_VIBVM	unreviewed	Chemotaxis regulator-transmits chemoreceptor signals to flagelllar motor components CheY	VVMO6_00836	Vibrio vulnificus (strain MO6-24/O)	126
E8VMS1	E8VMS1_VIBVM	unreviewed	Protein phosphatase CheZ (EC 3.1.3.-) (Chemotaxis protein CheZ)	VVMO6_00837	Vibrio vulnificus (strain MO6-24/O)	246
E8VMS2	E8VMS2_VIBVM	unreviewed	Histidine kinase (EC 2.7.13.3)	VVMO6_00838	Vibrio vulnificus (strain MO6-24/O)	741
E8VMS9	E8VMS9_VIBVM	unreviewed	Ribonuclease T (EC 3.1.13.-) (Exoribonuclease T)	rnt VVMO6_02036	Vibrio vulnificus (strain MO6-24/O)	217
E8VMT2	E8VMT2_VIBVM	unreviewed	Glutaredoxin	VVMO6_02039	Vibrio vulnificus (strain MO6-24/O)	112
E8VMT3	E8VMT3_VIBVM	unreviewed	Superoxide dismutase (EC 1.15.1.1)	VVMO6_02040	Vibrio vulnificus (strain MO6-24/O)	194
E8VMT6	E8VMT6_VIBVM	unreviewed	Aldehyde-alcohol dehydrogenase	VVMO6_02043	Vibrio vulnificus (strain MO6-24/O)	891
E8VMU0	E8VMU0_VIBVM	unreviewed	Aspartate-semialdehyde dehydrogenase (ASA dehydrogenase) (ASADH) (EC 1.2.1.11) (Aspartate-beta-semialdehyde dehydrogenase)	asd VVMO6_02047	Vibrio vulnificus (strain MO6-24/O)	371
E8VMU3	E8VMU3_VIBVM	unreviewed	Uncharacterized protein	VVMO6_02050	Vibrio vulnificus (strain MO6-24/O)	444
E8VMU4	E8VMU4_VIBVM	unreviewed	Nucleoid-associated protein VVMO6_02051	VVMO6_02051	Vibrio vulnificus (strain MO6-24/O)	312
E8VMV9	E8VMV9_VIBVM	unreviewed	Potassium uptake protein, integral membrane component, KtrA	VVMO6_02066	Vibrio vulnificus (strain MO6-24/O)	220
E8VMX4	E8VMX4_VIBVM	unreviewed	Glyceraldehyde-3-phosphate dehydrogenase (EC 1.2.1.-)	VVMO6_02081	Vibrio vulnificus (strain MO6-24/O)	331
E8VMY0	E8VMY0_VIBVM	unreviewed	Predicted metal-dependent hydrolase with the TIM-barrel fold	VVMO6_02087	Vibrio vulnificus (strain MO6-24/O)	583
E8VMY5	E8VMY5_VIBVM	unreviewed	Lipoprotein-related protein	VVMO6_02092	Vibrio vulnificus (strain MO6-24/O)	141
E8VMZ0	E8VMZ0_VIBVM	unreviewed	Uncharacterized protein	VVMO6_02097	Vibrio vulnificus (strain MO6-24/O)	105
E8VN02	E8VN02_VIBVM	unreviewed	Positive regulator of CheA protein activity (CheW)	VVMO6_00842	Vibrio vulnificus (strain MO6-24/O)	164
E8VN09	E8VN09_VIBVM	unreviewed	Cytochrome c heme lyase subunit CcmF	VVMO6_00849	Vibrio vulnificus (strain MO6-24/O)	660
E8VN10	E8VN10_VIBVM	unreviewed	Cytochrome c-type biogenesis protein CcmG/DsbE, thiol:disulfide oxidoreductase	VVMO6_00850	Vibrio vulnificus (strain MO6-24/O)	184
E8VN15	E8VN15_VIBVM	unreviewed	Long-chain fatty acid transport protein	VVMO6_00855	Vibrio vulnificus (strain MO6-24/O)	408
E8VN17	E8VN17_VIBVM	unreviewed	RNA polymerase sigma factor	VVMO6_00857	Vibrio vulnificus (strain MO6-24/O)	187
E8VN18	E8VN18_VIBVM	unreviewed	3-ketoacyl-CoA thiolase (EC 2.3.1.16) (ACSs) (Acetyl-CoA acyltransferase) (Acyl-CoA ligase) (Beta-ketothiolase) (Fatty acid oxidation complex subunit beta)	fadI VVMO6_00858	Vibrio vulnificus (strain MO6-24/O)	435
E8VN19	E8VN19_VIBVM	unreviewed	Fatty acid oxidation complex subunit alpha	fadJ VVMO6_00859	Vibrio vulnificus (strain MO6-24/O)	705
E8VN20	E8VN20_VIBVM	unreviewed	Protease III (EC 3.4.24.55)	VVMO6_00860	Vibrio vulnificus (strain MO6-24/O)	925
E8VN30	E8VN30_VIBVM	unreviewed	3-oxoacyl-[acyl-carrier-protein] synthase, KASI (EC 2.3.1.41)	VVMO6_00870	Vibrio vulnificus (strain MO6-24/O)	403
E8VN31	E8VN31_VIBVM	unreviewed	Erythronate-4-phosphate dehydrogenase (EC 1.1.1.290)	pdxB VVMO6_00871	Vibrio vulnificus (strain MO6-24/O)	377
E8VN32	E8VN32_VIBVM	unreviewed	Aspartate-semialdehyde dehydrogenase (ASA dehydrogenase) (ASADH) (EC 1.2.1.11) (Aspartate-beta-semialdehyde dehydrogenase)	asd VVMO6_00872	Vibrio vulnificus (strain MO6-24/O)	337
E8VN35	E8VN35_VIBVM	unreviewed	Acetyl-coenzyme A carboxylase carboxyl transferase subunit beta (ACCase subunit beta) (Acetyl-CoA carboxylase carboxyltransferase subunit beta) (EC 6.4.1.2)	accD VVMO6_00875	Vibrio vulnificus (strain MO6-24/O)	308
E8VN39	E8VN39_VIBVM	unreviewed	Amidophosphoribosyltransferase (ATase) (EC 2.4.2.14) (Glutamine phosphoribosylpyrophosphate amidotransferase)	VVMO6_00879	Vibrio vulnificus (strain MO6-24/O)	504
E8VN40	E8VN40_VIBVM	unreviewed	Cyn operon transcriptional activator	VVMO6_00880	Vibrio vulnificus (strain MO6-24/O)	291
E8VN59	E8VN59_VIBVM	unreviewed	Alkaline phosphatase (EC 3.1.3.1)	VVMO6_00899	Vibrio vulnificus (strain MO6-24/O)	525
E8VN63	E8VN63_VIBVM	unreviewed	rRNA (Guanine-N1-)-methyltransferase	VVMO6_00903	Vibrio vulnificus (strain MO6-24/O)	274
E8VN64	E8VN64_VIBVM	unreviewed	Bifunctional protein FolD	folD VVMO6_00904	Vibrio vulnificus (strain MO6-24/O)	285
E8VN71	E8VN71_VIBVM	unreviewed	Type I restriction-modification system DNA-methyltransferase subunit M (EC 2.1.1.72)	VVMO6_00911	Vibrio vulnificus (strain MO6-24/O)	496
E8VN91	E8VN91_VIBVM	unreviewed	Peptidylprolyl isomerase (EC 5.2.1.8)	VVMO6_02119	Vibrio vulnificus (strain MO6-24/O)	619
E8VN92	E8VN92_VIBVM	unreviewed	DNA-binding protein HU-beta	VVMO6_02120	Vibrio vulnificus (strain MO6-24/O)	90
E8VN93	E8VN93_VIBVM	unreviewed	Lon protease (EC 3.4.21.53) (ATP-dependent protease La)	lon VVMO6_02121	Vibrio vulnificus (strain MO6-24/O)	783
E8VN94	E8VN94_VIBVM	unreviewed	ATP-dependent Clp protease ATP-binding subunit ClpX	clpX VVMO6_02122	Vibrio vulnificus (strain MO6-24/O)	426
E8VN95	E8VN95_VIBVM	unreviewed	ATP-dependent Clp protease proteolytic subunit (EC 3.4.21.92) (Endopeptidase Clp)	clpP VVMO6_02123	Vibrio vulnificus (strain MO6-24/O)	208
E8VN96	E8VN96_VIBVM	unreviewed	Trigger factor (TF) (EC 5.2.1.8) (PPIase)	tig VVMO6_02124	Vibrio vulnificus (strain MO6-24/O)	432
E8VNA3	E8VNA3_VIBVM	unreviewed	TRAP-type C4-dicarboxylate transport system periplasmic component	VVMO6_02131	Vibrio vulnificus (strain MO6-24/O)	332
E8VNB9	E8VNB9_VIBVM	unreviewed	Acyl carrier protein (ACP1)	VVMO6_02147	Vibrio vulnificus (strain MO6-24/O)	86
E8VNC0	E8VNC0_VIBVM	unreviewed	Acyl carrier protein (ACP)	acpP VVMO6_02148	Vibrio vulnificus (strain MO6-24/O)	84
E8VND2	E8VND2_VIBVM	unreviewed	3-oxoacyl-[ACP] reductase (EC 1.1.1.100)	VVMO6_02160	Vibrio vulnificus (strain MO6-24/O)	241
E8VND3	E8VND3_VIBVM	unreviewed	3-oxoacyl-[ACP] synthase (EC 2.3.1.41)	VVMO6_02161	Vibrio vulnificus (strain MO6-24/O)	409
E8VND9	E8VND9_VIBVM	unreviewed	Membrane-bound lytic murein transglycosylase B (EC 3.2.1.-)	VVMO6_02167	Vibrio vulnificus (strain MO6-24/O)	323
E8VNE3	E8VNE3_VIBVM	unreviewed	Cell division topological specificity factor	minE VVMO6_02171	Vibrio vulnificus (strain MO6-24/O)	87
E8VNE5	E8VNE5_VIBVM	unreviewed	Long-chain-fatty-acid-CoA ligase (EC 6.2.1.3)	VVMO6_02173	Vibrio vulnificus (strain MO6-24/O)	565
E8VNF4	E8VNF4_VIBVM	unreviewed	Arginine--tRNA ligase (EC 6.1.1.19) (Arginyl-tRNA synthetase)	argS VVMO6_02182	Vibrio vulnificus (strain MO6-24/O)	577
E8VNG0	E8VNG0_VIBVM	unreviewed	Deoxyguanosinetriphosphate triphosphohydrolase-like protein	VVMO6_00921	Vibrio vulnificus (strain MO6-24/O)	432
E8VNG6	E8VNG6_VIBVM	unreviewed	Uncharacterized protein	VVMO6_00927	Vibrio vulnificus (strain MO6-24/O)	154
E8VNH5	E8VNH5_VIBVM	unreviewed	Inosine monophosphate dehydrogenase-related protein	VVMO6_00936	Vibrio vulnificus (strain MO6-24/O)	138
E8VNH7	E8VNH7_VIBVM	unreviewed	Uridine phosphorylase (EC 2.4.2.3)	VVMO6_00938	Vibrio vulnificus (strain MO6-24/O)	252
E8VNH8	E8VNH8_VIBVM	unreviewed	Uncharacterized protein	VVMO6_00939	Vibrio vulnificus (strain MO6-24/O)	386
E8VNI0	E8VNI0_VIBVM	unreviewed	Bis(5'-nucleosyl)-tetraphosphatase (Asymmetrical) (EC 3.6.1.17)	VVMO6_00941	Vibrio vulnificus (strain MO6-24/O)	116
E8VNI3	E8VNI3_VIBVM	unreviewed	Uncharacterized protein	VVMO6_00944	Vibrio vulnificus (strain MO6-24/O)	196
E8VNI5	E8VNI5_VIBVM	unreviewed	UPF0227 protein VVMO6_00946	VVMO6_00946	Vibrio vulnificus (strain MO6-24/O)	180
E8VNI7	E8VNI7_VIBVM	unreviewed	Putative ribosomal-protein-serine acetyltransferase	VVMO6_00948	Vibrio vulnificus (strain MO6-24/O)	182
E8VNJ8	E8VNJ8_VIBVM	unreviewed	UPF0434 protein VVMO6_00959	VVMO6_00959	Vibrio vulnificus (strain MO6-24/O)	59
E8VNK1	E8VNK1_VIBVM	unreviewed	SpoVR-like protein	VVMO6_00962	Vibrio vulnificus (strain MO6-24/O)	510
E8VNK3	E8VNK3_VIBVM	unreviewed	Serine protein kinase (PrkA protein) P-loop containing	VVMO6_00964	Vibrio vulnificus (strain MO6-24/O)	644
E8VNK5	E8VNK5_VIBVM	unreviewed	UPF0304 protein VVMO6_00966	VVMO6_00966	Vibrio vulnificus (strain MO6-24/O)	166
E8VNK7	E8VNK7_VIBVM	unreviewed	Pyruvate formate-lyase activating enzyme (EC 1.97.1.4)	VVMO6_00968	Vibrio vulnificus (strain MO6-24/O)	246
E8VNL0	E8VNL0_VIBVM	unreviewed	Pyruvate formate-lyase (EC 2.3.1.54)	VVMO6_00971	Vibrio vulnificus (strain MO6-24/O)	758
E8VNL3	E8VNL3_VIBVM	unreviewed	Arginine/ornithine ABC transporter, ATP-binding protein AotP	VVMO6_00974	Vibrio vulnificus (strain MO6-24/O)	256
E8VNL4	E8VNL4_VIBVM	unreviewed	Amino acid ABC transporter, periplasmic amino acid-binding protein	VVMO6_00975	Vibrio vulnificus (strain MO6-24/O)	256
E8VNL8	E8VNL8_VIBVM	unreviewed	Exodeoxyribonuclease III (EC 3.1.11.2)	VVMO6_00979	Vibrio vulnificus (strain MO6-24/O)	268
E8VNM4	E8VNM4_VIBVM	unreviewed	Outer membrane protein OmpT	VVMO6_00985	Vibrio vulnificus (strain MO6-24/O)	315
E8VNM7	E8VNM7_VIBVM	unreviewed	Isocitrate dehydrogenase [NADP] / Monomeric isocitrate dehydrogenase [NADP] (EC 1.1.1.42)	VVMO6_00988	Vibrio vulnificus (strain MO6-24/O)	741
E8VNN0	E8VNN0_VIBVM	unreviewed	ATP-dependent Clp protease ATP-binding subunit ClpA	VVMO6_00991	Vibrio vulnificus (strain MO6-24/O)	758
E8VNN6	E8VNN6_VIBVM	unreviewed	Protein yciN	VVMO6_00997	Vibrio vulnificus (strain MO6-24/O)	82
E8VNN8	E8VNN8_VIBVM	unreviewed	DNA topoisomerase 1 (EC 5.99.1.2) (DNA topoisomerase I)	topA VVMO6_00999	Vibrio vulnificus (strain MO6-24/O)	874
E8VNN9	E8VNN9_VIBVM	unreviewed	Glucose-1-phosphate adenylyltransferase (EC 2.7.7.27) (ADP-glucose pyrophosphorylase) (ADP-glucose synthase)	glgC VVMO6_01000	Vibrio vulnificus (strain MO6-24/O)	405
E8VNP4	E8VNP4_VIBVM	unreviewed	Succinyl-CoA ligase [ADP-forming] subunit alpha (EC 6.2.1.5)	VVMO6_02192	Vibrio vulnificus (strain MO6-24/O)	290
E8VNP5	E8VNP5_VIBVM	unreviewed	Succinyl-CoA ligase [ADP-forming] subunit beta (EC 6.2.1.5) (Succinyl-CoA synthetase subunit beta)	sucC VVMO6_02193	Vibrio vulnificus (strain MO6-24/O)	388
E8VNP6	E8VNP6_VIBVM	unreviewed	Dihydrolipoyllysine-residue succinyltransferase component of 2-oxoglutarate dehydrogenase complex (EC 2.3.1.61) (2-oxoglutarate dehydrogenase complex component E2)	VVMO6_02194	Vibrio vulnificus (strain MO6-24/O)	402
E8VNP7	E8VNP7_VIBVM	unreviewed	2-oxoglutarate dehydrogenase E1 component (EC 1.2.4.2)	VVMO6_02195	Vibrio vulnificus (strain MO6-24/O)	941
E8VNP8	E8VNP8_VIBVM	unreviewed	Succinate dehydrogenase iron-sulfur subunit (EC 1.3.5.1)	VVMO6_02196	Vibrio vulnificus (strain MO6-24/O)	236
E8VNP9	E8VNP9_VIBVM	unreviewed	Succinate dehydrogenase flavoprotein subunit (EC 1.3.99.1)	VVMO6_02197	Vibrio vulnificus (strain MO6-24/O)	588
E8VNQ0	E8VNQ0_VIBVM	unreviewed	Succinate dehydrogenase hydrophobic membrane anchor protein	VVMO6_02198	Vibrio vulnificus (strain MO6-24/O)	114
E8VNQ2	E8VNQ2_VIBVM	unreviewed	Citrate synthase	VVMO6_02200	Vibrio vulnificus (strain MO6-24/O)	429
E8VNQ3	E8VNQ3_VIBVM	unreviewed	Putative GTP cyclohydrolase 1 type 2 (EC 3.5.4.16) (GTP cyclohydrolase I)	VVMO6_02201	Vibrio vulnificus (strain MO6-24/O)	252
E8VNQ9	E8VNQ9_VIBVM	unreviewed	Phosphoglucomutase (EC 5.4.2.2)	VVMO6_02207	Vibrio vulnificus (strain MO6-24/O)	549
E8VNR0	E8VNR0_VIBVM	unreviewed	Negative modulator of initiation of replication	seqA VVMO6_02208	Vibrio vulnificus (strain MO6-24/O)	177
E8VNR1	E8VNR1_VIBVM	unreviewed	Esterase ybfF (EC 3.1.-.-)	VVMO6_02209	Vibrio vulnificus (strain MO6-24/O)	255
E8VNR3	E8VNR3_VIBVM	unreviewed	Flavodoxin	VVMO6_02211	Vibrio vulnificus (strain MO6-24/O)	177
E8VNR5	E8VNR5_VIBVM	unreviewed	Ferric uptake regulation protein Fur	VVMO6_02213	Vibrio vulnificus (strain MO6-24/O)	149
E8VNR6	E8VNR6_VIBVM	unreviewed	Glutamine--tRNA ligase (EC 6.1.1.18) (Glutaminyl-tRNA synthetase)	glnS VVMO6_02214	Vibrio vulnificus (strain MO6-24/O)	556
E8VNR7	E8VNR7_VIBVM	unreviewed	PTS system N-acetylglucosamine-specific IIB component / PTS system N-acetylglucosamine-specific IIC component (EC 2.7.1.69)	VVMO6_02215	Vibrio vulnificus (strain MO6-24/O)	509
E8VNR9	E8VNR9_VIBVM	unreviewed	N-acetylglucosamine-6P-responsive transcriptional repressor NagC, ROK family	VVMO6_02217	Vibrio vulnificus (strain MO6-24/O)	404
E8VNS1	E8VNS1_VIBVM	unreviewed	Asparagine synthetase (EC 6.3.5.4)	VVMO6_02219	Vibrio vulnificus (strain MO6-24/O)	554
E8VNS6	E8VNS6_VIBVM	unreviewed	Adenylate kinase (AK) (EC 2.7.4.3) (ATP-AMP transphosphorylase) (ATP:AMP phosphotransferase) (Adenylate monophosphate kinase)	adk VVMO6_02224	Vibrio vulnificus (strain MO6-24/O)	214
E8VNS8	E8VNS8_VIBVM	unreviewed	Chaperone protein HtpG (Heat shock protein HtpG) (High temperature protein G)	htpG VVMO6_02226	Vibrio vulnificus (strain MO6-24/O)	634
E8VNT4	E8VNT4_VIBVM	unreviewed	Uncharacterized protein	VVMO6_02232	Vibrio vulnificus (strain MO6-24/O)	135
E8VNU1	E8VNU1_VIBVM	unreviewed	Thioredoxin domain-containing protein EC-YbbN	VVMO6_02238	Vibrio vulnificus (strain MO6-24/O)	284
E8VNU9	E8VNU9_VIBVM	unreviewed	Cysteine synthase (EC 2.5.1.47)	VVMO6_02247	Vibrio vulnificus (strain MO6-24/O)	322
E8VNV0	E8VNV0_VIBVM	unreviewed	Phosphocarrier protein of PTS system	VVMO6_02248	Vibrio vulnificus (strain MO6-24/O)	85
E8VNV1	E8VNV1_VIBVM	unreviewed	Phosphoenolpyruvate-protein phosphotransferase (EC 2.7.3.9) (Phosphotransferase system, enzyme I)	VVMO6_02249	Vibrio vulnificus (strain MO6-24/O)	574
E8VNV2	E8VNV2_VIBVM	unreviewed	PTS system, glucose-specific IIA component (EC 2.7.1.69)	VVMO6_02250	Vibrio vulnificus (strain MO6-24/O)	169
E8VNX0	E8VNX0_VIBVM	unreviewed	Glycogen synthase (EC 2.4.1.21) (Starch [bacterial glycogen] synthase)	glgA VVMO6_01001	Vibrio vulnificus (strain MO6-24/O)	485
E8VNX5	E8VNX5_VIBVM	unreviewed	HTH-type transcriptional repressor PurR (Pur regulon repressor) (Purine nucleotide synthesis repressor)	purR VVMO6_01006	Vibrio vulnificus (strain MO6-24/O)	334
E8VNX6	E8VNX6_VIBVM	unreviewed	Chaperone protein TorD	torD VVMO6_01007	Vibrio vulnificus (strain MO6-24/O)	215
E8VNZ2	E8VNZ2_VIBVM	unreviewed	Aspartate--tRNA ligase (EC 6.1.1.12) (Aspartyl-tRNA synthetase)	aspS VVMO6_01023	Vibrio vulnificus (strain MO6-24/O)	592
E8VNZ8	E8VNZ8_VIBVM	unreviewed	Cytochrome d ubiquinol oxidase subunit I (EC 1.10.3.-)	VVMO6_01029	Vibrio vulnificus (strain MO6-24/O)	528
E8VNZ9	E8VNZ9_VIBVM	unreviewed	Cytochrome d ubiquinol oxidase subunit II (EC 1.10.3.-)	VVMO6_01030	Vibrio vulnificus (strain MO6-24/O)	378
E8VP05	E8VP05_VIBVM	unreviewed	Protein TolB	tolB VVMO6_01036	Vibrio vulnificus (strain MO6-24/O)	449
E8VP27	E8VP27_VIBVM	unreviewed	Uncharacterized protein	VVMO6_01058	Vibrio vulnificus (strain MO6-24/O)	123
E8VP44	E8VP44_VIBVM	unreviewed	D-lactate dehydrogenase (EC 1.1.1.28)	VVMO6_01074	Vibrio vulnificus (strain MO6-24/O)	331
E8VP49	E8VP49_VIBVM	unreviewed	Chemotaxis protein CheV (EC 2.7.3.-)	VVMO6_02268	Vibrio vulnificus (strain MO6-24/O)	308
E8VP57	E8VP57_VIBVM	unreviewed	Glutamate--tRNA ligase (EC 6.1.1.17) (Glutamyl-tRNA synthetase)	gltX VVMO6_02276	Vibrio vulnificus (strain MO6-24/O)	474
E8VP69	E8VP69_VIBVM	unreviewed	UDP-sugar hydrolase / 5'-nucleotidase (EC 3.1.3.5) (EC 3.6.1.45)	VVMO6_02288	Vibrio vulnificus (strain MO6-24/O)	553
E8VP70	E8VP70_VIBVM	unreviewed	2-dehydro-3-deoxyphosphooctonate aldolase (EC 2.5.1.55) (3-deoxy-D-manno-octulosonic acid 8-phosphate synthase) (KDO-8-phosphate synthase) (Phospho-2-dehydro-3-deoxyoctonate aldolase)	kdsA VVMO6_02289	Vibrio vulnificus (strain MO6-24/O)	284
E8VP74	E8VP74_VIBVM	unreviewed	Peptide chain release factor 1 (RF-1)	prfA VVMO6_02293	Vibrio vulnificus (strain MO6-24/O)	363
E8VP78	E8VP78_VIBVM	unreviewed	Ribose-phosphate pyrophosphokinase (RPPK) (EC 2.7.6.1) (5-phospho-D-ribosyl alpha-1-diphosphate) (Phosphoribosyl diphosphate synthase) (Phosphoribosyl pyrophosphate synthase)	prs VVMO6_02297	Vibrio vulnificus (strain MO6-24/O)	314
E8VP79	E8VP79_VIBVM	unreviewed	Peptidyl-tRNA hydrolase (PTH) (EC 3.1.1.29)	pth VVMO6_02298	Vibrio vulnificus (strain MO6-24/O)	196
E8VP80	E8VP80_VIBVM	unreviewed	Ribosome-binding ATPase YchF	ychF VVMO6_02299	Vibrio vulnificus (strain MO6-24/O)	363
E8VP82	E8VP82_VIBVM	unreviewed	tRNA-2-methylthio-N(6)-dimethylallyladenosine synthase (EC 2.8.4.3) ((Dimethylallyl)adenosine tRNA methylthiotransferase MiaB) (tRNA-i(6)A37 methylthiotransferase)	miaB VVMO6_02301	Vibrio vulnificus (strain MO6-24/O)	461
E8VP83	E8VP83_VIBVM	unreviewed	Phosphate starvation-inducible ATPase PhoH with RNA binding motif	VVMO6_02302	Vibrio vulnificus (strain MO6-24/O)	370
E8VP85	E8VP85_VIBVM	unreviewed	Magnesium and cobalt efflux protein CorC	VVMO6_02304	Vibrio vulnificus (strain MO6-24/O)	291
E8VP88	E8VP88_VIBVM	unreviewed	Leucine--tRNA ligase (EC 6.1.1.4) (Leucyl-tRNA synthetase)	leuS VVMO6_02307	Vibrio vulnificus (strain MO6-24/O)	857
E8VP96	E8VP96_VIBVM	unreviewed	D-alanyl-D-alanine carboxypeptidase (EC 3.4.16.4)	VVMO6_02315	Vibrio vulnificus (strain MO6-24/O)	393
E8VPA0	E8VPA0_VIBVM	unreviewed	Uncharacterized protein	VVMO6_02319	Vibrio vulnificus (strain MO6-24/O)	111
E8VPA1	E8VPA1_VIBVM	unreviewed	Serine hydroxymethyltransferase (SHMT) (Serine methylase) (EC 2.1.2.1)	glyA VVMO6_02320	Vibrio vulnificus (strain MO6-24/O)	416
E8VPA7	E8VPA7_VIBVM	unreviewed	Trehalose-6-phosphate hydrolase (EC 3.2.1.93)	VVMO6_02326	Vibrio vulnificus (strain MO6-24/O)	561
E8VPA8	E8VPA8_VIBVM	unreviewed	PTS system trehalose-specific IIB component / PTS system trehalose-specific IIC component (EC 2.7.1.69)	VVMO6_02327	Vibrio vulnificus (strain MO6-24/O)	474
E8VPB0	E8VPB0_VIBVM	unreviewed	D,D-heptose 1,7-bisphosphate phosphatase (EC 3.1.3.-)	VVMO6_02329	Vibrio vulnificus (strain MO6-24/O)	188
E8VPC0	E8VPC0_VIBVM	unreviewed	Uncharacterized protein	VVMO6_01088	Vibrio vulnificus (strain MO6-24/O)	820
E8VPC6	E8VPC6_VIBVM	unreviewed	5-methyltetrahydropteroyltriglutamate--homocysteine methyltransferase (EC 2.1.1.14) (Cobalamin-independent methionine synthase) (Methionine synthase, vitamin-B12 independent isozyme)	metE VVMO6_01094	Vibrio vulnificus (strain MO6-24/O)	778
E8VPC7	E8VPC7_VIBVM	unreviewed	Phosphate acetyltransferase (EC 2.3.1.8) (Phosphotransacetylase)	VVMO6_01095	Vibrio vulnificus (strain MO6-24/O)	688
E8VPC8	E8VPC8_VIBVM	unreviewed	Acetate kinase (EC 2.7.2.1) (Acetokinase)	ackA VVMO6_01096	Vibrio vulnificus (strain MO6-24/O)	398
E8VPD0	E8VPD0_VIBVM	unreviewed	ABC transporter substrate-binding protein	VVMO6_01098	Vibrio vulnificus (strain MO6-24/O)	321
E8VPD6	E8VPD6_VIBVM	unreviewed	Protein export cytoplasm protein SecA ATPase RNA helicase	VVMO6_01104	Vibrio vulnificus (strain MO6-24/O)	202
E8VPD9	E8VPD9_VIBVM	unreviewed	Fatty acid metabolism regulator protein	fadR VVMO6_01107	Vibrio vulnificus (strain MO6-24/O)	279
E8VPE2	E8VPE2_VIBVM	unreviewed	Uncharacterized protein	VVMO6_01110	Vibrio vulnificus (strain MO6-24/O)	362
E8VPE9	E8VPE9_VIBVM	unreviewed	Methyl-accepting chemotaxis protein	VVMO6_01117	Vibrio vulnificus (strain MO6-24/O)	627
E8VPF4	E8VPF4_VIBVM	unreviewed	Aspartate aminotransferase (EC 2.6.1.1)	VVMO6_01122	Vibrio vulnificus (strain MO6-24/O)	396
E8VPG0	E8VPG0_VIBVM	unreviewed	Asparagine--tRNA ligase (EC 6.1.1.22) (Asparaginyl-tRNA synthetase)	asnS VVMO6_01128	Vibrio vulnificus (strain MO6-24/O)	466
E8VPG1	E8VPG1_VIBVM	unreviewed	Methyl-accepting chemotaxis protein I (Serine chemoreceptor protein)	VVMO6_01129	Vibrio vulnificus (strain MO6-24/O)	541
E8VPG5	E8VPG5_VIBVM	unreviewed	L-serine dehydratase (EC 4.3.1.17)	VVMO6_01133	Vibrio vulnificus (strain MO6-24/O)	453
E8VPG8	E8VPG8_VIBVM	unreviewed	Guanylate cyclase-related protein	VVMO6_01136	Vibrio vulnificus (strain MO6-24/O)	185
E8VPH2	E8VPH2_VIBVM	unreviewed	Fumarate hydratase class I, aerobic (EC 4.2.1.2)	VVMO6_01140	Vibrio vulnificus (strain MO6-24/O)	507
E8VPH7	E8VPH7_VIBVM	unreviewed	Ribosomal-protein-S5p-alanine acetyltransferase	VVMO6_01145	Vibrio vulnificus (strain MO6-24/O)	191
E8VPJ3	E8VPJ3_VIBVM	unreviewed	Lipoprotein	VVMO6_02332	Vibrio vulnificus (strain MO6-24/O)	269
E8VPJ9	E8VPJ9_VIBVM	unreviewed	Decarboxylase family protein	VVMO6_02338	Vibrio vulnificus (strain MO6-24/O)	458
E8VPK0	E8VPK0_VIBVM	unreviewed	Flap endonuclease Xni (FEN) (EC 3.1.-.-)	xni ygdG VVMO6_02339	Vibrio vulnificus (strain MO6-24/O)	259
E8VPK2	E8VPK2_VIBVM	unreviewed	Ribosomal RNA large subunit methyltransferase M (EC 2.1.1.186) (23S rRNA (cytidine2498-2'-O)-methyltransferase) (23S rRNA 2'-O-ribose methyltransferase RlmM)	rlmM VVMO6_02341	Vibrio vulnificus (strain MO6-24/O)	359
E8VPK5	E8VPK5_VIBVM	unreviewed	Glycine cleavage system transcriptional activator GcvA	VVMO6_02344	Vibrio vulnificus (strain MO6-24/O)	307
E8VPL7	E8VPL7_VIBVM	unreviewed	N utilization substance protein B homolog (Protein NusB)	nusB VVMO6_02356	Vibrio vulnificus (strain MO6-24/O)	155
E8VPL8	E8VPL8_VIBVM	unreviewed	6,7-dimethyl-8-ribityllumazine synthase (DMRL synthase) (LS) (Lumazine synthase) (EC 2.5.1.78)	ribH VVMO6_02357	Vibrio vulnificus (strain MO6-24/O)	156
E8VPL9	E8VPL9_VIBVM	unreviewed	3,4-dihydroxy-2-butanone 4-phosphate synthase (DHBP synthase) (EC 4.1.99.12)	ribB VVMO6_02358	Vibrio vulnificus (strain MO6-24/O)	369
E8VPM2	E8VPM2_VIBVM	unreviewed	Transcriptional repressor NrdR	nrdR VVMO6_02361	Vibrio vulnificus (strain MO6-24/O)	149
E8VPM4	E8VPM4_VIBVM	unreviewed	Glutamate 5-kinase (EC 2.7.2.11) (Gamma-glutamyl kinase)	proB VVMO6_02363	Vibrio vulnificus (strain MO6-24/O)	379
E8VPM5	E8VPM5_VIBVM	unreviewed	Sigma factor-binding protein Crl	crl VVMO6_02364	Vibrio vulnificus (strain MO6-24/O)	129
E8VPM6	E8VPM6_VIBVM	unreviewed	UPF0255 protein VVMO6_02365	VVMO6_02365	Vibrio vulnificus (strain MO6-24/O)	415
E8VPM8	E8VPM8_VIBVM	unreviewed	Xanthine/uracil/thiamine/ascorbate permease family protein	VVMO6_02367	Vibrio vulnificus (strain MO6-24/O)	429
E8VPM9	E8VPM9_VIBVM	unreviewed	Aminoacyl-histidine dipeptidase (Peptidase D)	VVMO6_02368	Vibrio vulnificus (strain MO6-24/O)	490
E8VPN5	E8VPN5_VIBVM	unreviewed	Phosphoribosylformylglycinamidine synthase (FGAM synthase) (FGAMS) (EC 6.3.5.3) (Formylglycinamide ribonucleotide amidotransferase)	purL VVMO6_02374	Vibrio vulnificus (strain MO6-24/O)	1297
E8VPN9	E8VPN9_VIBVM	unreviewed	S-(Hydroxymethyl)glutathione dehydrogenase (EC 1.1.1.284)	VVMO6_02378	Vibrio vulnificus (strain MO6-24/O)	376
E8VPP5	E8VPP5_VIBVM	unreviewed	Chaperone protein DnaJ	dnaJ VVMO6_02384	Vibrio vulnificus (strain MO6-24/O)	381
E8VPP6	E8VPP6_VIBVM	unreviewed	Chaperone protein DnaK (HSP70) (Heat shock 70 kDa protein) (Heat shock protein 70)	dnaK VVMO6_02385	Vibrio vulnificus (strain MO6-24/O)	636
E8VPQ3	E8VPQ3_VIBVM	unreviewed	Protein GrpE (HSP-70 cofactor)	grpE VVMO6_02392	Vibrio vulnificus (strain MO6-24/O)	198
E8VPS2	E8VPS2_VIBVM	unreviewed	tRNA uridine 5-carboxymethylaminomethyl modification enzyme MnmG (Glucose-inhibited division protein A)	mnmG gidA VVMO6_00001	Vibrio vulnificus (strain MO6-24/O)	632
E8VPS4	E8VPS4_VIBVM	unreviewed	Chromosome (Plasmid) partitioning protein ParA / Sporulation initiation inhibitor protein Soj	VVMO6_00003	Vibrio vulnificus (strain MO6-24/O)	257
E8VPS9	E8VPS9_VIBVM	unreviewed	ATP synthase subunit b (ATP synthase F(0) sector subunit b) (ATPase subunit I) (F-type ATPase subunit b)	atpF VVMO6_00008	Vibrio vulnificus (strain MO6-24/O)	154
E8VPT1	E8VPT1_VIBVM	unreviewed	ATP synthase subunit alpha (EC 3.6.3.14) (ATP synthase F1 sector subunit alpha) (F-ATPase subunit alpha)	atpA VVMO6_00010	Vibrio vulnificus (strain MO6-24/O)	513
E8VPT2	E8VPT2_VIBVM	unreviewed	ATP synthase gamma chain (ATP synthase F1 sector gamma subunit) (F-ATPase gamma subunit)	atpG VVMO6_00011	Vibrio vulnificus (strain MO6-24/O)	288
E8VPT3	E8VPT3_VIBVM	unreviewed	ATP synthase subunit beta (EC 3.6.3.14) (ATP synthase F1 sector subunit beta) (F-ATPase subunit beta)	atpD VVMO6_00012	Vibrio vulnificus (strain MO6-24/O)	467
E8VPT4	E8VPT4_VIBVM	unreviewed	ATP synthase epsilon chain (ATP synthase F1 sector epsilon subunit) (F-ATPase epsilon subunit)	atpC VVMO6_00013	Vibrio vulnificus (strain MO6-24/O)	140
E8VPT5	E8VPT5_VIBVM	unreviewed	Bifunctional protein GlmU	glmU VVMO6_00014	Vibrio vulnificus (strain MO6-24/O)	438
E8VPT7	E8VPT7_VIBVM	unreviewed	Cyclohexadienyl dehydratase (EC 4.2.1.51) (EC 4.2.1.91)	VVMO6_00016	Vibrio vulnificus (strain MO6-24/O)	258
E8VPU0	E8VPU0_VIBVM	unreviewed	Threonine dehydratase biosynthetic (EC 4.3.1.19)	VVMO6_00019	Vibrio vulnificus (strain MO6-24/O)	509
E8VPU1	E8VPU1_VIBVM	unreviewed	Dihydroxy-acid dehydratase (DAD) (EC 4.2.1.9)	ilvD VVMO6_00020	Vibrio vulnificus (strain MO6-24/O)	613
E8VPU3	E8VPU3_VIBVM	unreviewed	Acetolactate synthase small subunit (EC 2.2.1.6)	VVMO6_00022	Vibrio vulnificus (strain MO6-24/O)	94
E8VPU4	E8VPU4_VIBVM	unreviewed	Acetolactate synthase (EC 2.2.1.6)	VVMO6_00023	Vibrio vulnificus (strain MO6-24/O)	548
E8VPU6	E8VPU6_VIBVM	unreviewed	Uncharacterized protein	VVMO6_00025	Vibrio vulnificus (strain MO6-24/O)	318
E8VPU8	E8VPU8_VIBVM	unreviewed	Thiol:disulfide interchange protein	VVMO6_00027	Vibrio vulnificus (strain MO6-24/O)	201
E8VPZ3	E8VPZ3_VIBVM	unreviewed	Uncharacterized protein	VVMO6_01199	Vibrio vulnificus (strain MO6-24/O)	148
E8VQ18	E8VQ18_VIBVM	unreviewed	Predicted redox protein	VVMO6_01224	Vibrio vulnificus (strain MO6-24/O)	153
E8VQ31	E8VQ31_VIBVM	unreviewed	Biosynthetic arginine decarboxylase (ADC) (EC 4.1.1.19)	speA VVMO6_01237	Vibrio vulnificus (strain MO6-24/O)	636
E8VQ38	E8VQ38_VIBVM	unreviewed	Sodium/alanine symporter	VVMO6_02415	Vibrio vulnificus (strain MO6-24/O)	513
E8VQ41	E8VQ41_VIBVM	unreviewed	GMP synthase [glutamine-hydrolyzing] (EC 6.3.5.2) (GMP synthetase) (Glutamine amidotransferase)	guaA VVMO6_02418	Vibrio vulnificus (strain MO6-24/O)	517
E8VQ42	E8VQ42_VIBVM	unreviewed	Inosine-5'-monophosphate dehydrogenase (IMP dehydrogenase) (IMPD) (IMPDH) (EC 1.1.1.205)	guaB VVMO6_02419	Vibrio vulnificus (strain MO6-24/O)	487
E8VQ49	E8VQ49_VIBVM	unreviewed	Uncharacterized protein	VVMO6_02426	Vibrio vulnificus (strain MO6-24/O)	204
E8VQ50	E8VQ50_VIBVM	unreviewed	Histidine--tRNA ligase (EC 6.1.1.21) (Histidyl-tRNA synthetase)	hisS VVMO6_02427	Vibrio vulnificus (strain MO6-24/O)	422
E8VQ54	E8VQ54_VIBVM	unreviewed	Nucleoside diphosphate kinase (NDK) (NDP kinase) (EC 2.7.4.6) (Nucleoside-2-P kinase)	ndk VVMO6_02431	Vibrio vulnificus (strain MO6-24/O)	141
E8VQ55	E8VQ55_VIBVM	unreviewed	Peptidase B (EC 3.4.11.23) (Aminopeptidase B)	pepB VVMO6_02432	Vibrio vulnificus (strain MO6-24/O)	432
E8VQ61	E8VQ61_VIBVM	unreviewed	Iron-sulfur cluster assembly scaffold protein IscU	VVMO6_02438	Vibrio vulnificus (strain MO6-24/O)	127
E8VQ62	E8VQ62_VIBVM	unreviewed	Cysteine desulfurase IscS (EC 2.8.1.7)	iscS VVMO6_02439	Vibrio vulnificus (strain MO6-24/O)	404
E8VQ65	E8VQ65_VIBVM	unreviewed	Inositol-1-monophosphatase (EC 3.1.3.25)	VVMO6_02442	Vibrio vulnificus (strain MO6-24/O)	267
E8VQ69	E8VQ69_VIBVM	unreviewed	Protein translocase subunit SecD	secD VVMO6_02446	Vibrio vulnificus (strain MO6-24/O)	607
E8VQ71	E8VQ71_VIBVM	unreviewed	Queuine tRNA-ribosyltransferase (EC 2.4.2.29) (Guanine insertion enzyme) (tRNA-guanine transglycosylase)	tgt VVMO6_02448	Vibrio vulnificus (strain MO6-24/O)	378
E8VQ74	E8VQ74_VIBVM	unreviewed	Putative acetoin utilization protein AcuB	VVMO6_02451	Vibrio vulnificus (strain MO6-24/O)	151
E8VQ75	E8VQ75_VIBVM	unreviewed	Isocitrate lyase (EC 4.1.3.1)	VVMO6_02452	Vibrio vulnificus (strain MO6-24/O)	437
E8VQ76	E8VQ76_VIBVM	unreviewed	Malate synthase (EC 2.3.3.9)	VVMO6_02453	Vibrio vulnificus (strain MO6-24/O)	544
E8VQ78	E8VQ78_VIBVM	unreviewed	Alkyl hydroperoxide reductase subunit C-like protein	VVMO6_02455	Vibrio vulnificus (strain MO6-24/O)	202
E8VQ90	E8VQ90_VIBVM	unreviewed	Polyphosphate kinase (EC 2.7.4.1) (ATP-polyphosphate phosphotransferase) (Polyphosphoric acid kinase)	ppk VVMO6_02467	Vibrio vulnificus (strain MO6-24/O)	700
E8VQ96	E8VQ96_VIBVM	unreviewed	Putative protease	VVMO6_02473	Vibrio vulnificus (strain MO6-24/O)	466
E8VQ97	E8VQ97_VIBVM	unreviewed	4Fe-4S ferredoxin, iron-sulfur binding protein	VVMO6_02474	Vibrio vulnificus (strain MO6-24/O)	84
E8VQA0	E8VQA0_VIBVM	unreviewed	ClpB protein	VVMO6_02477	Vibrio vulnificus (strain MO6-24/O)	857
E8VQA2	E8VQA2_VIBVM	unreviewed	Pseudouridine synthase (EC 5.4.99.-)	VVMO6_02479	Vibrio vulnificus (strain MO6-24/O)	325
E8VQA3	E8VQA3_VIBVM	unreviewed	Outer membrane protein assembly factor BamD	bamD VVMO6_02480	Vibrio vulnificus (strain MO6-24/O)	241
E8VQA8	E8VQA8_VIBVM	unreviewed	Ribosomal RNA small subunit methyltransferase B	VVMO6_00036	Vibrio vulnificus (strain MO6-24/O)	426
E8VQB0	E8VQB0_VIBVM	unreviewed	Peptide deformylase (PDF) (EC 3.5.1.88) (Polypeptide deformylase)	def VVMO6_00038	Vibrio vulnificus (strain MO6-24/O)	170
E8VQB8	E8VQB8_VIBVM	unreviewed	Oxygen-dependent coproporphyrinogen-III oxidase (CPO) (Coprogen oxidase) (Coproporphyrinogenase) (EC 1.3.3.3)	hemF VVMO6_00046	Vibrio vulnificus (strain MO6-24/O)	305
E8VQC6	E8VQC6_VIBVM	unreviewed	Ketol-acid reductoisomerase (EC 1.1.1.86) (Acetohydroxy-acid isomeroreductase) (Alpha-keto-beta-hydroxylacyl reductoisomerase)	ilvC VVMO6_00054	Vibrio vulnificus (strain MO6-24/O)	494
E8VQC7	E8VQC7_VIBVM	unreviewed	Uncharacterized protein	VVMO6_00055	Vibrio vulnificus (strain MO6-24/O)	83
E8VQC8	E8VQC8_VIBVM	unreviewed	RND multidrug efflux transporter/ Acriflavin resistance protein	VVMO6_00056	Vibrio vulnificus (strain MO6-24/O)	1039
E8VQC9	E8VQC9_VIBVM	unreviewed	Probable Co/Zn/Cd efflux system membrane fusion protein	VVMO6_00057	Vibrio vulnificus (strain MO6-24/O)	368
E8VQD3	E8VQD3_VIBVM	unreviewed	Uncharacterized protein	VVMO6_00061	Vibrio vulnificus (strain MO6-24/O)	38
E8VQD5	E8VQD5_VIBVM	unreviewed	Dipeptide-binding ABC transporter, periplasmic substrate-binding component	VVMO6_00063	Vibrio vulnificus (strain MO6-24/O)	518
E8VQF4	E8VQF4_VIBVM	unreviewed	Glutathione reductase (EC 1.8.1.7)	VVMO6_00082	Vibrio vulnificus (strain MO6-24/O)	451
E8VQF6	E8VQF6_VIBVM	unreviewed	Oligopeptidase A (EC 3.4.24.70)	VVMO6_00084	Vibrio vulnificus (strain MO6-24/O)	680
E8VQF7	E8VQF7_VIBVM	unreviewed	Transcriptional regulator AsnC	VVMO6_00085	Vibrio vulnificus (strain MO6-24/O)	154
E8VQG3	E8VQG3_VIBVM	unreviewed	Universal stress protein	VVMO6_00091	Vibrio vulnificus (strain MO6-24/O)	141
E8VQG4	E8VQG4_VIBVM	unreviewed	Ferritin (EC 1.16.3.2)	VVMO6_00092	Vibrio vulnificus (strain MO6-24/O)	175
E8VQG6	E8VQG6_VIBVM	unreviewed	NAD(FAD)-utilizing dehydrogenase	VVMO6_00094	Vibrio vulnificus (strain MO6-24/O)	395
E8VQG7	E8VQG7_VIBVM	unreviewed	HemY-like protein	VVMO6_00095	Vibrio vulnificus (strain MO6-24/O)	393
E8VQG8	E8VQG8_VIBVM	unreviewed	HemX-like protein	VVMO6_00096	Vibrio vulnificus (strain MO6-24/O)	403
E8VQH4	E8VQH4_VIBVM	unreviewed	Diaminopimelate decarboxylase (DAP decarboxylase) (DAPDC) (EC 4.1.1.20)	lysA VVMO6_00102	Vibrio vulnificus (strain MO6-24/O)	417
E8VQH7	E8VQH7_VIBVM	unreviewed	Uncharacterized protein	VVMO6_01242	Vibrio vulnificus (strain MO6-24/O)	269
E8VQI6	E8VQI6_VIBVM	unreviewed	Phenylalanine--tRNA ligase beta subunit (EC 6.1.1.20) (Phenylalanyl-tRNA synthetase beta subunit)	pheT VVMO6_01251	Vibrio vulnificus (strain MO6-24/O)	795
E8VQJ0	E8VQJ0_VIBVM	unreviewed	Integration host factor subunit alpha (IHF-alpha)	ihfA himA VVMO6_01255	Vibrio vulnificus (strain MO6-24/O)	95
E8VQJ3	E8VQJ3_VIBVM	unreviewed	Phosphoribosylglycinamide formyltransferase 2 (GART 2) (EC 2.1.2.-) (5'-phosphoribosylglycinamide transformylase 2) (Formate-dependent GAR transformylase) (GAR transformylase 2)	purT VVMO6_01258	Vibrio vulnificus (strain MO6-24/O)	391
E8VQK4	E8VQK4_VIBVM	unreviewed	Histidine ammonia-lyase (Histidase) (EC 4.3.1.3)	hutH VVMO6_01269	Vibrio vulnificus (strain MO6-24/O)	511
E8VQK5	E8VQK5_VIBVM	unreviewed	Urocanate hydratase (Urocanase) (EC 4.2.1.49) (Imidazolonepropionate hydrolase)	hutU VVMO6_01270	Vibrio vulnificus (strain MO6-24/O)	565
E8VQK7	E8VQK7_VIBVM	unreviewed	Imidazolonepropionase (EC 3.5.2.7) (Imidazolone-5-propionate hydrolase)	hutI VVMO6_01272	Vibrio vulnificus (strain MO6-24/O)	406
E8VQL1	E8VQL1_VIBVM	unreviewed	Threonine--tRNA ligase (EC 6.1.1.3) (Threonyl-tRNA synthetase)	thrS VVMO6_01276	Vibrio vulnificus (strain MO6-24/O)	642
E8VQL2	E8VQL2_VIBVM	unreviewed	Translation initiation factor IF-3	VVMO6_01277	Vibrio vulnificus (strain MO6-24/O)	129
E8VQQ5	E8VQQ5_VIBVM	unreviewed	Ribosome hibernation protein YfiA	VVMO6_02482	Vibrio vulnificus (strain MO6-24/O)	107
E8VQR0	E8VQR0_VIBVM	unreviewed	ABC transporter, ATP-binding protein	VVMO6_02487	Vibrio vulnificus (strain MO6-24/O)	555
E8VQR1	E8VQR1_VIBVM	unreviewed	Uncharacterized protein	VVMO6_02488	Vibrio vulnificus (strain MO6-24/O)	72
E8VQR3	E8VQR3_VIBVM	unreviewed	T-protein	VVMO6_02490	Vibrio vulnificus (strain MO6-24/O)	375
E8VQR7	E8VQR7_VIBVM	unreviewed	NhaP-type Na+/H+ and K+/H+ antiporter	VVMO6_02494	Vibrio vulnificus (strain MO6-24/O)	598
E8VQS6	E8VQS6_VIBVM	unreviewed	Isoleucine--tRNA ligase (EC 6.1.1.5) (Isoleucyl-tRNA synthetase)	ileS VVMO6_02503	Vibrio vulnificus (strain MO6-24/O)	948
E8VQT0	E8VQT0_VIBVM	unreviewed	Transcriptional activator HlyU	VVMO6_02507	Vibrio vulnificus (strain MO6-24/O)	98
E8VQU1	E8VQU1_VIBVM	unreviewed	Oxidoreductase, aldo/keto reductase family	VVMO6_02518	Vibrio vulnificus (strain MO6-24/O)	344
E8VQU5	E8VQU5_VIBVM	unreviewed	Lysine--tRNA ligase (EC 6.1.1.6) (Lysyl-tRNA synthetase)	lysS VVMO6_02522	Vibrio vulnificus (strain MO6-24/O)	510
E8VQU7	E8VQU7_VIBVM	unreviewed	Single-stranded-DNA-specific exonuclease RecJ (EC 3.1.-.-)	VVMO6_02524	Vibrio vulnificus (strain MO6-24/O)	579
E8VQV5	E8VQV5_VIBVM	unreviewed	UPF0246 protein VVMO6_02532	VVMO6_02532	Vibrio vulnificus (strain MO6-24/O)	258
E8VQV9	E8VQV9_VIBVM	unreviewed	Uncharacterized protein	VVMO6_02536	Vibrio vulnificus (strain MO6-24/O)	183
E8VQW2	E8VQW2_VIBVM	unreviewed	Autonomous glycyl radical cofactor	grcA VVMO6_02539	Vibrio vulnificus (strain MO6-24/O)	125
E8VQW3	E8VQW3_VIBVM	unreviewed	Threonine synthase (EC 4.2.3.1)	VVMO6_02540	Vibrio vulnificus (strain MO6-24/O)	426
E8VQW5	E8VQW5_VIBVM	unreviewed	Aspartokinase / homoserine dehydrogenase (EC 1.1.1.3) (EC 2.7.2.4)	VVMO6_02542	Vibrio vulnificus (strain MO6-24/O)	819
E8VQW7	E8VQW7_VIBVM	unreviewed	4-hydroxy-4-methyl-2-oxoglutarate aldolase (HMG aldolase) (EC 4.1.1.3) (EC 4.1.3.17) (Oxaloacetate decarboxylase)	VVMO6_02544	Vibrio vulnificus (strain MO6-24/O)	160
E8VQW9	E8VQW9_VIBVM	unreviewed	Aerobic respiration control protein ArcA	VVMO6_02546	Vibrio vulnificus (strain MO6-24/O)	238
E8VQX1	E8VQX1_VIBVM	unreviewed	Aerobic respiration control sensor protein ArcB (EC 2.7.3.-)	VVMO6_02548	Vibrio vulnificus (strain MO6-24/O)	780
E8VQX7	E8VQX7_VIBVM	unreviewed	Glutamate synthase [NADPH] large chain (EC 1.4.1.13)	VVMO6_02554	Vibrio vulnificus (strain MO6-24/O)	1487
E8VQX9	E8VQX9_VIBVM	unreviewed	Uncharacterized protein	VVMO6_02556	Vibrio vulnificus (strain MO6-24/O)	142
E8VR03	E8VR03_VIBVM	unreviewed	Uncharacterized protein	VVMO6_00121	Vibrio vulnificus (strain MO6-24/O)	122
E8VR17	E8VR17_VIBVM	unreviewed	Flagellar biosynthesis protein FliL	VVMO6_00135	Vibrio vulnificus (strain MO6-24/O)	136
E8VR24	E8VR24_VIBVM	unreviewed	Soluble pyridine nucleotide transhydrogenase (STH) (EC 1.6.1.1) (NAD(P)(+) transhydrogenase [B-specific])	sthA VVMO6_00142	Vibrio vulnificus (strain MO6-24/O)	466
E8VR28	E8VR28_VIBVM	unreviewed	Vitamin B12 transporter BtuB (Cobalamin receptor) (Outer membrane cobalamin translocator)	btuB VVMO6_00146	Vibrio vulnificus (strain MO6-24/O)	613
E8VR31	E8VR31_VIBVM	unreviewed	RNA-binding protein	VVMO6_00149	Vibrio vulnificus (strain MO6-24/O)	148
E8VR34	E8VR34_VIBVM	unreviewed	CDP-diacylglycerol-serine O-phosphatidyltransferase (EC 2.7.8.8)	VVMO6_00152	Vibrio vulnificus (strain MO6-24/O)	446
E8VR35	E8VR35_VIBVM	unreviewed	Predicted acyltransferase	VVMO6_00153	Vibrio vulnificus (strain MO6-24/O)	145
E8VR38	E8VR38_VIBVM	unreviewed	Pantothenate kinase (EC 2.7.1.33) (Pantothenic acid kinase)	coaA VVMO6_00156	Vibrio vulnificus (strain MO6-24/O)	307
E8VSD5	E8VSD5_VIBVM	unreviewed	Elongation factor Tu (EF-Tu)	tuf VVMO6_00284	Vibrio vulnificus (strain MO6-24/O)	394
E8VR39	E8VR39_VIBVM	unreviewed	Elongation factor Tu (EF-Tu)	tuf VVMO6_00157	Vibrio vulnificus (strain MO6-24/O)	394
E8VR40	E8VR40_VIBVM	unreviewed	Protein translocase subunit SecE	secE VVMO6_00158	Vibrio vulnificus (strain MO6-24/O)	126
E8VR42	E8VR42_VIBVM	unreviewed	50S ribosomal protein L11	rplK VVMO6_00160	Vibrio vulnificus (strain MO6-24/O)	142
E8VR43	E8VR43_VIBVM	unreviewed	50S ribosomal protein L1	rplA VVMO6_00161	Vibrio vulnificus (strain MO6-24/O)	233
E8VR44	E8VR44_VIBVM	unreviewed	50S ribosomal protein L10	rplJ VVMO6_00162	Vibrio vulnificus (strain MO6-24/O)	162
E8VR45	E8VR45_VIBVM	unreviewed	50S ribosomal protein L7/L12	rplL VVMO6_00163	Vibrio vulnificus (strain MO6-24/O)	122
E8VR46	E8VR46_VIBVM	unreviewed	DNA-directed RNA polymerase subunit beta (RNAP subunit beta) (EC 2.7.7.6) (RNA polymerase subunit beta) (Transcriptase subunit beta)	rpoB VVMO6_00164	Vibrio vulnificus (strain MO6-24/O)	1342
E8VR47	E8VR47_VIBVM	unreviewed	DNA-directed RNA polymerase subunit beta' (RNAP subunit beta') (EC 2.7.7.6) (RNA polymerase subunit beta') (Transcriptase subunit beta')	rpoC VVMO6_00165	Vibrio vulnificus (strain MO6-24/O)	1400
E8VR48	E8VR48_VIBVM	unreviewed	Regulator of sigma D	VVMO6_00166	Vibrio vulnificus (strain MO6-24/O)	162
E8VR52	E8VR52_VIBVM	unreviewed	Uroporphyrinogen decarboxylase (UPD) (URO-D) (EC 4.1.1.37)	hemE VVMO6_00170	Vibrio vulnificus (strain MO6-24/O)	355
E8VR90	E8VR90_VIBVM	unreviewed	Uncharacterized protein	VVMO6_01355	Vibrio vulnificus (strain MO6-24/O)	456
E8VRD4	E8VRD4_VIBVM	unreviewed	Uncharacterized protein	VVMO6_01399	Vibrio vulnificus (strain MO6-24/O)	267
E8VRD7	E8VRD7_VIBVM	unreviewed	Carbamoyl-phosphate synthase (glutamine-hydrolyzing) (EC 6.3.5.5)	VVMO6_02564	Vibrio vulnificus (strain MO6-24/O)	1077
E8VRD9	E8VRD9_VIBVM	unreviewed	4-hydroxy-tetrahydrodipicolinate reductase (HTPA reductase) (EC 1.17.1.8)	dapB VVMO6_02566	Vibrio vulnificus (strain MO6-24/O)	269
E8VRE1	E8VRE1_VIBVM	unreviewed	Protein translocase subunit SecA	secA VVMO6_02568	Vibrio vulnificus (strain MO6-24/O)	907
E8VRE6	E8VRE6_VIBVM	unreviewed	Cell division protein ftsA	VVMO6_02573	Vibrio vulnificus (strain MO6-24/O)	420
E8VRF8	E8VRF8_VIBVM	unreviewed	Ribosomal RNA small subunit methyltransferase H (EC 2.1.1.199) (16S rRNA m(4)C1402 methyltransferase) (rRNA (cytosine-N(4)-)-methyltransferase RsmH)	rsmH VVMO6_02585	Vibrio vulnificus (strain MO6-24/O)	316
E8VRG0	E8VRG0_VIBVM	unreviewed	LppC putative lipoprotein	VVMO6_02587	Vibrio vulnificus (strain MO6-24/O)	603
E8VRG5	E8VRG5_VIBVM	unreviewed	Stringent starvation protein A	VVMO6_02592	Vibrio vulnificus (strain MO6-24/O)	211
E8VRG7	E8VRG7_VIBVM	unreviewed	Cytochrome b	VVMO6_02594	Vibrio vulnificus (strain MO6-24/O)	421
E8VRG8	E8VRG8_VIBVM	unreviewed	Ubiquinol-cytochrome c reductase iron-sulfur subunit (EC 1.10.2.2)	VVMO6_02595	Vibrio vulnificus (strain MO6-24/O)	196
E8VRH0	E8VRH0_VIBVM	unreviewed	50S ribosomal protein L13	rplM VVMO6_02597	Vibrio vulnificus (strain MO6-24/O)	142
E8VRH1	E8VRH1_VIBVM	unreviewed	ATPase AFG1 family	VVMO6_02598	Vibrio vulnificus (strain MO6-24/O)	367
E8VRH2	E8VRH2_VIBVM	unreviewed	Putative cytochrome d ubiquinol oxidase subunit III (Cytochrome bd-I oxidase subunit III) (EC 1.10.3.-)	VVMO6_02599	Vibrio vulnificus (strain MO6-24/O)	149
E8VRH3	E8VRH3_VIBVM	unreviewed	Outer membrane stress sensor protease DegQ, serine protease	VVMO6_02600	Vibrio vulnificus (strain MO6-24/O)	455
E8VRH5	E8VRH5_VIBVM	unreviewed	DNA topoisomerase 4 subunit A (EC 5.99.1.3) (Topoisomerase IV subunit A)	parC VVMO6_02602	Vibrio vulnificus (strain MO6-24/O)	761
E8VRH6	E8VRH6_VIBVM	unreviewed	DNA topoisomerase 4 subunit B (EC 5.99.1.3) (Topoisomerase IV subunit B)	parE VVMO6_02603	Vibrio vulnificus (strain MO6-24/O)	626
E8VRI1	E8VRI1_VIBVM	unreviewed	Type I secretion outer membrane protein, TolC	VVMO6_02608	Vibrio vulnificus (strain MO6-24/O)	441
E8VRI7	E8VRI7_VIBVM	unreviewed	Adenylate cyclase (EC 4.6.1.1)	VVMO6_02614	Vibrio vulnificus (strain MO6-24/O)	505
E8VRI8	E8VRI8_VIBVM	unreviewed	Phosphate transport regulator distant PhoU-like protein	VVMO6_02615	Vibrio vulnificus (strain MO6-24/O)	220
E8VRJ8	E8VRJ8_VIBVM	unreviewed	tRNA N6-adenosine threonylcarbamoyltransferase (EC 2.6.99.4) (N6-L-threonylcarbamoyladenine synthase) (t(6)A37 threonylcarbamoyladenosine biosynthesis protein TsaD) (tRNA threonylcarbamoyladenosine biosynthesis protein TsaD)	tsaD VVMO6_02625	Vibrio vulnificus (strain MO6-24/O)	339
E8VRK0	E8VRK0_VIBVM	unreviewed	Transamidase GatB domain protein	VVMO6_02627	Vibrio vulnificus (strain MO6-24/O)	147
E8VRK2	E8VRK2_VIBVM	unreviewed	RNA polymerase sigma factor RpoD (Sigma-70)	rpoD VVMO6_02629	Vibrio vulnificus (strain MO6-24/O)	624
E8VRK9	E8VRK9_VIBVM	unreviewed	Glutamine--fructose-6-phosphate aminotransferase [isomerizing] (EC 2.6.1.16) (D-fructose-6-phosphate amidotransferase) (GFAT) (Glucosamine-6-phosphate synthase) (Hexosephosphate aminotransferase) (L-glutamine--D-fructose-6-phosphate amidotransferase)	glmS VVMO6_02636	Vibrio vulnificus (strain MO6-24/O)	610
E8VRL0	E8VRL0_VIBVM	unreviewed	Transcriptional regulator of glmS gene, DeoR family	VVMO6_02637	Vibrio vulnificus (strain MO6-24/O)	253
E8VRL1	E8VRL1_VIBVM	unreviewed	Pyruvate kinase (EC 2.7.1.40)	VVMO6_02638	Vibrio vulnificus (strain MO6-24/O)	470
E8VRL6	E8VRL6_VIBVM	unreviewed	DNA-binding protein HU-alpha	VVMO6_00175	Vibrio vulnificus (strain MO6-24/O)	90
E8VRL8	E8VRL8_VIBVM	unreviewed	Phosphoribosylamine--glycine ligase (EC 6.3.4.13) (GARS) (Glycinamide ribonucleotide synthetase) (Phosphoribosylglycinamide synthetase)	purD VVMO6_00177	Vibrio vulnificus (strain MO6-24/O)	429
E8VRL9	E8VRL9_VIBVM	unreviewed	Bifunctional purine biosynthesis protein PurH	purH VVMO6_00178	Vibrio vulnificus (strain MO6-24/O)	530
E8VRM4	E8VRM4_VIBVM	unreviewed	Ribosomal protein L11 methyltransferase (L11 Mtase) (EC 2.1.1.-)	prmA VVMO6_00183	Vibrio vulnificus (strain MO6-24/O)	295
E8VRM5	E8VRM5_VIBVM	unreviewed	Biotin carboxylase of acetyl-CoA carboxylase (EC 6.3.4.14)	VVMO6_00184	Vibrio vulnificus (strain MO6-24/O)	448
E8VRM8	E8VRM8_VIBVM	unreviewed	Acetyl-coenzyme A synthetase (AcCoA synthetase) (Acs) (EC 6.2.1.1) (Acetate--CoA ligase) (Acyl-activating enzyme)	acsA VVMO6_00187	Vibrio vulnificus (strain MO6-24/O)	650
E8VRN0	E8VRN0_VIBVM	unreviewed	Predicted signal-transduction protein	VVMO6_00189	Vibrio vulnificus (strain MO6-24/O)	608
E8VRP0	E8VRP0_VIBVM	unreviewed	Aspartate ammonia-lyase (EC 4.3.1.1)	VVMO6_00199	Vibrio vulnificus (strain MO6-24/O)	483
E8VRP8	E8VRP8_VIBVM	unreviewed	ATP-dependent 6-phosphofructokinase (ATP-PFK) (Phosphofructokinase) (EC 2.7.1.11) (Phosphohexokinase)	pfkA VVMO6_00207	Vibrio vulnificus (strain MO6-24/O)	320
E8VRQ0	E8VRQ0_VIBVM	unreviewed	10 kDa chaperonin (GroES protein) (Protein Cpn10)	groS groES VVMO6_00209	Vibrio vulnificus (strain MO6-24/O)	96
E8VRQ1	E8VRQ1_VIBVM	unreviewed	60 kDa chaperonin (GroEL protein) (Protein Cpn60)	groL groEL VVMO6_00210	Vibrio vulnificus (strain MO6-24/O)	546
E8VRQ5	E8VRQ5_VIBVM	unreviewed	Elongation factor P (EF-P)	efp VVMO6_00214	Vibrio vulnificus (strain MO6-24/O)	173
E8VRQ6	E8VRQ6_VIBVM	unreviewed	Uncharacterized protein	VVMO6_00215	Vibrio vulnificus (strain MO6-24/O)	467
E8VRQ9	E8VRQ9_VIBVM	unreviewed	Succinate dehydrogenase iron-sulfur subunit (EC 1.3.5.1)	VVMO6_00218	Vibrio vulnificus (strain MO6-24/O)	252
E8VRR0	E8VRR0_VIBVM	unreviewed	Succinate dehydrogenase flavoprotein subunit (EC 1.3.99.1)	VVMO6_00219	Vibrio vulnificus (strain MO6-24/O)	605
E8VRR3	E8VRR3_VIBVM	unreviewed	Transcriptional regulator, TetR family	VVMO6_00222	Vibrio vulnificus (strain MO6-24/O)	211
E8VRR4	E8VRR4_VIBVM	unreviewed	Uncharacterized protein	VVMO6_00223	Vibrio vulnificus (strain MO6-24/O)	317
E8VRR8	E8VRR8_VIBVM	unreviewed	Protein-export protein SecB	secB VVMO6_00227	Vibrio vulnificus (strain MO6-24/O)	155
E8VRS1	E8VRS1_VIBVM	unreviewed	2,3-bisphosphoglycerate-independent phosphoglycerate mutase (BPG-independent PGAM) (Phosphoglyceromutase) (iPGM) (EC 5.4.2.12)	gpmI VVMO6_00230	Vibrio vulnificus (strain MO6-24/O)	526
E8VRS4	E8VRS4_VIBVM	unreviewed	Phosphatidylserine decarboxylase proenzyme (EC 4.1.1.65)	psd VVMO6_00233	Vibrio vulnificus (strain MO6-24/O)	285
E8VRS6	E8VRS6_VIBVM	unreviewed	Oligoribonuclease (EC 3.1.-.-)	orn VVMO6_00235	Vibrio vulnificus (strain MO6-24/O)	181
E8VRS8	E8VRS8_VIBVM	unreviewed	ATPase YjeE, predicted to have essential role in cell wall biosynthesis	VVMO6_00237	Vibrio vulnificus (strain MO6-24/O)	156
E8VRU6	E8VRU6_VIBVM	unreviewed	Acetyltransferase	VVMO6_01413	Vibrio vulnificus (strain MO6-24/O)	165
E8VS01	E8VS01_VIBVM	unreviewed	Fructosamine kinase family-like protein	VVMO6_01468	Vibrio vulnificus (strain MO6-24/O)	288
E8VS04	E8VS04_VIBVM	unreviewed	Type IIA topoisomerase, B subunit	VVMO6_01471	Vibrio vulnificus (strain MO6-24/O)	114
E8VS06	E8VS06_VIBVM	unreviewed	Methyl-accepting chemotaxis protein I (Serine chemoreceptor protein)	VVMO6_01473	Vibrio vulnificus (strain MO6-24/O)	675
E8VS09	E8VS09_VIBVM	unreviewed	N-acetyl-D-glucosamine kinase (EC 2.7.1.59) (GlcNAc kinase)	nagK VVMO6_01476	Vibrio vulnificus (strain MO6-24/O)	303
E8VS14	E8VS14_VIBVM	unreviewed	Acetolactate synthase small subunit (EC 2.2.1.6)	VVMO6_02642	Vibrio vulnificus (strain MO6-24/O)	164
E8VS15	E8VS15_VIBVM	unreviewed	Acetolactate synthase (EC 2.2.1.6)	VVMO6_02643	Vibrio vulnificus (strain MO6-24/O)	574
E8VS16	E8VS16_VIBVM	unreviewed	Long-chain-fatty-acid-CoA ligase (EC 6.2.1.3)	VVMO6_02644	Vibrio vulnificus (strain MO6-24/O)	601
E8VS18	E8VS18_VIBVM	unreviewed	Glycosyltransferase (EC 2.4.1.-)	VVMO6_02646	Vibrio vulnificus (strain MO6-24/O)	348
E8VS22	E8VS22_VIBVM	unreviewed	2-isopropylmalate synthase (EC 2.3.3.13) (Alpha-IPM synthase) (Alpha-isopropylmalate synthase)	leuA VVMO6_02650	Vibrio vulnificus (strain MO6-24/O)	515
E8VS24	E8VS24_VIBVM	unreviewed	3-isopropylmalate dehydratase large subunit (EC 4.2.1.33) (Alpha-IPM isomerase) (Isopropylmalate isomerase)	leuC VVMO6_02652	Vibrio vulnificus (strain MO6-24/O)	466
E8VS29	E8VS29_VIBVM	unreviewed	Chaperone SurA (Peptidyl-prolyl cis-trans isomerase SurA) (Rotamase SurA)	surA VVMO6_02657	Vibrio vulnificus (strain MO6-24/O)	432
E8VS30	E8VS30_VIBVM	unreviewed	4-hydroxythreonine-4-phosphate dehydrogenase (EC 1.1.1.262) (4-(phosphohydroxy)-L-threonine dehydrogenase)	pdxA VVMO6_02658	Vibrio vulnificus (strain MO6-24/O)	328
E8VS31	E8VS31_VIBVM	unreviewed	Ribosomal RNA small subunit methyltransferase A (EC 2.1.1.182) (16S rRNA (adenine(1518)-N(6)/adenine(1519)-N(6))-dimethyltransferase) (16S rRNA dimethyladenosine transferase) (16S rRNA dimethylase) (S-adenosylmethionine-6-N', N'-adenosyl(rRNA) dimethyltransferase)	rsmA ksgA VVMO6_02659	Vibrio vulnificus (strain MO6-24/O)	268
E8VS37	E8VS37_VIBVM	unreviewed	GTPase Obg (GTP-binding protein Obg)	obg VVMO6_02665	Vibrio vulnificus (strain MO6-24/O)	389
E8VS41	E8VS41_VIBVM	unreviewed	Malate dehydrogenase (EC 1.1.1.37)	mdh VVMO6_02669	Vibrio vulnificus (strain MO6-24/O)	310
E8VS42	E8VS42_VIBVM	unreviewed	Arginine repressor	argR VVMO6_02670	Vibrio vulnificus (strain MO6-24/O)	156
E8VS43	E8VS43_VIBVM	unreviewed	TRAP transporter solute receptor, TAXI family	VVMO6_02671	Vibrio vulnificus (strain MO6-24/O)	322
E8VS45	E8VS45_VIBVM	unreviewed	Universal stress protein	VVMO6_02673	Vibrio vulnificus (strain MO6-24/O)	145
E8VS47	E8VS47_VIBVM	unreviewed	UDP-N-acetylglucosamine 1-carboxyvinyltransferase (EC 2.5.1.7) (Enoylpyruvate transferase) (UDP-N-acetylglucosamine enolpyruvyl transferase)	murA VVMO6_02675	Vibrio vulnificus (strain MO6-24/O)	421
E8VS48	E8VS48_VIBVM	unreviewed	YrbA protein	VVMO6_02676	Vibrio vulnificus (strain MO6-24/O)	84
E8VS59	E8VS59_VIBVM	unreviewed	Lipopolysaccharide ABC transporter, ATP-binding protein LptB	VVMO6_02687	Vibrio vulnificus (strain MO6-24/O)	241
E8VS60	E8VS60_VIBVM	unreviewed	RNA polymerase sigma-54 factor	VVMO6_02688	Vibrio vulnificus (strain MO6-24/O)	487
E8VS61	E8VS61_VIBVM	unreviewed	Ribosome hibernation protein YhbH	VVMO6_02689	Vibrio vulnificus (strain MO6-24/O)	95
E8VS63	E8VS63_VIBVM	unreviewed	UPF0042 nucleotide-binding protein VVMO6_02691	VVMO6_02691	Vibrio vulnificus (strain MO6-24/O)	287
E8VS74	E8VS74_VIBVM	unreviewed	Fructose-1,6-bisphosphatase class 1 (FBPase class 1) (EC 3.1.3.11) (D-fructose-1,6-bisphosphate 1-phosphohydrolase class 1)	fbp VVMO6_02702	Vibrio vulnificus (strain MO6-24/O)	338
E8VS75	E8VS75_VIBVM	unreviewed	Inorganic pyrophosphatase (EC 3.6.1.1) (Pyrophosphate phospho-hydrolase)	ppa VVMO6_02703	Vibrio vulnificus (strain MO6-24/O)	176
E8VS88	E8VS88_VIBVM	unreviewed	Uncharacterized protein	VVMO6_02716	Vibrio vulnificus (strain MO6-24/O)	300
E8VS91	E8VS91_VIBVM	unreviewed	Sulfate adenylyltransferase subunit 1 (EC 2.7.7.4) (ATP-sulfurylase large subunit) (Sulfate adenylate transferase)	cysN VVMO6_02719	Vibrio vulnificus (strain MO6-24/O)	476
E8VS92	E8VS92_VIBVM	unreviewed	Sulfate adenylyltransferase subunit 2 (EC 2.7.7.4) (ATP-sulfurylase small subunit) (Sulfate adenylate transferase)	cysD VVMO6_02720	Vibrio vulnificus (strain MO6-24/O)	302
E8VS94	E8VS94_VIBVM	unreviewed	HflK protein	VVMO6_00243	Vibrio vulnificus (strain MO6-24/O)	399
E8VS95	E8VS95_VIBVM	unreviewed	Protein HflC	VVMO6_00244	Vibrio vulnificus (strain MO6-24/O)	326
E8VS97	E8VS97_VIBVM	unreviewed	Adenylosuccinate synthetase (AMPSase) (AdSS) (EC 6.3.4.4) (IMP--aspartate ligase)	purA VVMO6_00246	Vibrio vulnificus (strain MO6-24/O)	438
E8VSA2	E8VSA2_VIBVM	unreviewed	Ribonuclease R (RNase R) (EC 3.1.13.1)	rnr VVMO6_00251	Vibrio vulnificus (strain MO6-24/O)	817
E8VSA3	E8VSA3_VIBVM	unreviewed	23S rRNA (guanosine-2'-O-)-methyltransferase RlmB (EC 2.1.1.185) (23S rRNA (guanosine2251 2'-O)-methyltransferase) (23S rRNA Gm2251 2'-O-methyltransferase)	rlmB VVMO6_00252	Vibrio vulnificus (strain MO6-24/O)	247
E8VSA5	E8VSA5_VIBVM	unreviewed	Tryptophan--tRNA ligase (EC 6.1.1.2) (Tryptophanyl-tRNA synthetase)	trpS VVMO6_00254	Vibrio vulnificus (strain MO6-24/O)	338
E8VSA9	E8VSA9_VIBVM	unreviewed	Acetylornithine aminotransferase (ACOAT) (EC 2.6.1.11)	argD VVMO6_00258	Vibrio vulnificus (strain MO6-24/O)	403
E8VSB0	E8VSB0_VIBVM	unreviewed	Arginine N-succinyltransferase (EC 2.3.1.109)	VVMO6_00259	Vibrio vulnificus (strain MO6-24/O)	339
E8VSB1	E8VSB1_VIBVM	unreviewed	N-succinylglutamate 5-semialdehyde dehydrogenase (EC 1.2.1.71) (Succinylglutamic semialdehyde dehydrogenase)	astD VVMO6_00260	Vibrio vulnificus (strain MO6-24/O)	485
E8VSB2	E8VSB2_VIBVM	unreviewed	Uncharacterized protein	VVMO6_00261	Vibrio vulnificus (strain MO6-24/O)	263
E8VSB3	E8VSB3_VIBVM	unreviewed	Cyclic AMP receptor protein	VVMO6_00262	Vibrio vulnificus (strain MO6-24/O)	210
E8VSB4	E8VSB4_VIBVM	unreviewed	Uncharacterized protein	VVMO6_00263	Vibrio vulnificus (strain MO6-24/O)	289
E8VSC1	E8VSC1_VIBVM	unreviewed	Putative cytoplasmic protein, probably associated with glutathione-regulated potassium-efflux	VVMO6_00270	Vibrio vulnificus (strain MO6-24/O)	68
E8VSC2	E8VSC2_VIBVM	unreviewed	Peptidyl-prolyl cis-trans isomerase (EC 5.2.1.8)	VVMO6_00271	Vibrio vulnificus (strain MO6-24/O)	199
E8VSC7	E8VSC7_VIBVM	unreviewed	Peptidyl-prolyl cis-trans isomerase (EC 5.2.1.8)	VVMO6_00276	Vibrio vulnificus (strain MO6-24/O)	260
E8VSD4	E8VSD4_VIBVM	unreviewed	Elongation factor G (EF-G)	fusA VVMO6_00283	Vibrio vulnificus (strain MO6-24/O)	699
E8VSD7	E8VSD7_VIBVM	unreviewed	Bacterioferritin (EC 1.16.3.1)	VVMO6_00286	Vibrio vulnificus (strain MO6-24/O)	158
E8VSD8	E8VSD8_VIBVM	unreviewed	UDP-glucose 4-epimerase (EC 5.1.3.2)	VVMO6_00287	Vibrio vulnificus (strain MO6-24/O)	336
E8VSD9	E8VSD9_VIBVM	unreviewed	Triosephosphate isomerase (TIM) (EC 5.3.1.1) (Triose-phosphate isomerase)	tpiA VVMO6_00288	Vibrio vulnificus (strain MO6-24/O)	256
E8VSE8	E8VSE8_VIBVM	unreviewed	ATP-dependent protease ATPase subunit HslU (Unfoldase HslU)	hslU VVMO6_00297	Vibrio vulnificus (strain MO6-24/O)	443
E8VSE9	E8VSE9_VIBVM	unreviewed	ATP-dependent protease HslV (EC 3.4.25.-)	VVMO6_00298	Vibrio vulnificus (strain MO6-24/O)	157
E8VSF1	E8VSF1_VIBVM	unreviewed	Transcriptional (Co)regulator CytR	VVMO6_00300	Vibrio vulnificus (strain MO6-24/O)	335
E8VSF4	E8VSF4_VIBVM	unreviewed	NADP-dependent malic enzyme (EC 1.1.1.40)	VVMO6_00303	Vibrio vulnificus (strain MO6-24/O)	425
E8VSF7	E8VSF7_VIBVM	unreviewed	Aspartokinase / homoserine dehydrogenase (EC 1.1.1.3) (EC 2.7.2.4)	VVMO6_00306	Vibrio vulnificus (strain MO6-24/O)	803
E8VSF8	E8VSF8_VIBVM	unreviewed	Methylenetetrahydrofolate reductase (EC 1.5.1.20)	VVMO6_00307	Vibrio vulnificus (strain MO6-24/O)	297
E8VSG1	E8VSG1_VIBVM	unreviewed	Phosphoenolpyruvate carboxylase (PEPC) (PEPCase) (EC 4.1.1.31)	ppc VVMO6_00310	Vibrio vulnificus (strain MO6-24/O)	877
E8VSG8	E8VSG8_VIBVM	unreviewed	Hydrogen peroxide-inducible genes activator	VVMO6_00317	Vibrio vulnificus (strain MO6-24/O)	299
E8VSH5	E8VSH5_VIBVM	unreviewed	ABC-type tungstate transport system periplasmic binding protein	VVMO6_01482	Vibrio vulnificus (strain MO6-24/O)	272
E8VSH9	E8VSH9_VIBVM	unreviewed	Cdc6-related protein	VVMO6_01486	Vibrio vulnificus (strain MO6-24/O)	781
E8VSI0	E8VSI0_VIBVM	unreviewed	ABC transporter ATP-binding protein uup	VVMO6_01487	Vibrio vulnificus (strain MO6-24/O)	530
E8VSI9	E8VSI9_VIBVM	unreviewed	Formate dehydrogenase-O, iron-sulfur subunit / Putative formate dehydrogenase iron-sulfur subunit (EC 1.2.1.2)	VVMO6_01496	Vibrio vulnificus (strain MO6-24/O)	202
E8VSJ9	E8VSJ9_VIBVM	unreviewed	Putrescine-binding periplasmic protein	VVMO6_01506	Vibrio vulnificus (strain MO6-24/O)	343
E8VSK2	E8VSK2_VIBVM	unreviewed	Spermidine/putrescine import ATP-binding protein PotA (EC 3.6.3.31)	potA VVMO6_01509	Vibrio vulnificus (strain MO6-24/O)	371
E8VSK7	E8VSK7_VIBVM	unreviewed	Universal stress protein E	VVMO6_01514	Vibrio vulnificus (strain MO6-24/O)	315
E8VSK8	E8VSK8_VIBVM	unreviewed	Fumarate and nitrate reduction regulatory protein	VVMO6_01515	Vibrio vulnificus (strain MO6-24/O)	248
E8VSM5	E8VSM5_VIBVM	unreviewed	3-hydroxydecanoyl-[acyl-carrier-protein] dehydratase (EC 4.2.1.59) (3-hydroxyacyl-[acyl-carrier-protein] dehydratase FabA) (Beta-hydroxydecanoyl thioester dehydrase) (Trans-2-decenoyl-[acyl-carrier-protein] isomerase)	fabA VVMO6_01532	Vibrio vulnificus (strain MO6-24/O)	172
E8VSN4	E8VSN4_VIBVM	unreviewed	NAD-specific glutamate dehydrogenase large form (EC 1.4.1.2)	VVMO6_01541	Vibrio vulnificus (strain MO6-24/O)	1613
E8VSN6	E8VSN6_VIBVM	unreviewed	Membrane alanine aminopeptidase N (EC 3.4.11.2)	VVMO6_01543	Vibrio vulnificus (strain MO6-24/O)	875
E8VSQ4	E8VSQ4_VIBVM	unreviewed	2',3'-cyclic-nucleotide 2'-phosphodiesterase (EC 3.1.4.16)	VVMO6_02722	Vibrio vulnificus (strain MO6-24/O)	653
E8VSQ9	E8VSQ9_VIBVM	unreviewed	Peptidyl-prolyl cis-trans isomerase (EC 5.2.1.8)	VVMO6_02727	Vibrio vulnificus (strain MO6-24/O)	206
E8VSR2	E8VSR2_VIBVM	unreviewed	DNA-directed RNA polymerase subunit alpha (RNAP subunit alpha) (EC 2.7.7.6) (RNA polymerase subunit alpha) (Transcriptase subunit alpha)	rpoA VVMO6_02730	Vibrio vulnificus (strain MO6-24/O)	330
E8VSR3	E8VSR3_VIBVM	unreviewed	30S ribosomal protein S4	rpsD VVMO6_02731	Vibrio vulnificus (strain MO6-24/O)	206
E8VSR4	E8VSR4_VIBVM	unreviewed	30S ribosomal protein S11	rpsK VVMO6_02732	Vibrio vulnificus (strain MO6-24/O)	129
E8VSR7	E8VSR7_VIBVM	unreviewed	Protein translocase subunit SecY	secY VVMO6_02735	Vibrio vulnificus (strain MO6-24/O)	444
E8VSR9	E8VSR9_VIBVM	unreviewed	50S ribosomal protein L30	rpmD VVMO6_02737	Vibrio vulnificus (strain MO6-24/O)	58
E8VSS0	E8VSS0_VIBVM	unreviewed	30S ribosomal protein S5	rpsE VVMO6_02738	Vibrio vulnificus (strain MO6-24/O)	167
E8VSS1	E8VSS1_VIBVM	unreviewed	50S ribosomal protein L18	rplR VVMO6_02739	Vibrio vulnificus (strain MO6-24/O)	117
E8VSS2	E8VSS2_VIBVM	unreviewed	50S ribosomal protein L6	rplF VVMO6_02740	Vibrio vulnificus (strain MO6-24/O)	177
E8VSS3	E8VSS3_VIBVM	unreviewed	30S ribosomal protein S8	rpsH VVMO6_02741	Vibrio vulnificus (strain MO6-24/O)	130
E8VSS4	E8VSS4_VIBVM	unreviewed	30S ribosomal protein S14	rpsN VVMO6_02742	Vibrio vulnificus (strain MO6-24/O)	101
E8VSS5	E8VSS5_VIBVM	unreviewed	50S ribosomal protein L5	rplE VVMO6_02743	Vibrio vulnificus (strain MO6-24/O)	179
E8VSS8	E8VSS8_VIBVM	unreviewed	30S ribosomal protein S17	rpsQ VVMO6_02746	Vibrio vulnificus (strain MO6-24/O)	84
E8VSS9	E8VSS9_VIBVM	unreviewed	50S ribosomal protein L29	rpmC VVMO6_02747	Vibrio vulnificus (strain MO6-24/O)	63
E8VST1	E8VST1_VIBVM	unreviewed	30S ribosomal protein S3	rpsC VVMO6_02749	Vibrio vulnificus (strain MO6-24/O)	233
E8VST2	E8VST2_VIBVM	unreviewed	50S ribosomal protein L22	rplV VVMO6_02750	Vibrio vulnificus (strain MO6-24/O)	110
E8VST4	E8VST4_VIBVM	unreviewed	50S ribosomal protein L2	rplB VVMO6_02752	Vibrio vulnificus (strain MO6-24/O)	274
E8VST6	E8VST6_VIBVM	unreviewed	50S ribosomal protein L4	rplD VVMO6_02754	Vibrio vulnificus (strain MO6-24/O)	200
E8VST7	E8VST7_VIBVM	unreviewed	50S ribosomal protein L3	rplC VVMO6_02755	Vibrio vulnificus (strain MO6-24/O)	209
E8VST8	E8VST8_VIBVM	unreviewed	30S ribosomal protein S10	rpsJ VVMO6_02756	Vibrio vulnificus (strain MO6-24/O)	103
E8VSV0	E8VSV0_VIBVM	unreviewed	UDP-N-acetylglucosamine 2-epimerase (EC 5.1.3.14)	VVMO6_02768	Vibrio vulnificus (strain MO6-24/O)	376
E8VSV1	E8VSV1_VIBVM	unreviewed	Probable dTDP-4-dehydrorhamnose reductase (EC 1.1.1.133)	VVMO6_02769	Vibrio vulnificus (strain MO6-24/O)	290
E8VSV2	E8VSV2_VIBVM	unreviewed	Capsular polysaccharide biosynthesis protein CapD	VVMO6_02770	Vibrio vulnificus (strain MO6-24/O)	345
E8VSV8	E8VSV8_VIBVM	unreviewed	UDP-glucose dehydrogenase (EC 1.1.1.22)	VVMO6_02776	Vibrio vulnificus (strain MO6-24/O)	426
E8VSX4	E8VSX4_VIBVM	unreviewed	ADP-L-glycero-D-manno-heptose-6-epimerase (EC 5.1.3.20) (ADP-L-glycero-beta-D-manno-heptose-6-epimerase)	hldD VVMO6_02792	Vibrio vulnificus (strain MO6-24/O)	313
E8VSX8	E8VSX8_VIBVM	unreviewed	Uncharacterized protein	VVMO6_02796	Vibrio vulnificus (strain MO6-24/O)	333
E8VSX9	E8VSX9_VIBVM	unreviewed	Oxidoreductase	VVMO6_02797	Vibrio vulnificus (strain MO6-24/O)	313
E8VSY0	E8VSY0_VIBVM	unreviewed	Predicted dehydrogenase	VVMO6_02798	Vibrio vulnificus (strain MO6-24/O)	320
E8VSY2	E8VSY2_VIBVM	unreviewed	D-glycero-D-manno-heptose 1-phosphate guanosyltransferase	VVMO6_02800	Vibrio vulnificus (strain MO6-24/O)	348
E8VSY5	E8VSY5_VIBVM	unreviewed	Shikimate kinase (SK) (EC 2.7.1.71)	aroK VVMO6_00324	Vibrio vulnificus (strain MO6-24/O)	172
E8VSZ0	E8VSZ0_VIBVM	unreviewed	30S ribosomal protein S6	rpsF VVMO6_00329	Vibrio vulnificus (strain MO6-24/O)	123
E8VSZ2	E8VSZ2_VIBVM	unreviewed	30S ribosomal protein S18	rpsR VVMO6_00331	Vibrio vulnificus (strain MO6-24/O)	75
E8VSZ3	E8VSZ3_VIBVM	unreviewed	50S ribosomal protein L9	rplI VVMO6_00332	Vibrio vulnificus (strain MO6-24/O)	149
E8VSZ5	E8VSZ5_VIBVM	unreviewed	Replicative DNA helicase (EC 3.6.1.-)	VVMO6_00334	Vibrio vulnificus (strain MO6-24/O)	464
E8VSZ6	E8VSZ6_VIBVM	unreviewed	Alanine racemase (EC 5.1.1.1)	VVMO6_00335	Vibrio vulnificus (strain MO6-24/O)	361
E8VSZ9	E8VSZ9_VIBVM	unreviewed	Glucose-6-phosphate isomerase (GPI) (EC 5.3.1.9) (Phosphoglucose isomerase) (Phosphohexose isomerase)	pgi VVMO6_00338	Vibrio vulnificus (strain MO6-24/O)	550
E8VT06	E8VT06_VIBVM	unreviewed	Sulfite reductase [NADPH] flavoprotein alpha-component (SiR-FP) (EC 1.8.1.2)	cysJ VVMO6_00345	Vibrio vulnificus (strain MO6-24/O)	616
E8VT14	E8VT14_VIBVM	unreviewed	5-methyltetrahydrofolate-homocysteine methyltransferase (EC 2.1.1.13)	VVMO6_00353	Vibrio vulnificus (strain MO6-24/O)	1226
E8VT15	E8VT15_VIBVM	unreviewed	Aspartokinase (EC 2.7.2.4)	VVMO6_00354	Vibrio vulnificus (strain MO6-24/O)	449
E8VT18	E8VT18_VIBVM	unreviewed	UvrABC system protein A (UvrA protein) (Excinuclease ABC subunit A)	uvrA VVMO6_00357	Vibrio vulnificus (strain MO6-24/O)	940
E8VT19	E8VT19_VIBVM	unreviewed	UTP--glucose-1-phosphate uridylyltransferase (EC 2.7.7.9) (UDP-glucose pyrophosphorylase)	VVMO6_00358	Vibrio vulnificus (strain MO6-24/O)	290
E8VT21	E8VT21_VIBVM	unreviewed	Single-stranded DNA-binding protein	VVMO6_00360	Vibrio vulnificus (strain MO6-24/O)	179
E8VT39	E8VT39_VIBVM	unreviewed	Rod shape-determining protein MreB	VVMO6_00378	Vibrio vulnificus (strain MO6-24/O)	347
E8VT47	E8VT47_VIBVM	unreviewed	Predicted ATPase-like phosphate starvation-inducible protein PhoH	VVMO6_00386	Vibrio vulnificus (strain MO6-24/O)	459
E8VT94	E8VT94_VIBVM	unreviewed	Tail-specific protease (EC 3.4.21.102)	VVMO6_01603	Vibrio vulnificus (strain MO6-24/O)	666
E8VTB4	E8VTB4_VIBVM	unreviewed	Sigma-54 dependent transcriptional regulator SypG	VVMO6_01623	Vibrio vulnificus (strain MO6-24/O)	497
E8VTD3	E8VTD3_VIBVM	unreviewed	Legionaminic acid synthase	VVMO6_02803	Vibrio vulnificus (strain MO6-24/O)	387
E8VTD4	E8VTD4_VIBVM	unreviewed	Legionaminic acid synthase (EC 2.5.1.56)	VVMO6_02804	Vibrio vulnificus (strain MO6-24/O)	333
E8VTD5	E8VTD5_VIBVM	unreviewed	Uncharacterized protein	VVMO6_02805	Vibrio vulnificus (strain MO6-24/O)	330
E8VTD6	E8VTD6_VIBVM	unreviewed	Bacillosamine/legionaminic acid biosynthesis aminotransferase PglE / 4-keto-6-deoxy-N-Acetyl-D-hexosaminyl-(Lipid carrier) aminotransferase	VVMO6_02806	Vibrio vulnificus (strain MO6-24/O)	380
E8VTD7	E8VTD7_VIBVM	unreviewed	UDP-N-acetylglucosamine 4,6-dehydratase (EC 4.2.1.-)	VVMO6_02807	Vibrio vulnificus (strain MO6-24/O)	396
E8VTE3	E8VTE3_VIBVM	unreviewed	Lipopolysaccharide biosynthesis glycosyltransferase	VVMO6_02813	Vibrio vulnificus (strain MO6-24/O)	263
E8VTF4	E8VTF4_VIBVM	unreviewed	Nucleoid occlusion factor SlmA	slmA VVMO6_02824	Vibrio vulnificus (strain MO6-24/O)	196
E8VTF6	E8VTF6_VIBVM	unreviewed	Orotate phosphoribosyltransferase (OPRT) (OPRTase) (EC 2.4.2.10)	pyrE VVMO6_02826	Vibrio vulnificus (strain MO6-24/O)	213
E8VTF8	E8VTF8_VIBVM	unreviewed	Protein YicC	VVMO6_02828	Vibrio vulnificus (strain MO6-24/O)	288
E8VTG2	E8VTG2_VIBVM	unreviewed	Oligopeptide transport ATP-binding protein OppF	VVMO6_02832	Vibrio vulnificus (strain MO6-24/O)	279
E8VTG4	E8VTG4_VIBVM	unreviewed	ABC-type dipeptide transport system periplasmic component	VVMO6_02834	Vibrio vulnificus (strain MO6-24/O)	610
E8VTJ0	E8VTJ0_VIBVM	unreviewed	3'(2'),5'-bisphosphate nucleotidase (EC 3.1.3.7)	VVMO6_02860	Vibrio vulnificus (strain MO6-24/O)	275
E8VTK1	E8VTK1_VIBVM	unreviewed	General secretion pathway protein D	VVMO6_02871	Vibrio vulnificus (strain MO6-24/O)	673
E8VTK4	E8VTK4_VIBVM	unreviewed	33 kDa chaperonin (Heat shock protein 33 homolog)	hslO VVMO6_02874	Vibrio vulnificus (strain MO6-24/O)	291
E8VTK5	E8VTK5_VIBVM	unreviewed	Phosphoenolpyruvate carboxykinase [ATP] (PCK) (PEP carboxykinase) (PEPCK) (EC 4.1.1.49)	pckA VVMO6_02875	Vibrio vulnificus (strain MO6-24/O)	542
E8VTL2	E8VTL2_VIBVM	unreviewed	Aspartate carbamoyltransferase regulatory chain	pyrI VVMO6_00391	Vibrio vulnificus (strain MO6-24/O)	153
E8VTL5	E8VTL5_VIBVM	unreviewed	Arginine deiminase (ADI) (EC 3.5.3.6) (Arginine dihydrolase)	arcA VVMO6_00394	Vibrio vulnificus (strain MO6-24/O)	406
E8VTM4	E8VTM4_VIBVM	unreviewed	Valine--tRNA ligase (EC 6.1.1.9) (Valyl-tRNA synthetase)	valS VVMO6_00403	Vibrio vulnificus (strain MO6-24/O)	951
E8VTM6	E8VTM6_VIBVM	unreviewed	Probable cytosol aminopeptidase (Leucine aminopeptidase) (Leucyl aminopeptidase)	pepA VVMO6_00405	Vibrio vulnificus (strain MO6-24/O)	502
E8VTN7	E8VTN7_VIBVM	unreviewed	PhnB protein/ putative DNA binding 3-demethylubiquinone-9 3-methyltransferase domain protein	VVMO6_00416	Vibrio vulnificus (strain MO6-24/O)	135
E8VTN8	E8VTN8_VIBVM	unreviewed	HD-GYP domain	VVMO6_00417	Vibrio vulnificus (strain MO6-24/O)	378
E8VTP3	E8VTP3_VIBVM	unreviewed	Probable Fe(2+)-trafficking protein	VVMO6_00422	Vibrio vulnificus (strain MO6-24/O)	90
E8VTP9	E8VTP9_VIBVM	unreviewed	Non-canonical purine NTP pyrophosphatase (EC 3.6.1.19) (Non-standard purine NTP pyrophosphatase) (Nucleoside-triphosphate diphosphatase) (Nucleoside-triphosphate pyrophosphatase)	VVMO6_00428	Vibrio vulnificus (strain MO6-24/O)	200
E8VTQ5	E8VTQ5_VIBVM	unreviewed	Twitching motility protein PilT	VVMO6_00434	Vibrio vulnificus (strain MO6-24/O)	345
E8VTR0	E8VTR0_VIBVM	unreviewed	Ribosomal RNA small subunit methyltransferase E (EC 2.1.1.193)	VVMO6_00439	Vibrio vulnificus (strain MO6-24/O)	243
E8VTR5	E8VTR5_VIBVM	unreviewed	S-adenosylmethionine synthase (AdoMet synthase) (EC 2.5.1.6) (MAT) (Methionine adenosyltransferase)	metK VVMO6_00444	Vibrio vulnificus (strain MO6-24/O)	384
E8VTR6	E8VTR6_VIBVM	unreviewed	Transketolase (EC 2.2.1.1)	VVMO6_00445	Vibrio vulnificus (strain MO6-24/O)	664
E8VV21	E8VV21_VIBVM	unreviewed	Transketolase (EC 2.2.1.1)	VVMO6_04014	Vibrio vulnificus (strain MO6-24/O)	663
E8VTR9	E8VTR9_VIBVM	unreviewed	Phosphoglycerate kinase (EC 2.7.2.3)	pgk VVMO6_00448	Vibrio vulnificus (strain MO6-24/O)	386
E8VTS0	E8VTS0_VIBVM	unreviewed	Fructose-bisphosphate aldolase class II (EC 4.1.2.13)	VVMO6_00449	Vibrio vulnificus (strain MO6-24/O)	358
E8VTS1	E8VTS1_VIBVM	unreviewed	Protein involved in stability of MscS mechanosensitive channel	VVMO6_00450	Vibrio vulnificus (strain MO6-24/O)	287
E8VTS6	E8VTS6_VIBVM	unreviewed	6-phosphogluconate dehydrogenase, decarboxylating (EC 1.1.1.44)	VVMO6_01643	Vibrio vulnificus (strain MO6-24/O)	482
E8VTS8	E8VTS8_VIBVM	unreviewed	Glucose-6-phosphate 1-dehydrogenase (G6PD) (EC 1.1.1.49)	zwf VVMO6_01645	Vibrio vulnificus (strain MO6-24/O)	500
E8VTU1	E8VTU1_VIBVM	unreviewed	Thermostable carboxypeptidase 1 Zinc-requiring, any residue but Pro (EC 3.4.17.19)	VVMO6_01658	Vibrio vulnificus (strain MO6-24/O)	490
E8VTU6	E8VTU6_VIBVM	unreviewed	Glutamate Aspartate periplasmic binding protein GltI	VVMO6_01663	Vibrio vulnificus (strain MO6-24/O)	342
E8VTU8	E8VTU8_VIBVM	unreviewed	Amino acid ABC transporter, permease protein	VVMO6_01665	Vibrio vulnificus (strain MO6-24/O)	365
E8VTU9	E8VTU9_VIBVM	unreviewed	ABC-type polar amino acid transport system, ATPase component	VVMO6_01666	Vibrio vulnificus (strain MO6-24/O)	249
E8VTV2	E8VTV2_VIBVM	unreviewed	Sulfurtransferase (EC 2.8.1.-)	VVMO6_01669	Vibrio vulnificus (strain MO6-24/O)	109
E8VTV7	E8VTV7_VIBVM	unreviewed	Agglutination protein	VVMO6_01674	Vibrio vulnificus (strain MO6-24/O)	434
E8VTW2	E8VTW2_VIBVM	unreviewed	7-carboxy-7-deazaguanine synthase (CDG synthase) (EC 4.3.99.3) (Queuosine biosynthesis protein QueE)	queE VVMO6_01679	Vibrio vulnificus (strain MO6-24/O)	224
E8VTX3	E8VTX3_VIBVM	unreviewed	Methylisocitrate lyase (EC 4.1.3.30)	VVMO6_01690	Vibrio vulnificus (strain MO6-24/O)	298
E8VTY9	E8VTY9_VIBVM	unreviewed	Glycerol-3-phosphate ABC transporter, periplasmic glycerol-3-phosphate-binding protein	VVMO6_01706	Vibrio vulnificus (strain MO6-24/O)	434
E8VTZ4	E8VTZ4_VIBVM	unreviewed	Glycerophosphoryl diester phosphodiesterase (EC 3.1.4.46)	VVMO6_01711	Vibrio vulnificus (strain MO6-24/O)	235
E8VTZ5	E8VTZ5_VIBVM	unreviewed	Catalase-peroxidase (CP) (EC 1.11.1.21) (Peroxidase/catalase)	katG VVMO6_01712	Vibrio vulnificus (strain MO6-24/O)	723
E8VTZ7	E8VTZ7_VIBVM	unreviewed	Cold shock protein CspA	VVMO6_01714	Vibrio vulnificus (strain MO6-24/O)	70
E8VU00	E8VU00_VIBVM	unreviewed	Potential queD like protein	VVMO6_01717	Vibrio vulnificus (strain MO6-24/O)	221
E8VU03	E8VU03_VIBVM	unreviewed	Glutamine synthetase (EC 6.3.1.2)	VVMO6_02883	Vibrio vulnificus (strain MO6-24/O)	469
E8VU08	E8VU08_VIBVM	unreviewed	Coproporphyrinogen-III oxidase (EC 1.3.99.22)	VVMO6_02888	Vibrio vulnificus (strain MO6-24/O)	463
E8VU13	E8VU13_VIBVM	unreviewed	Cytochrome c4	VVMO6_02893	Vibrio vulnificus (strain MO6-24/O)	205
E8VU15	E8VU15_VIBVM	unreviewed	DNA polymerase I (EC 2.7.7.7)	VVMO6_02895	Vibrio vulnificus (strain MO6-24/O)	931
E8VU23	E8VU23_VIBVM	unreviewed	Protein YigP () clustered with ubiquinone biosynthetic genes	VVMO6_02903	Vibrio vulnificus (strain MO6-24/O)	201
E8VU24	E8VU24_VIBVM	unreviewed	Ubiquinone/menaquinone biosynthesis C-methyltransferase UbiE (EC 2.1.1.163) (EC 2.1.1.201) (2-methoxy-6-polyprenyl-1,4-benzoquinol methylase) (Demethylmenaquinone methyltransferase)	ubiE VVMO6_02904	Vibrio vulnificus (strain MO6-24/O)	260
E8VU25	E8VU25_VIBVM	unreviewed	DNA recombination protein RmuC	VVMO6_02905	Vibrio vulnificus (strain MO6-24/O)	528
E8VU36	E8VU36_VIBVM	unreviewed	Transcription termination factor Rho (EC 3.6.4.-) (ATP-dependent helicase Rho)	rho VVMO6_02916	Vibrio vulnificus (strain MO6-24/O)	419
E8VU37	E8VU37_VIBVM	unreviewed	Thioredoxin	VVMO6_02917	Vibrio vulnificus (strain MO6-24/O)	108
E8VU38	E8VU38_VIBVM	unreviewed	ATP-dependent RNA helicase RhlB (EC 3.6.4.13)	rhlB VVMO6_02918	Vibrio vulnificus (strain MO6-24/O)	435
E8VU39	E8VU39_VIBVM	unreviewed	Guanosine-5'-triphosphate,3'-diphosphate pyrophosphatase (EC 3.6.1.40) (Guanosine pentaphosphate phosphohydrolase) (pppGpp-5'-phosphohydrolase)	gppA VVMO6_02919	Vibrio vulnificus (strain MO6-24/O)	476
E8VU71	E8VU71_VIBVM	unreviewed	Glucose-1-phosphate adenylyltransferase (EC 2.7.7.27) (ADP-glucose pyrophosphorylase) (ADP-glucose synthase)	glgC VVMO6_03714	Vibrio vulnificus (strain MO6-24/O)	404
E8VU85	E8VU85_VIBVM	unreviewed	UPF0312 protein VVMO6_03728	VVMO6_03728	Vibrio vulnificus (strain MO6-24/O)	189
E8VU97	E8VU97_VIBVM	unreviewed	Putative lipase	VVMO6_03740	Vibrio vulnificus (strain MO6-24/O)	825
E8VU98	E8VU98_VIBVM	unreviewed	Long-chain fatty acid transport protein	VVMO6_03741	Vibrio vulnificus (strain MO6-24/O)	415
E8VUC9	E8VUC9_VIBVM	unreviewed	D-alanine--D-alanine ligase (EC 6.3.2.4) (D-Ala-D-Ala ligase) (D-alanylalanine synthetase)	ddl VVMO6_03772	Vibrio vulnificus (strain MO6-24/O)	331
E8VUE4	E8VUE4_VIBVM	unreviewed	Uncharacterized protein	VVMO6_03787	Vibrio vulnificus (strain MO6-24/O)	236
E8VUE6	E8VUE6_VIBVM	unreviewed	Uncharacterized protein	VVMO6_03789	Vibrio vulnificus (strain MO6-24/O)	239
E8VUF4	E8VUF4_VIBVM	unreviewed	NAD(P) transhydrogenase subunit alpha (EC 1.6.1.2)	VVMO6_03797	Vibrio vulnificus (strain MO6-24/O)	518
E8VUF6	E8VUF6_VIBVM	unreviewed	Uncharacterized protein	VVMO6_03799	Vibrio vulnificus (strain MO6-24/O)	124
E8VUG9	E8VUG9_VIBVM	unreviewed	Uncharacterized protein	VVMO6_03812	Vibrio vulnificus (strain MO6-24/O)	205
E8VUI4	E8VUI4_VIBVM	unreviewed	3-oxoacyl-[acyl-carrier-protein] synthase 3 (EC 2.3.1.180) (3-oxoacyl-[acyl-carrier-protein] synthase III) (Beta-ketoacyl-ACP synthase III)	fabH VVMO6_03827	Vibrio vulnificus (strain MO6-24/O)	362
E8VUJ1	E8VUJ1_VIBVM	unreviewed	Methyl-accepting chemotaxis protein	VVMO6_03834	Vibrio vulnificus (strain MO6-24/O)	538
E8VUL1	E8VUL1_VIBVM	unreviewed	Methylase of chemotaxis methyl-accepting protein	VVMO6_03854	Vibrio vulnificus (strain MO6-24/O)	279
E8VUM8	E8VUM8_VIBVM	unreviewed	Dienelactone hydrolase family	VVMO6_03871	Vibrio vulnificus (strain MO6-24/O)	302
E8VUN5	E8VUN5_VIBVM	unreviewed	Methyl-accepting chemotaxis protein hemolysin secretion protein HylB	VVMO6_03878	Vibrio vulnificus (strain MO6-24/O)	629
E8VUN8	E8VUN8_VIBVM	unreviewed	Cytolysin	VVMO6_03881	Vibrio vulnificus (strain MO6-24/O)	471
E8VUN9	E8VUN9_VIBVM	unreviewed	Glycerol-3-phosphate transporter	VVMO6_03882	Vibrio vulnificus (strain MO6-24/O)	458
E8VUP0	E8VUP0_VIBVM	unreviewed	Glycerophosphoryl diester phosphodiesterase (EC 3.1.4.46)	VVMO6_03883	Vibrio vulnificus (strain MO6-24/O)	352
E8VUP1	E8VUP1_VIBVM	unreviewed	TldD protein, part of proposed TldE/TldD proteolytic complex	VVMO6_03884	Vibrio vulnificus (strain MO6-24/O)	461
E8VUP2	E8VUP2_VIBVM	unreviewed	TldE/PmbA protein, part of proposed TldE/TldD proteolytic complex	VVMO6_03885	Vibrio vulnificus (strain MO6-24/O)	447
E8VUP5	E8VUP5_VIBVM	unreviewed	LemA protein	VVMO6_03888	Vibrio vulnificus (strain MO6-24/O)	196
E8VUP6	E8VUP6_VIBVM	unreviewed	Uncharacterized protein	VVMO6_03889	Vibrio vulnificus (strain MO6-24/O)	617
E8VUQ0	E8VUQ0_VIBVM	unreviewed	Transposase	VVMO6_03893	Vibrio vulnificus (strain MO6-24/O)	240
E8VUT1	E8VUT1_VIBVM	unreviewed	Putative pterin-4-alpha-carbinolamine dehydratase (PHS) (EC 4.2.1.96) (4-alpha-hydroxy-tetrahydropterin dehydratase) (Pterin carbinolamine dehydratase)	VVMO6_03924	Vibrio vulnificus (strain MO6-24/O)	110
E8VUU4	E8VUU4_VIBVM	unreviewed	Adenosine deaminase (EC 3.5.4.4) (Adenosine aminohydrolase)	add VVMO6_03937	Vibrio vulnificus (strain MO6-24/O)	331
E8VUU5	E8VUU5_VIBVM	unreviewed	Branched-chain alpha-keto acid dehydrogenase, E1 component, alpha subunit (EC 1.2.4.4)	VVMO6_03938	Vibrio vulnificus (strain MO6-24/O)	364
E8VUU7	E8VUU7_VIBVM	unreviewed	Dihydrolipoamide acyltransferase component of branched-chain alpha-keto acid dehydrogenase complex (EC 2.3.1.168)	VVMO6_03940	Vibrio vulnificus (strain MO6-24/O)	381
E8VUU8	E8VUU8_VIBVM	unreviewed	Electron transfer flavoprotein alpha subunit	VVMO6_03941	Vibrio vulnificus (strain MO6-24/O)	321
E8VUV2	E8VUV2_VIBVM	unreviewed	Methyl-accepting chemotaxis protein I (Serine chemoreceptor protein)	VVMO6_03945	Vibrio vulnificus (strain MO6-24/O)	543
E8VUV3	E8VUV3_VIBVM	unreviewed	Alanine racemase (EC 5.1.1.1)	VVMO6_03946	Vibrio vulnificus (strain MO6-24/O)	408
E8VUW1	E8VUW1_VIBVM	unreviewed	3-hydroxyisobutyrate dehydrogenase (HIBADH) (EC 1.1.1.31)	VVMO6_03954	Vibrio vulnificus (strain MO6-24/O)	302
E8VUW4	E8VUW4_VIBVM	unreviewed	Branched-chain acyl-CoA dehydrogenase (EC 1.3.99.12)	VVMO6_03957	Vibrio vulnificus (strain MO6-24/O)	384
E8VUW5	E8VUW5_VIBVM	unreviewed	Methylmalonate-semialdehyde dehydrogenase (EC 1.2.1.27)	VVMO6_03958	Vibrio vulnificus (strain MO6-24/O)	497
E8VUX3	E8VUX3_VIBVM	unreviewed	Alkyl hydroperoxide reductase protein C	VVMO6_03966	Vibrio vulnificus (strain MO6-24/O)	185
E8VUX5	E8VUX5_VIBVM	unreviewed	Cold shock protein CspG	VVMO6_03968	Vibrio vulnificus (strain MO6-24/O)	70
E8VUY9	E8VUY9_VIBVM	unreviewed	Uncharacterized conserved protein	VVMO6_03982	Vibrio vulnificus (strain MO6-24/O)	387
E8VUZ1	E8VUZ1_VIBVM	unreviewed	Cold shock protein CspE	VVMO6_03984	Vibrio vulnificus (strain MO6-24/O)	69
E8VUZ8	E8VUZ8_VIBVM	unreviewed	Putative phosphatase YqaB	VVMO6_03991	Vibrio vulnificus (strain MO6-24/O)	200
E8VV02	E8VV02_VIBVM	unreviewed	DCMP deaminase (EC 3.5.4.12)	VVMO6_03995	Vibrio vulnificus (strain MO6-24/O)	152
E8VV20	E8VV20_VIBVM	unreviewed	Transaldolase (EC 2.2.1.2)	tal VVMO6_04013	Vibrio vulnificus (strain MO6-24/O)	316
E8VV23	E8VV23_VIBVM	unreviewed	Methyl-accepting chemotaxis protein	VVMO6_04016	Vibrio vulnificus (strain MO6-24/O)	520
E8VV25	E8VV25_VIBVM	unreviewed	Outer membrane protein A	VVMO6_04018	Vibrio vulnificus (strain MO6-24/O)	357
E8VV35	E8VV35_VIBVM	unreviewed	Uncharacterized protein	VVMO6_04028	Vibrio vulnificus (strain MO6-24/O)	568
E8VV46	E8VV46_VIBVM	unreviewed	Putative outer membrane protein	VVMO6_04039	Vibrio vulnificus (strain MO6-24/O)	325
E8VV51	E8VV51_VIBVM	unreviewed	Uncharacterized protein	VVMO6_04044	Vibrio vulnificus (strain MO6-24/O)	116
E8VV54	E8VV54_VIBVM	unreviewed	GGDEF family protein	VVMO6_04047	Vibrio vulnificus (strain MO6-24/O)	613
E8VV79	E8VV79_VIBVM	unreviewed	Putative phospholipase C	VVMO6_04072	Vibrio vulnificus (strain MO6-24/O)	442
E8VV82	E8VV82_VIBVM	unreviewed	Regulator of nucleoside diphosphate kinase	VVMO6_04075	Vibrio vulnificus (strain MO6-24/O)	135
E8VV90	E8VV90_VIBVM	unreviewed	Methyl-accepting chemotaxis protein	VVMO6_04083	Vibrio vulnificus (strain MO6-24/O)	386
E8VV92	E8VV92_VIBVM	unreviewed	GMP reductase (EC 1.7.1.7) (Guanosine 5'-monophosphate oxidoreductase)	guaC VVMO6_04085	Vibrio vulnificus (strain MO6-24/O)	348
E8VV94	E8VV94_VIBVM	unreviewed	Outer membrane receptor protein	VVMO6_04087	Vibrio vulnificus (strain MO6-24/O)	183
E8VVA3	E8VVA3_VIBVM	unreviewed	Periplasmic nitrate reductase (EC 1.7.99.4)	napA VVMO6_04096	Vibrio vulnificus (strain MO6-24/O)	829
E8VVA4	E8VVA4_VIBVM	unreviewed	Periplasmic nitrate reductase, electron transfer subunit (Diheme cytochrome c NapB)	VVMO6_04097	Vibrio vulnificus (strain MO6-24/O)	158
E8VVA5	E8VVA5_VIBVM	unreviewed	Cytochrome c-type protein	VVMO6_04098	Vibrio vulnificus (strain MO6-24/O)	191
E8VVB9	E8VVB9_VIBVM	unreviewed	Polyhydroxyalkanoic acid synthase	VVMO6_04112	Vibrio vulnificus (strain MO6-24/O)	590
E8VVC0	E8VVC0_VIBVM	unreviewed	Uncharacterized protein	VVMO6_04113	Vibrio vulnificus (strain MO6-24/O)	115
E8VVC1	E8VVC1_VIBVM	unreviewed	3-ketoacyl-CoA thiolase / acetyl-CoA acetyltransferase (EC 2.3.1.16) (EC 2.3.1.9)	VVMO6_04114	Vibrio vulnificus (strain MO6-24/O)	402
E8VVC2	E8VVC2_VIBVM	unreviewed	Acetoacetyl-CoA reductase (EC 1.1.1.36)	VVMO6_04115	Vibrio vulnificus (strain MO6-24/O)	246
E8VVD3	E8VVD3_VIBVM	unreviewed	TraF protein	VVMO6_04126	Vibrio vulnificus (strain MO6-24/O)	391
E8VVD5	E8VVD5_VIBVM	unreviewed	UPF0502 protein VVMO6_04128	VVMO6_04128	Vibrio vulnificus (strain MO6-24/O)	220
E8VVD9	E8VVD9_VIBVM	unreviewed	CheY-like receiver	VVMO6_04132	Vibrio vulnificus (strain MO6-24/O)	881
E8VVE1	E8VVE1_VIBVM	unreviewed	ABC-type sulfate transport system, permease component	VVMO6_04134	Vibrio vulnificus (strain MO6-24/O)	350
E8VVE2	E8VVE2_VIBVM	unreviewed	Glyceraldehyde-3-phosphate dehydrogenase (EC 1.2.1.-)	VVMO6_04135	Vibrio vulnificus (strain MO6-24/O)	478
E8VVF7	E8VVF7_VIBVM	unreviewed	Histidine kinase (EC 2.7.13.3)	VVMO6_04150	Vibrio vulnificus (strain MO6-24/O)	466
E8VVG7	E8VVG7_VIBVM	unreviewed	Putative protease La (EC 3.4.21.-)	VVMO6_04160	Vibrio vulnificus (strain MO6-24/O)	786
E8VVH2	E8VVH2_VIBVM	unreviewed	Predicted Lactate-responsive regulator LysR family	VVMO6_04165	Vibrio vulnificus (strain MO6-24/O)	299
E8VVK1	E8VVK1_VIBVM	unreviewed	GTP cyclohydrolase II (EC 3.5.4.25)	VVMO6_02987	Vibrio vulnificus (strain MO6-24/O)	351
E8VVK2	E8VVK2_VIBVM	unreviewed	ABC-type amino acid transport/signal transduction system	VVMO6_02988	Vibrio vulnificus (strain MO6-24/O)	240
E8VVK3	E8VVK3_VIBVM	unreviewed	Histidine kinase (EC 2.7.13.3)	VVMO6_02989	Vibrio vulnificus (strain MO6-24/O)	646
E8VVK5	E8VVK5_VIBVM	unreviewed	Probable transcriptional regulatory protein VVMO6_02991	VVMO6_02991	Vibrio vulnificus (strain MO6-24/O)	238
E8VVM2	E8VVM2_VIBVM	unreviewed	Putative phosphatase	VVMO6_04195	Vibrio vulnificus (strain MO6-24/O)	680
E8VVP2	E8VVP2_VIBVM	unreviewed	Uncharacterized protein	VVMO6_04215	Vibrio vulnificus (strain MO6-24/O)	142
E8VVP9	E8VVP9_VIBVM	unreviewed	Tryptophanase (EC 4.1.99.1) (L-tryptophan indole-lyase)	tnaA VVMO6_04222	Vibrio vulnificus (strain MO6-24/O)	473
E8VVQ2	E8VVQ2_VIBVM	unreviewed	Uncharacterized protein	VVMO6_04225	Vibrio vulnificus (strain MO6-24/O)	194
E8VVU6	E8VVU6_VIBVM	unreviewed	Uncharacterized protein	VVMO6_03002	Vibrio vulnificus (strain MO6-24/O)	263
E8VVU8	E8VVU8_VIBVM	unreviewed	Sodium/glutamate symporter	VVMO6_03004	Vibrio vulnificus (strain MO6-24/O)	408
E8VVV1	E8VVV1_VIBVM	unreviewed	Glucosamine-6-phosphate deaminase (EC 3.5.99.6) (GlcN6P deaminase) (Glucosamine-6-phosphate isomerase)	nagB VVMO6_03007	Vibrio vulnificus (strain MO6-24/O)	266
E8VVV6	E8VVV6_VIBVM	unreviewed	Transcriptional regulator, LysR family	VVMO6_03012	Vibrio vulnificus (strain MO6-24/O)	299
E8VVX6	E8VVX6_VIBVM	unreviewed	Glycogen operon protein GlgX homolog (EC 3.2.1.-)	VVMO6_03032	Vibrio vulnificus (strain MO6-24/O)	670
E8VVY9	E8VVY9_VIBVM	unreviewed	Serine/threonine transporter SstT (Na(+)/serine-threonine symporter)	sstT VVMO6_03045	Vibrio vulnificus (strain MO6-24/O)	406
E8VVZ8	E8VVZ8_VIBVM	unreviewed	HTH-type transcriptional regulator MalT (ATP-dependent transcriptional activator MalT)	malT VVMO6_03055	Vibrio vulnificus (strain MO6-24/O)	902
E8VW00	E8VW00_VIBVM	unreviewed	Alpha-1,4 glucan phosphorylase (EC 2.4.1.1)	VVMO6_03056	Vibrio vulnificus (strain MO6-24/O)	817
E8VW01	E8VW01_VIBVM	unreviewed	4-alpha-glucanotransferase (EC 2.4.1.25) (Amylomaltase) (Disproportionating enzyme)	VVMO6_03057	Vibrio vulnificus (strain MO6-24/O)	726
E8VW16	E8VW16_VIBVM	unreviewed	Glutathione S-transferase (EC 2.5.1.18)	VVMO6_03072	Vibrio vulnificus (strain MO6-24/O)	273
E8VW17	E8VW17_VIBVM	unreviewed	HDIG domain protein	VVMO6_03073	Vibrio vulnificus (strain MO6-24/O)	441
E8VW30	E8VW30_VIBVM	unreviewed	Uncharacterized protein	VVMO6_04273	Vibrio vulnificus (strain MO6-24/O)	93
E8VW45	E8VW45_VIBVM	unreviewed	Uncharacterized conserved protein	VVMO6_04287	Vibrio vulnificus (strain MO6-24/O)	129
E8VW65	E8VW65_VIBVM	unreviewed	Transcriptional regulator KdgR, KDG operon repressor	VVMO6_04307	Vibrio vulnificus (strain MO6-24/O)	280
E8VW72	E8VW72_VIBVM	unreviewed	Alkaline phosphatase (EC 3.1.3.1)	VVMO6_04314	Vibrio vulnificus (strain MO6-24/O)	739
E8VW78	E8VW78_VIBVM	unreviewed	Membrane fusion protein of RND family multidrug efflux pump	VVMO6_04320	Vibrio vulnificus (strain MO6-24/O)	384
E8VW95	E8VW95_VIBVM	unreviewed	Translation elongation factor G-related protein	VVMO6_04337	Vibrio vulnificus (strain MO6-24/O)	672
E8VWC3	E8VWC3_VIBVM	unreviewed	Maltose/maltodextrin transport ATP-binding protein MalK (EC 3.6.3.19)	VVMO6_03099	Vibrio vulnificus (strain MO6-24/O)	365
E8VWF7	E8VWF7_VIBVM	unreviewed	Galactose/methyl galactoside ABC transport system permease protein MglC	VVMO6_03133	Vibrio vulnificus (strain MO6-24/O)	335
E8VWF8	E8VWF8_VIBVM	unreviewed	Galactose/methyl galactoside import ATP-binding protein MglA (EC 3.6.3.17)	mglA VVMO6_03134	Vibrio vulnificus (strain MO6-24/O)	502
E8VWF9	E8VWF9_VIBVM	unreviewed	Galactose/methyl galactoside ABC transport system D-galactose-binding periplasmic protein MglB	VVMO6_03135	Vibrio vulnificus (strain MO6-24/O)	324
E8VWG5	E8VWG5_VIBVM	unreviewed	RNA methyltransferase, TrmH family	VVMO6_03141	Vibrio vulnificus (strain MO6-24/O)	244
E8VWI9	E8VWI9_VIBVM	unreviewed	UPF0319 protein VVMO6_04351	VVMO6_04351	Vibrio vulnificus (strain MO6-24/O)	215
E8VWJ2	E8VWJ2_VIBVM	unreviewed	Ferredoxin-NADP(+) reductase (EC 1.18.1.2)	VVMO6_04354	Vibrio vulnificus (strain MO6-24/O)	259
E8VWK4	E8VWK4_VIBVM	unreviewed	Uncharacterized protein	VVMO6_04366	Vibrio vulnificus (strain MO6-24/O)	178
E8VWL0	E8VWL0_VIBVM	unreviewed	Methyl-accepting chemotaxis protein I (Serine chemoreceptor protein)	VVMO6_04372	Vibrio vulnificus (strain MO6-24/O)	578
E8VWL1	E8VWL1_VIBVM	unreviewed	CheY-like receiver	VVMO6_04373	Vibrio vulnificus (strain MO6-24/O)	1320
E8VWL3	E8VWL3_VIBVM	unreviewed	Acyl-CoA synthetase	VVMO6_04375	Vibrio vulnificus (strain MO6-24/O)	115
E8VWM0	E8VWM0_VIBVM	unreviewed	Alkyl sulfatase (EC 3.1.6.-)	VVMO6_04382	Vibrio vulnificus (strain MO6-24/O)	653
E8VWT9	E8VWT9_VIBVM	unreviewed	Transcriptional regulator, TetR family	VVMO6_03185	Vibrio vulnificus (strain MO6-24/O)	199
E8VWU9	E8VWU9_VIBVM	unreviewed	Uncharacterized protein	VVMO6_03195	Vibrio vulnificus (strain MO6-24/O)	578
E8VWV0	E8VWV0_VIBVM	unreviewed	Oligoendopeptidase F	VVMO6_03196	Vibrio vulnificus (strain MO6-24/O)	615
E8VWX2	E8VWX2_VIBVM	unreviewed	Uncharacterized protein	VVMO6_03218	Vibrio vulnificus (strain MO6-24/O)	632
E8VWY0	E8VWY0_VIBVM	unreviewed	Uncharacterized protein	VVMO6_03226	Vibrio vulnificus (strain MO6-24/O)	160
E8VWY8	E8VWY8_VIBVM	unreviewed	L-lactate dehydrogenase (EC 1.1.1.27)	VVMO6_03234	Vibrio vulnificus (strain MO6-24/O)	317
E8VWZ7	E8VWZ7_VIBVM	unreviewed	N-acetylglucosamine regulated methyl-accepting chemotaxis protein	VVMO6_04435	Vibrio vulnificus (strain MO6-24/O)	659
E8VX10	E8VX10_VIBVM	unreviewed	Transcriptional regulator, LysR family	VVMO6_04448	Vibrio vulnificus (strain MO6-24/O)	288
E8VX92	E8VX92_VIBVM	unreviewed	2-amino-3-ketobutyrate coenzyme A ligase (EC 2.3.1.29)	VVMO6_03258	Vibrio vulnificus (strain MO6-24/O)	397
E8VX93	E8VX93_VIBVM	unreviewed	L-threonine 3-dehydrogenase (EC 1.1.1.103)	tdh VVMO6_03259	Vibrio vulnificus (strain MO6-24/O)	343
E8VXD2	E8VXD2_VIBVM	unreviewed	Predicted acetyltransferase	VVMO6_03298	Vibrio vulnificus (strain MO6-24/O)	91
E8VXE1	E8VXE1_VIBVM	unreviewed	GGDEF family protein	VVMO6_03307	Vibrio vulnificus (strain MO6-24/O)	527
E8VXE3	E8VXE3_VIBVM	unreviewed	Uncharacterized protein	VVMO6_03309	Vibrio vulnificus (strain MO6-24/O)	489
E8VXE4	E8VXE4_VIBVM	unreviewed	Purine nucleoside phosphorylase DeoD-type (PNP) (EC 2.4.2.1)	deoD VVMO6_03310	Vibrio vulnificus (strain MO6-24/O)	236
E8VXE9	E8VXE9_VIBVM	unreviewed	Outer membrane lipoprotein	VVMO6_03315	Vibrio vulnificus (strain MO6-24/O)	92
E8VXF0	E8VXF0_VIBVM	unreviewed	Delta 1-pyrroline-5-carboxylate dehydrogenase domain protein	VVMO6_04508	Vibrio vulnificus (strain MO6-24/O)	235
E8VXF1	E8VXF1_VIBVM	unreviewed	Proline dehydrogenase (Proline oxidase) / delta-1-pyrroline-5-carboxylate dehydrogenase (EC 1.2.1.88) (EC 1.5.99.8)	VVMO6_04509	Vibrio vulnificus (strain MO6-24/O)	1043
E8VXF5	E8VXF5_VIBVM	unreviewed	Pyridoxine/pyridoxamine 5'-phosphate oxidase (EC 1.4.3.5) (PNP/PMP oxidase) (Pyridoxal 5'-phosphate synthase)	pdxH VVMO6_04513	Vibrio vulnificus (strain MO6-24/O)	211
E8VXG4	E8VXG4_VIBVM	unreviewed	60 kDa chaperonin (GroEL protein) (Protein Cpn60)	groL groEL VVMO6_04522	Vibrio vulnificus (strain MO6-24/O)	532
E8VXG7	E8VXG7_VIBVM	unreviewed	Uncharacterized conserved protein	VVMO6_04525	Vibrio vulnificus (strain MO6-24/O)	361
E8VXG9	E8VXG9_VIBVM	unreviewed	tRNA and rRNA cytosine-C5-methylase	VVMO6_04527	Vibrio vulnificus (strain MO6-24/O)	404
E8VXJ2	E8VXJ2_VIBVM	unreviewed	Methyl-accepting chemotaxis protein	VVMO6_04550	Vibrio vulnificus (strain MO6-24/O)	390
E8VXJ3	E8VXJ3_VIBVM	unreviewed	Chemotaxis response regulator protein-glutamate methylesterase (EC 3.1.1.61)	cheB VVMO6_04551	Vibrio vulnificus (strain MO6-24/O)	344
E8VXJ6	E8VXJ6_VIBVM	unreviewed	Methyl-accepting chemotaxis protein I (Serine chemoreceptor protein)	VVMO6_04554	Vibrio vulnificus (strain MO6-24/O)	807
E8VXJ9	E8VXJ9_VIBVM	unreviewed	Histidine kinase (EC 2.7.13.3)	VVMO6_04557	Vibrio vulnificus (strain MO6-24/O)	704
E8VXK3	E8VXK3_VIBVM	unreviewed	Chromosome (Plasmid) partitioning protein ParB	VVMO6_04561	Vibrio vulnificus (strain MO6-24/O)	324
E8VXL4	E8VXL4_VIBVM	unreviewed	Phosphate ABC transporter, periplasmic phosphate-binding protein PstS	VVMO6_03325	Vibrio vulnificus (strain MO6-24/O)	273
E8VXL7	E8VXL7_VIBVM	unreviewed	Phosphate import ATP-binding protein PstB (EC 3.6.3.27) (ABC phosphate transporter) (Phosphate-transporting ATPase)	pstB VVMO6_03328	Vibrio vulnificus (strain MO6-24/O)	249
E8VXP1	E8VXP1_VIBVM	unreviewed	Maltose/maltodextrin import ATP-binding protein MalK (EC 3.6.3.19)	malK VVMO6_03352	Vibrio vulnificus (strain MO6-24/O)	371
E8VXP3	E8VXP3_VIBVM	unreviewed	Maltose/maltodextrin ABC transporter, substrate binding periplasmic protein MalE	VVMO6_03354	Vibrio vulnificus (strain MO6-24/O)	393
E8VXQ3	E8VXQ3_VIBVM	unreviewed	Dihydroorotase (DHOase) (EC 3.5.2.3)	pyrC VVMO6_03364	Vibrio vulnificus (strain MO6-24/O)	347
E8VXQ5	E8VXQ5_VIBVM	unreviewed	NH(3)-dependent NAD(+) synthetase (EC 6.3.1.5)	nadE VVMO6_03366	Vibrio vulnificus (strain MO6-24/O)	276
E8VXQ9	E8VXQ9_VIBVM	unreviewed	Uncharacterized protein	VVMO6_03370	Vibrio vulnificus (strain MO6-24/O)	367
E8VXR3	E8VXR3_VIBVM	unreviewed	Transcriptional regulator LuxT	VVMO6_03374	Vibrio vulnificus (strain MO6-24/O)	153
E8VXS5	E8VXS5_VIBVM	unreviewed	Chemotaxis protein CheV (EC 2.7.3.-)	VVMO6_03386	Vibrio vulnificus (strain MO6-24/O)	307
E8VXS9	E8VXS9_VIBVM	unreviewed	Methyl-accepting chemotaxis protein	VVMO6_03390	Vibrio vulnificus (strain MO6-24/O)	622
E8VXU2	E8VXU2_VIBVM	unreviewed	2-hydroxy-3-oxopropionate reductase (EC 1.1.1.60)	VVMO6_03403	Vibrio vulnificus (strain MO6-24/O)	291
E8VXV1	E8VXV1_VIBVM	unreviewed	Methyl-accepting chemotaxis protein	VVMO6_03412	Vibrio vulnificus (strain MO6-24/O)	613
E8VXV4	E8VXV4_VIBVM	unreviewed	GGDEF family protein	VVMO6_03415	Vibrio vulnificus (strain MO6-24/O)	338
E8VXX1	E8VXX1_VIBVM	unreviewed	2-aminoethylphosphonate ABC transporter periplasmic binding component	VVMO6_03432	Vibrio vulnificus (strain MO6-24/O)	336
E8VXY2	E8VXY2_VIBVM	unreviewed	L-serine dehydratase (EC 4.3.1.17)	VVMO6_03443	Vibrio vulnificus (strain MO6-24/O)	456
E8VXY4	E8VXY4_VIBVM	unreviewed	Exopolyphosphatase-related protein	VVMO6_03445	Vibrio vulnificus (strain MO6-24/O)	310
E8VXZ8	E8VXZ8_VIBVM	unreviewed	Phosphoenolpyruvate synthase (PEP synthase) (EC 2.7.9.2) (Pyruvate, water dikinase)	VVMO6_03459	Vibrio vulnificus (strain MO6-24/O)	790
E8VY03	E8VY03_VIBVM	unreviewed	Anaerobic glycerol-3-phosphate dehydrogenase subunit A (EC 1.1.5.3)	VVMO6_03464	Vibrio vulnificus (strain MO6-24/O)	547
E8VY08	E8VY08_VIBVM	unreviewed	Muramoyltetrapeptide carboxypeptidase (EC 3.4.17.13)	VVMO6_03469	Vibrio vulnificus (strain MO6-24/O)	330
E8VY10	E8VY10_VIBVM	unreviewed	Membrane protein	VVMO6_03471	Vibrio vulnificus (strain MO6-24/O)	200
E8VY11	E8VY11_VIBVM	unreviewed	Alcohol dehydrogenase (EC 1.1.1.1)	VVMO6_03472	Vibrio vulnificus (strain MO6-24/O)	382
E8VY31	E8VY31_VIBVM	unreviewed	Methyl-accepting chemotaxis protein	VVMO6_03492	Vibrio vulnificus (strain MO6-24/O)	635
E8VY42	E8VY42_VIBVM	unreviewed	Low-specificity L-threonine aldolase (EC 4.1.2.5)	VVMO6_03503	Vibrio vulnificus (strain MO6-24/O)	335
E8VY44	E8VY44_VIBVM	unreviewed	Putative regulator protein	VVMO6_03505	Vibrio vulnificus (strain MO6-24/O)	555
E8VY52	E8VY52_VIBVM	unreviewed	Ribose ABC transport system, periplasmic ribose-binding protein RbsB	VVMO6_03513	Vibrio vulnificus (strain MO6-24/O)	292
E8VY56	E8VY56_VIBVM	unreviewed	Chemotaxis protein CheV (EC 2.7.3.-)	VVMO6_03517	Vibrio vulnificus (strain MO6-24/O)	327
E8VY59	E8VY59_VIBVM	unreviewed	Ribosome biogenesis GTPase A	VVMO6_03520	Vibrio vulnificus (strain MO6-24/O)	302
E8VY60	E8VY60_VIBVM	unreviewed	Aerotaxis sensor receptor protein	VVMO6_03521	Vibrio vulnificus (strain MO6-24/O)	519
E8VY61	E8VY61_VIBVM	unreviewed	RsbR, positive regulator of sigma-B	VVMO6_03522	Vibrio vulnificus (strain MO6-24/O)	306
E8VY66	E8VY66_VIBVM	unreviewed	Response regulator	VVMO6_03527	Vibrio vulnificus (strain MO6-24/O)	378
E8VYD3	E8VYD3_VIBVM	unreviewed	Uncharacterized protein	VVMO6_03594	Vibrio vulnificus (strain MO6-24/O)	117
E8VYD5	E8VYD5_VIBVM	unreviewed	Uncharacterized protein	VVMO6_03596	Vibrio vulnificus (strain MO6-24/O)	84
E8VYF8	E8VYF8_VIBVM	unreviewed	Methylglyoxal synthase (MGS) (EC 4.2.3.3)	mgsA VVMO6_03619	Vibrio vulnificus (strain MO6-24/O)	151
E8VYG4	E8VYG4_VIBVM	unreviewed	Chromosome segregation ATPase	VVMO6_03625	Vibrio vulnificus (strain MO6-24/O)	365
E8VYG5	E8VYG5_VIBVM	unreviewed	Uncharacterized protein	VVMO6_03626	Vibrio vulnificus (strain MO6-24/O)	603
E8VYG9	E8VYG9_VIBVM	unreviewed	Decaheme cytochrome c MtrA	VVMO6_03630	Vibrio vulnificus (strain MO6-24/O)	323
E8VYH0	E8VYH0_VIBVM	unreviewed	Outer membrane protein, MtrB	VVMO6_03631	Vibrio vulnificus (strain MO6-24/O)	660
E8VYH6	E8VYH6_VIBVM	unreviewed	Uncharacterized protein	VVMO6_03637	Vibrio vulnificus (strain MO6-24/O)	77
E8VYH7	E8VYH7_VIBVM	unreviewed	GGDEF family protein	VVMO6_03638	Vibrio vulnificus (strain MO6-24/O)	630
E8VYH9	E8VYH9_VIBVM	unreviewed	ABC-type phosphate transport system periplasmic component	VVMO6_03640	Vibrio vulnificus (strain MO6-24/O)	275
E8VYI2	E8VYI2_VIBVM	unreviewed	Exoribonuclease 2 (EC 3.1.13.1) (Exoribonuclease II)	rnb VVMO6_03643	Vibrio vulnificus (strain MO6-24/O)	664
E8VYM4	E8VYM4_VIBVM	unreviewed	Glycine dehydrogenase (decarboxylating) (EC 1.4.4.2) (Glycine cleavage system P-protein) (Glycine decarboxylase) (Glycine dehydrogenase (aminomethyl-transferring))	gcvP VVMO6_03685	Vibrio vulnificus (strain MO6-24/O)	954
E8VYM5	E8VYM5_VIBVM	unreviewed	Glycine cleavage system H protein	gcvH VVMO6_03686	Vibrio vulnificus (strain MO6-24/O)	126
E8VYM6	E8VYM6_VIBVM	unreviewed	Serine hydroxymethyltransferase (SHMT) (Serine methylase) (EC 2.1.2.1)	glyA VVMO6_03687	Vibrio vulnificus (strain MO6-24/O)	431
E8VYM9	E8VYM9_VIBVM	unreviewed	Aminomethyltransferase (EC 2.1.2.10)	VVMO6_03690	Vibrio vulnificus (strain MO6-24/O)	377
E8VYN5	E8VYN5_VIBVM	unreviewed	Membrane protein	VVMO6_03696	Vibrio vulnificus (strain MO6-24/O)	191
E8VYN8	E8VYN8_VIBVM	unreviewed	Fructose-specific phosphocarrier protein HPr / PTS system fructose-specific IIA component (EC 2.7.1.69)	VVMO6_03699	Vibrio vulnificus (strain MO6-24/O)	380
