# Supplementary material for: Acetylome Analysis in Vibrio vulnificus MO6-24/O Reveals Extensive Lysine Acetylation in Carbon Metabolism and Protein Synthesis Pathways: A Pilot Study
Source: Pathogens. 2026 Jul 7;15(7):718. doi: 10.3390/pathogens15070718 (PMC13415618; doi:10.3390/pathogens15070718)
Supplement: Supplementary file 1 [file pathogens-15-00718-s001.zip › Table S5.xlsx]

## Sheet: Table S5
Protein_acc	GO term level1	GO ID	level	level2
E8VKP2	molecular_function	GO:0031406	5	carboxylic acid binding
E8VKP2	molecular_function	GO:0003674	1	molecular_function
E8VKP2	molecular_function	GO:0043168	4	anion binding
E8VKP2	molecular_function	GO:0043177	4	organic acid binding
E8VKP2	molecular_function	GO:0005488	2	binding
E8VKP2	molecular_function	GO:0043167	3	ion binding
E8VKP2	molecular_function	GO:0036094	3	small molecule binding
E8VKP2	molecular_function	GO:0016597	6	amino acid binding
E8VKP2	molecular_function	GO:1901265	4	nucleoside phosphate binding
E8VKP2	molecular_function	GO:0050662	4	coenzyme binding
E8VKP2	molecular_function	GO:0048037	3	cofactor binding
E8VKP2	molecular_function	GO:0000166	5	nucleotide binding
E8VKP2	molecular_function	GO:1901363	3	heterocyclic compound binding
E8VKP2	molecular_function	GO:0097159	3	organic cyclic compound binding
E8VKP2	molecular_function	GO:0051287	6	NAD binding
E8VKP2	molecular_function	GO:0016491	3	oxidoreductase activity
E8VKP2	molecular_function	GO:0016614	4	oxidoreductase activity, acting on CH-OH group of donors
E8VKP2	molecular_function	GO:0003824	2	catalytic activity
E8VKP2	molecular_function	GO:0016616	5	oxidoreductase activity, acting on the CH-OH group of donors, NAD = or NADP as acceptor
E8VKP2	molecular_function	GO:0004617	6	phosphoglycerate dehydrogenase activity
E8VKP4	molecular_function	GO:0003674	1	molecular_function
E8VKP4	molecular_function	GO:0016860	4	intramolecular oxidoreductase activity
E8VKP4	molecular_function	GO:0016861	5	intramolecular oxidoreductase activity, interconverting aldoses = and ketoses
E8VKP4	molecular_function	GO:0003824	2	catalytic activity
E8VKP4	molecular_function	GO:0016853	3	isomerase activity
E8VKP4	molecular_function	GO:0004751	6	ribose-5-phosphate isomerase activity
E8VKP4	biological_process	GO:0006807	3	nitrogen compound metabolic process
E8VKP4	biological_process	GO:0006725	4	cellular aromatic compound metabolic process
E8VKP4	biological_process	GO:1901575	4	organic substance catabolic process
E8VKP4	biological_process	GO:0019362	9	pyridine nucleotide metabolic process
E8VKP4	biological_process	GO:0006796	5	phosphate-containing compound metabolic process
E8VKP4	biological_process	GO:0044281	4	small molecule metabolic process
E8VKP4	biological_process	GO:0006098	13	pentose-phosphate shunt
E8VKP4	biological_process	GO:0006793	4	phosphorus metabolic process
E8VKP4	biological_process	GO:0034641	4	cellular nitrogen compound metabolic process
E8VKP4	biological_process	GO:0006753	7	nucleoside phosphate metabolic process
E8VKP4	biological_process	GO:0016052	5	carbohydrate catabolic process
E8VKP4	biological_process	GO:0044710	3	single-organism metabolic process
E8VKP4	biological_process	GO:0006007	9	glucose catabolic process
E8VKP4	biological_process	GO:0006006	8	glucose metabolic process
E8VKP4	biological_process	GO:0005996	6	monosaccharide metabolic process
E8VKP4	biological_process	GO:0051186	4	cofactor metabolic process
E8VKP4	biological_process	GO:0006733	6	oxidoreduction coenzyme metabolic process
E8VKP4	biological_process	GO:0044237	3	cellular metabolic process
E8VKP4	biological_process	GO:0006732	5	coenzyme metabolic process
E8VKP4	biological_process	GO:0046483	4	heterocycle metabolic process
E8VKP4	biological_process	GO:0044238	3	primary metabolic process
E8VKP4	biological_process	GO:0046365	7	monosaccharide catabolic process
E8VKP4	biological_process	GO:1901564	4	organonitrogen compound metabolic process
E8VKP4	biological_process	GO:0005975	4	carbohydrate metabolic process
E8VKP4	biological_process	GO:0009987	2	cellular process
E8VKP4	biological_process	GO:0019318	7	hexose metabolic process
E8VKP4	biological_process	GO:0009056	3	catabolic process
E8VKP4	biological_process	GO:0006739	11	NADP metabolic process
E8VKP4	biological_process	GO:0055086	6	nucleobase-containing small molecule metabolic process
E8VKP4	biological_process	GO:0008150	1	biological_process
E8VKP4	biological_process	GO:1901360	4	organic cyclic compound metabolic process
E8VKP4	biological_process	GO:0006139	5	nucleobase-containing compound metabolic process
E8VKP4	biological_process	GO:0019321	7	pentose metabolic process
E8VKP4	biological_process	GO:0044723	5	single-organism carbohydrate metabolic process
E8VKP4	biological_process	GO:0044724	6	single-organism carbohydrate catabolic process
E8VKP4	biological_process	GO:0006740	12	NADPH regeneration
E8VKP4	biological_process	GO:0008152	2	metabolic process
E8VKP4	biological_process	GO:0019637	5	organophosphate metabolic process
E8VKP4	biological_process	GO:0072524	5	pyridine-containing compound metabolic process
E8VKP4	biological_process	GO:0046496	10	nicotinamide nucleotide metabolic process
E8VKP4	biological_process	GO:0019320	8	hexose catabolic process
E8VKP4	biological_process	GO:0071704	3	organic substance metabolic process
E8VKP4	biological_process	GO:0009117	8	nucleotide metabolic process
E8VKP4	biological_process	GO:0055114	4	oxidation-reduction process
E8VKP4	biological_process	GO:0009052	14	pentose-phosphate shunt, non-oxidative branch
E8VKR5	cellular_component	GO:0005622	4	intracellular
E8VKR5	cellular_component	GO:0044464	3	cell part
E8VKR5	cellular_component	GO:0005623	2	cell
E8VKR5	cellular_component	GO:0044424	5	intracellular part
E8VKR5	cellular_component	GO:0005575	1	cellular_component
E8VKR5	cellular_component	GO:0005737	6	cytoplasm
E8VKR5	molecular_function	GO:0003674	1	molecular_function
E8VKR5	molecular_function	GO:0016769	4	transferase activity, transferring nitrogenous groups
E8VKR5	molecular_function	GO:0003824	2	catalytic activity
E8VKR5	molecular_function	GO:0016740	3	transferase activity
E8VKR5	molecular_function	GO:0033856	5	pyridoxine 5'-phosphate synthase activity
E8VKR5	biological_process	GO:0042364	7	water-soluble vitamin biosynthetic process
E8VKR5	biological_process	GO:0006807	3	nitrogen compound metabolic process
E8VKR5	biological_process	GO:0006725	4	cellular aromatic compound metabolic process
E8VKR5	biological_process	GO:1901576	4	organic substance biosynthetic process
E8VKR5	biological_process	GO:0044283	5	small molecule biosynthetic process
E8VKR5	biological_process	GO:0006767	6	water-soluble vitamin metabolic process
E8VKR5	biological_process	GO:1901617	5	organic hydroxy compound biosynthetic process
E8VKR5	biological_process	GO:0044281	4	small molecule metabolic process
E8VKR5	biological_process	GO:0034641	4	cellular nitrogen compound metabolic process
E8VKR5	biological_process	GO:0044710	3	single-organism metabolic process
E8VKR5	biological_process	GO:0044711	4	single-organism biosynthetic process
E8VKR5	biological_process	GO:0018130	5	heterocycle biosynthetic process
E8VKR5	biological_process	GO:0019438	5	aromatic compound biosynthetic process
E8VKR5	biological_process	GO:0044237	3	cellular metabolic process
E8VKR5	biological_process	GO:0046483	4	heterocycle metabolic process
E8VKR5	biological_process	GO:1901564	4	organonitrogen compound metabolic process
E8VKR5	biological_process	GO:1901566	5	organonitrogen compound biosynthetic process
E8VKR5	biological_process	GO:0009058	3	biosynthetic process
E8VKR5	biological_process	GO:0009987	2	cellular process
E8VKR5	biological_process	GO:0008614	8	pyridoxine metabolic process
E8VKR5	biological_process	GO:0044271	5	cellular nitrogen compound biosynthetic process
E8VKR5	biological_process	GO:0042816	7	vitamin B6 metabolic process
E8VKR5	biological_process	GO:0008150	1	biological_process
E8VKR5	biological_process	GO:1901360	4	organic cyclic compound metabolic process
E8VKR5	biological_process	GO:1901362	5	organic cyclic compound biosynthetic process
E8VKR5	biological_process	GO:0006766	5	vitamin metabolic process
E8VKR5	biological_process	GO:0009110	6	vitamin biosynthetic process
E8VKR5	biological_process	GO:0008152	2	metabolic process
E8VKR5	biological_process	GO:0072525	6	pyridine-containing compound biosynthetic process
E8VKR5	biological_process	GO:1901615	4	organic hydroxy compound metabolic process
E8VKR5	biological_process	GO:0042819	8	vitamin B6 biosynthetic process
E8VKR5	biological_process	GO:0072524	5	pyridine-containing compound metabolic process
E8VKR5	biological_process	GO:0071704	3	organic substance metabolic process
E8VKR5	biological_process	GO:0044249	4	cellular biosynthetic process
E8VKR5	biological_process	GO:0008615	9	pyridoxine biosynthetic process
E8VKS3	molecular_function	GO:0003674	1	molecular_function
E8VKS3	molecular_function	GO:0016778	5	diphosphotransferase activity
E8VKS3	molecular_function	GO:0003824	2	catalytic activity
E8VKS3	molecular_function	GO:0016740	3	transferase activity
E8VKS3	molecular_function	GO:0016772	4	transferase activity, transferring phosphorus-containing groups
E8VKS3	molecular_function	GO:0008728	6	GTP diphosphokinase activity
E8VKS3	molecular_function	GO:0016301	5	kinase activity
E8VKS3	molecular_function	GO:1901265	4	nucleoside phosphate binding
E8VKS3	molecular_function	GO:0005488	2	binding
E8VKS3	molecular_function	GO:1901363	3	heterocyclic compound binding
E8VKS3	molecular_function	GO:0036094	3	small molecule binding
E8VKS3	molecular_function	GO:0097159	3	organic cyclic compound binding
E8VKS3	molecular_function	GO:0000166	5	nucleotide binding
E8VKS3	biological_process	GO:0006807	3	nitrogen compound metabolic process
E8VKS3	biological_process	GO:0006725	4	cellular aromatic compound metabolic process
E8VKS3	biological_process	GO:0019693	6	ribose phosphate metabolic process
E8VKS3	biological_process	GO:1901068	10	guanosine-containing compound metabolic process
E8VKS3	biological_process	GO:0006796	5	phosphate-containing compound metabolic process
E8VKS3	biological_process	GO:0044281	4	small molecule metabolic process
E8VKS3	biological_process	GO:0006793	4	phosphorus metabolic process
E8VKS3	biological_process	GO:0046128	9	purine ribonucleoside metabolic process
E8VKS3	biological_process	GO:0006753	7	nucleoside phosphate metabolic process
E8VKS3	biological_process	GO:0034641	4	cellular nitrogen compound metabolic process
E8VKS3	biological_process	GO:0044710	3	single-organism metabolic process
E8VKS3	biological_process	GO:0033865	8	nucleoside bisphosphate metabolic process
E8VKS3	biological_process	GO:0044237	3	cellular metabolic process
E8VKS3	biological_process	GO:0046483	4	heterocycle metabolic process
E8VKS3	biological_process	GO:0044238	3	primary metabolic process
E8VKS3	biological_process	GO:0042278	8	purine nucleoside metabolic process
E8VKS3	biological_process	GO:1901564	4	organonitrogen compound metabolic process
E8VKS3	biological_process	GO:0009987	2	cellular process
E8VKS3	biological_process	GO:0009150	10	purine ribonucleotide metabolic process
E8VKS3	biological_process	GO:0034032	9	purine nucleoside bisphosphate metabolic process
E8VKS3	biological_process	GO:0034035	10	purine ribonucleoside bisphosphate metabolic process
E8VKS3	biological_process	GO:0055086	6	nucleobase-containing small molecule metabolic process
E8VKS3	biological_process	GO:1901135	4	carbohydrate derivative metabolic process
E8VKS3	biological_process	GO:0008150	1	biological_process
E8VKS3	biological_process	GO:1901657	4	glycosyl compound metabolic process
E8VKS3	biological_process	GO:1901360	4	organic cyclic compound metabolic process
E8VKS3	biological_process	GO:0006139	5	nucleobase-containing compound metabolic process
E8VKS3	biological_process	GO:0072521	5	purine-containing compound metabolic process
E8VKS3	biological_process	GO:0008152	2	metabolic process
E8VKS3	biological_process	GO:0009116	7	nucleoside metabolic process
E8VKS3	biological_process	GO:0019637	5	organophosphate metabolic process
E8VKS3	biological_process	GO:0071704	3	organic substance metabolic process
E8VKS3	biological_process	GO:0009119	8	ribonucleoside metabolic process
E8VKS3	biological_process	GO:0033875	9	ribonucleoside bisphosphate metabolic process
E8VKS3	biological_process	GO:0006163	9	purine nucleotide metabolic process
E8VKS3	biological_process	GO:0009117	8	nucleotide metabolic process
E8VKS3	biological_process	GO:0009259	9	ribonucleotide metabolic process
E8VKS3	biological_process	GO:0015969	11	guanosine tetraphosphate metabolic process
E8VKS5	molecular_function	GO:0032555	7	purine ribonucleotide binding
E8VKS5	molecular_function	GO:0043168	4	anion binding
E8VKS5	molecular_function	GO:0032553	6	ribonucleotide binding
E8VKS5	molecular_function	GO:0036094	3	small molecule binding
E8VKS5	molecular_function	GO:0043167	3	ion binding
E8VKS5	molecular_function	GO:0032549	5	ribonucleoside binding
E8VKS5	molecular_function	GO:0035639	5	purine ribonucleoside triphosphate binding
E8VKS5	molecular_function	GO:0097367	3	carbohydrate derivative binding
E8VKS5	molecular_function	GO:0032559	8	adenyl ribonucleotide binding
E8VKS5	molecular_function	GO:1901265	4	nucleoside phosphate binding
E8VKS5	molecular_function	GO:0003674	1	molecular_function
E8VKS5	molecular_function	GO:0000166	5	nucleotide binding
E8VKS5	molecular_function	GO:0001882	4	nucleoside binding
E8VKS5	molecular_function	GO:0030554	7	adenyl nucleotide binding
E8VKS5	molecular_function	GO:1901363	3	heterocyclic compound binding
E8VKS5	molecular_function	GO:0005488	2	binding
E8VKS5	molecular_function	GO:0001883	5	purine nucleoside binding
E8VKS5	molecular_function	GO:0017076	6	purine nucleotide binding
E8VKS5	molecular_function	GO:0097159	3	organic cyclic compound binding
E8VKS5	molecular_function	GO:0032550	6	purine ribonucleoside binding
E8VKS5	molecular_function	GO:0005524	9	ATP binding
E8VKS5	molecular_function	GO:0016874	3	ligase activity
E8VKS5	molecular_function	GO:0003824	2	catalytic activity
E8VKS5	molecular_function	GO:0016879	4	ligase activity, forming carbon-nitrogen bonds
E8VKS5	molecular_function	GO:0003883	5	CTP synthase activity
E8VKS5	biological_process	GO:0006807	3	nitrogen compound metabolic process
E8VKS5	biological_process	GO:0009148	10	pyrimidine nucleoside triphosphate biosynthetic process
E8VKS5	biological_process	GO:0009147	9	pyrimidine nucleoside triphosphate metabolic process
E8VKS5	biological_process	GO:0009201	10	ribonucleoside triphosphate biosynthetic process
E8VKS5	biological_process	GO:0006221	10	pyrimidine nucleotide biosynthetic process
E8VKS5	biological_process	GO:0009142	9	nucleoside triphosphate biosynthetic process
E8VKS5	biological_process	GO:0006220	9	pyrimidine nucleotide metabolic process
E8VKS5	biological_process	GO:0006796	5	phosphate-containing compound metabolic process
E8VKS5	biological_process	GO:0009141	8	nucleoside triphosphate metabolic process
E8VKS5	biological_process	GO:0009208	10	pyrimidine ribonucleoside triphosphate metabolic process
E8VKS5	biological_process	GO:0006793	4	phosphorus metabolic process
E8VKS5	biological_process	GO:0006753	7	nucleoside phosphate metabolic process
E8VKS5	biological_process	GO:0034641	4	cellular nitrogen compound metabolic process
E8VKS5	biological_process	GO:0046132	10	pyrimidine ribonucleoside biosynthetic process
E8VKS5	biological_process	GO:0046134	9	pyrimidine nucleoside biosynthetic process
E8VKS5	biological_process	GO:0044710	3	single-organism metabolic process
E8VKS5	biological_process	GO:0046131	9	pyrimidine ribonucleoside metabolic process
E8VKS5	biological_process	GO:0042455	9	ribonucleoside biosynthetic process
E8VKS5	biological_process	GO:0018130	5	heterocycle biosynthetic process
E8VKS5	biological_process	GO:0019438	5	aromatic compound biosynthetic process
E8VKS5	biological_process	GO:0046483	4	heterocycle metabolic process
E8VKS5	biological_process	GO:0046036	11	CTP metabolic process
E8VKS5	biological_process	GO:0009987	2	cellular process
E8VKS5	biological_process	GO:0044271	5	cellular nitrogen compound biosynthetic process
E8VKS5	biological_process	GO:1901293	8	nucleoside phosphate biosynthetic process
E8VKS5	biological_process	GO:1901657	4	glycosyl compound metabolic process
E8VKS5	biological_process	GO:0006139	5	nucleobase-containing compound metabolic process
E8VKS5	biological_process	GO:1901659	5	glycosyl compound biosynthetic process
E8VKS5	biological_process	GO:0019637	5	organophosphate metabolic process
E8VKS5	biological_process	GO:0006241	12	CTP biosynthetic process
E8VKS5	biological_process	GO:1901576	4	organic substance biosynthetic process
E8VKS5	biological_process	GO:0006725	4	cellular aromatic compound metabolic process
E8VKS5	biological_process	GO:0019693	6	ribose phosphate metabolic process
E8VKS5	biological_process	GO:0009163	8	nucleoside biosynthetic process
E8VKS5	biological_process	GO:0009220	11	pyrimidine ribonucleotide biosynthetic process
E8VKS5	biological_process	GO:0044281	4	small molecule metabolic process
E8VKS5	biological_process	GO:0009165	9	nucleotide biosynthetic process
E8VKS5	biological_process	GO:0090407	6	organophosphate biosynthetic process
E8VKS5	biological_process	GO:0009260	10	ribonucleotide biosynthetic process
E8VKS5	biological_process	GO:0044237	3	cellular metabolic process
E8VKS5	biological_process	GO:0044238	3	primary metabolic process
E8VKS5	biological_process	GO:0006213	8	pyrimidine nucleoside metabolic process
E8VKS5	biological_process	GO:0009218	10	pyrimidine ribonucleotide metabolic process
E8VKS5	biological_process	GO:1901564	4	organonitrogen compound metabolic process
E8VKS5	biological_process	GO:1901566	5	organonitrogen compound biosynthetic process
E8VKS5	biological_process	GO:0009058	3	biosynthetic process
E8VKS5	biological_process	GO:0009199	9	ribonucleoside triphosphate metabolic process
E8VKS5	biological_process	GO:1901137	5	carbohydrate derivative biosynthetic process
E8VKS5	biological_process	GO:0055086	6	nucleobase-containing small molecule metabolic process
E8VKS5	biological_process	GO:1901135	4	carbohydrate derivative metabolic process
E8VKS5	biological_process	GO:0046390	7	ribose phosphate biosynthetic process
E8VKS5	biological_process	GO:0008150	1	biological_process
E8VKS5	biological_process	GO:1901360	4	organic cyclic compound metabolic process
E8VKS5	biological_process	GO:1901362	5	organic cyclic compound biosynthetic process
E8VKS5	biological_process	GO:0034654	6	nucleobase-containing compound biosynthetic process
E8VKS5	biological_process	GO:0008152	2	metabolic process
E8VKS5	biological_process	GO:0009116	7	nucleoside metabolic process
E8VKS5	biological_process	GO:0072527	5	pyrimidine-containing compound metabolic process
E8VKS5	biological_process	GO:0071704	3	organic substance metabolic process
E8VKS5	biological_process	GO:0009119	8	ribonucleoside metabolic process
E8VKS5	biological_process	GO:0044249	4	cellular biosynthetic process
E8VKS5	biological_process	GO:0009259	9	ribonucleotide metabolic process
E8VKS5	biological_process	GO:0009117	8	nucleotide metabolic process
E8VKS5	biological_process	GO:0009209	11	pyrimidine ribonucleoside triphosphate biosynthetic process
E8VKS5	biological_process	GO:0072528	6	pyrimidine-containing compound biosynthetic process
E8VKS5	biological_process	GO:0044210	13	'de novo' CTP biosynthetic process
E8VKS5	biological_process	GO:0006520	8	cellular amino acid metabolic process
E8VKS5	biological_process	GO:1901605	9	alpha-amino acid metabolic process
E8VKS5	biological_process	GO:0043436	6	oxoacid metabolic process
E8VKS5	biological_process	GO:0006082	5	organic acid metabolic process
E8VKS5	biological_process	GO:0009064	10	glutamine family amino acid metabolic process
E8VKS5	biological_process	GO:0019752	7	carboxylic acid metabolic process
E8VKS5	biological_process	GO:0006541	11	glutamine metabolic process
E8VKS6	cellular_component	GO:0044464	3	cell part
E8VKS6	cellular_component	GO:0005623	2	cell
E8VKS6	cellular_component	GO:0005575	1	cellular_component
E8VKS6	cellular_component	GO:0009986	4	cell surface
E8VKS6	cellular_component	GO:0005576	2	extracellular region
E8VKS6	cellular_component	GO:0005622	4	intracellular
E8VKS6	cellular_component	GO:0044445	9	cytosolic part
E8VKS6	cellular_component	GO:0044444	7	cytoplasmic part
E8VKS6	cellular_component	GO:0043234	3	protein complex
E8VKS6	cellular_component	GO:0005737	6	cytoplasm
E8VKS6	cellular_component	GO:1902494	4	catalytic complex
E8VKS6	cellular_component	GO:0032991	2	macromolecular complex
E8VKS6	cellular_component	GO:0044424	5	intracellular part
E8VKS6	cellular_component	GO:0005829	8	cytosol
E8VKS6	cellular_component	GO:0000015	10	phosphopyruvate hydratase complex
E8VKS6	molecular_function	GO:0003674	1	molecular_function
E8VKS6	molecular_function	GO:0005488	2	binding
E8VKS6	molecular_function	GO:0043169	4	cation binding
E8VKS6	molecular_function	GO:0043167	3	ion binding
E8VKS6	molecular_function	GO:0046872	5	metal ion binding
E8VKS6	molecular_function	GO:0000287	6	magnesium ion binding
E8VKS6	molecular_function	GO:0016835	4	carbon-oxygen lyase activity
E8VKS6	molecular_function	GO:0016836	5	hydro-lyase activity
E8VKS6	molecular_function	GO:0003824	2	catalytic activity
E8VKS6	molecular_function	GO:0016829	3	lyase activity
E8VKS6	molecular_function	GO:0004634	6	phosphopyruvate hydratase activity
E8VKS6	biological_process	GO:0046365	7	monosaccharide catabolic process
E8VKS6	biological_process	GO:1901575	4	organic substance catabolic process
E8VKS6	biological_process	GO:0009987	2	cellular process
E8VKS6	biological_process	GO:0005975	4	carbohydrate metabolic process
E8VKS6	biological_process	GO:0019318	7	hexose metabolic process
E8VKS6	biological_process	GO:0009056	3	catabolic process
E8VKS6	biological_process	GO:0006091	4	generation of precursor metabolites and energy
E8VKS6	biological_process	GO:0008150	1	biological_process
E8VKS6	biological_process	GO:0016052	5	carbohydrate catabolic process
E8VKS6	biological_process	GO:0044723	5	single-organism carbohydrate metabolic process
E8VKS6	biological_process	GO:0044724	6	single-organism carbohydrate catabolic process
E8VKS6	biological_process	GO:0008152	2	metabolic process
E8VKS6	biological_process	GO:0006007	9	glucose catabolic process
E8VKS6	biological_process	GO:0006006	8	glucose metabolic process
E8VKS6	biological_process	GO:0019320	8	hexose catabolic process
E8VKS6	biological_process	GO:0071704	3	organic substance metabolic process
E8VKS6	biological_process	GO:0005996	6	monosaccharide metabolic process
E8VKS6	biological_process	GO:0044237	3	cellular metabolic process
E8VKS6	biological_process	GO:0044238	3	primary metabolic process
E8VKS6	biological_process	GO:0006096	10	glycolysis
E8VKT3	cellular_component	GO:0005622	4	intracellular
E8VKT3	cellular_component	GO:0044464	3	cell part
E8VKT3	cellular_component	GO:0005623	2	cell
E8VKT3	cellular_component	GO:0044424	5	intracellular part
E8VKT3	cellular_component	GO:0005575	1	cellular_component
E8VKT3	cellular_component	GO:0005737	6	cytoplasm
E8VKT3	molecular_function	GO:0003674	1	molecular_function
E8VKT3	molecular_function	GO:0010340	7	carboxyl-O-methyltransferase activity
E8VKT3	molecular_function	GO:0051998	8	protein carboxyl O-methyltransferase activity
E8VKT3	molecular_function	GO:0008168	5	methyltransferase activity
E8VKT3	molecular_function	GO:0008757	6	S-adenosylmethionine-dependent methyltransferase activity
E8VKT3	molecular_function	GO:0008276	6	protein methyltransferase activity
E8VKT3	molecular_function	GO:0003824	2	catalytic activity
E8VKT3	molecular_function	GO:0008171	6	O-methyltransferase activity
E8VKT3	molecular_function	GO:0016740	3	transferase activity
E8VKT3	molecular_function	GO:0016741	4	transferase activity, transferring one-carbon groups
E8VKT3	molecular_function	GO:0004719	9	protein-L-isoaspartate (D-aspartate) O-methyltransferase activity
E8VKT3	biological_process	GO:0008150	1	biological_process
E8VKT3	biological_process	GO:0009987	2	cellular process
E8VKT3	biological_process	GO:0044260	5	cellular macromolecule metabolic process
E8VKT3	biological_process	GO:0008152	2	metabolic process
E8VKT3	biological_process	GO:0071704	3	organic substance metabolic process
E8VKT3	biological_process	GO:0044267	6	cellular protein metabolic process
E8VKT3	biological_process	GO:0019538	5	protein metabolic process
E8VKT3	biological_process	GO:0043170	4	macromolecule metabolic process
E8VKT3	biological_process	GO:0044237	3	cellular metabolic process
E8VKT3	biological_process	GO:0044238	3	primary metabolic process
E8VKT3	biological_process	GO:0030091	7	protein repair
E8VKT8	cellular_component	GO:0005622	4	intracellular
E8VKT8	cellular_component	GO:0044464	3	cell part
E8VKT8	cellular_component	GO:0005623	2	cell
E8VKT8	cellular_component	GO:0044424	5	intracellular part
E8VKT8	cellular_component	GO:0005575	1	cellular_component
E8VKT8	cellular_component	GO:0005737	6	cytoplasm
E8VKT8	molecular_function	GO:0032555	7	purine ribonucleotide binding
E8VKT8	molecular_function	GO:0043168	4	anion binding
E8VKT8	molecular_function	GO:0032553	6	ribonucleotide binding
E8VKT8	molecular_function	GO:0036094	3	small molecule binding
E8VKT8	molecular_function	GO:0043167	3	ion binding
E8VKT8	molecular_function	GO:0032549	5	ribonucleoside binding
E8VKT8	molecular_function	GO:0035639	5	purine ribonucleoside triphosphate binding
E8VKT8	molecular_function	GO:0097367	3	carbohydrate derivative binding
E8VKT8	molecular_function	GO:0032559	8	adenyl ribonucleotide binding
E8VKT8	molecular_function	GO:1901265	4	nucleoside phosphate binding
E8VKT8	molecular_function	GO:0003674	1	molecular_function
E8VKT8	molecular_function	GO:0000166	5	nucleotide binding
E8VKT8	molecular_function	GO:0001882	4	nucleoside binding
E8VKT8	molecular_function	GO:0030554	7	adenyl nucleotide binding
E8VKT8	molecular_function	GO:1901363	3	heterocyclic compound binding
E8VKT8	molecular_function	GO:0005488	2	binding
E8VKT8	molecular_function	GO:0001883	5	purine nucleoside binding
E8VKT8	molecular_function	GO:0017076	6	purine nucleotide binding
E8VKT8	molecular_function	GO:0097159	3	organic cyclic compound binding
E8VKT8	molecular_function	GO:0032550	6	purine ribonucleoside binding
E8VKT8	molecular_function	GO:0005524	9	ATP binding
E8VKT8	molecular_function	GO:0003676	4	nucleic acid binding
E8VKT8	molecular_function	GO:0003677	5	DNA binding
E8VKT8	molecular_function	GO:0003684	6	damaged DNA binding
E8VKT8	molecular_function	GO:0016462	6	pyrophosphatase activity
E8VKT8	molecular_function	GO:0017111	7	nucleoside-triphosphatase activity
E8VKT8	molecular_function	GO:0016817	4	hydrolase activity, acting on acid anhydrides
E8VKT8	molecular_function	GO:0016787	3	hydrolase activity
E8VKT8	molecular_function	GO:0042623	9	ATPase activity, coupled
E8VKT8	molecular_function	GO:0003824	2	catalytic activity
E8VKT8	molecular_function	GO:0016818	5	hydrolase activity, acting on acid anhydrides, in = phosphorus-containing anhydrides
E8VKT8	molecular_function	GO:0016887	8	ATPase activity
E8VKT8	molecular_function	GO:0008094	10	DNA-dependent ATPase activity
E8VKT8	molecular_function	GO:0043566	6	structure-specific DNA binding
E8VKT8	molecular_function	GO:0003697	7	single-stranded DNA binding
E8VKT8	biological_process	GO:0006807	3	nitrogen compound metabolic process
E8VKT8	biological_process	GO:0006725	4	cellular aromatic compound metabolic process
E8VKT8	biological_process	GO:0044260	5	cellular macromolecule metabolic process
E8VKT8	biological_process	GO:0090304	6	nucleic acid metabolic process
E8VKT8	biological_process	GO:0009987	2	cellular process
E8VKT8	biological_process	GO:0006259	7	DNA metabolic process
E8VKT8	biological_process	GO:0034641	4	cellular nitrogen compound metabolic process
E8VKT8	biological_process	GO:0008150	1	biological_process
E8VKT8	biological_process	GO:0006139	5	nucleobase-containing compound metabolic process
E8VKT8	biological_process	GO:1901360	4	organic cyclic compound metabolic process
E8VKT8	biological_process	GO:0008152	2	metabolic process
E8VKT8	biological_process	GO:0071704	3	organic substance metabolic process
E8VKT8	biological_process	GO:0043170	4	macromolecule metabolic process
E8VKT8	biological_process	GO:0044237	3	cellular metabolic process
E8VKT8	biological_process	GO:0046483	4	heterocycle metabolic process
E8VKT8	biological_process	GO:0044238	3	primary metabolic process
E8VKT8	biological_process	GO:0006310	8	DNA recombination
E8VKT8	biological_process	GO:0051716	4	cellular response to stimulus
E8VKT8	biological_process	GO:0044699	2	single-organism process
E8VKT8	biological_process	GO:0044763	3	single-organism cellular process
E8VKT8	biological_process	GO:0006950	3	response to stress
E8VKT8	biological_process	GO:0033554	5	cellular response to stress
E8VKT8	biological_process	GO:0006974	6	cellular response to DNA damage stimulus
E8VKT8	biological_process	GO:0050896	2	response to stimulus
E8VKT8	biological_process	GO:0006281	8	DNA repair
E8VKT8	biological_process	GO:0009605	3	response to external stimulus
E8VKT8	biological_process	GO:0007154	4	cell communication
E8VKT8	biological_process	GO:0031668	5	cellular response to extracellular stimulus
E8VKT8	biological_process	GO:0009991	4	response to extracellular stimulus
E8VKT8	biological_process	GO:0071496	4	cellular response to external stimulus
E8VKT8	biological_process	GO:0009432	6	SOS response
E8VKU0	cellular_component	GO:0005622	4	intracellular
E8VKU0	cellular_component	GO:0044464	3	cell part
E8VKU0	cellular_component	GO:0005623	2	cell
E8VKU0	cellular_component	GO:0044424	5	intracellular part
E8VKU0	cellular_component	GO:0005575	1	cellular_component
E8VKU0	cellular_component	GO:0005737	6	cytoplasm
E8VKU0	molecular_function	GO:0003674	1	molecular_function
E8VKU0	molecular_function	GO:0016874	3	ligase activity
E8VKU0	molecular_function	GO:0016875	4	ligase activity, forming carbon-oxygen bonds
E8VKU0	molecular_function	GO:0003824	2	catalytic activity
E8VKU0	molecular_function	GO:0004812	6	aminoacyl-tRNA ligase activity
E8VKU0	molecular_function	GO:0016876	5	ligase activity, forming aminoacyl-tRNA and related compounds
E8VKU0	molecular_function	GO:0004813	7	alanine-tRNA ligase activity
E8VKU0	molecular_function	GO:0032555	7	purine ribonucleotide binding
E8VKU0	molecular_function	GO:0043168	4	anion binding
E8VKU0	molecular_function	GO:0032553	6	ribonucleotide binding
E8VKU0	molecular_function	GO:0036094	3	small molecule binding
E8VKU0	molecular_function	GO:0043167	3	ion binding
E8VKU0	molecular_function	GO:0032549	5	ribonucleoside binding
E8VKU0	molecular_function	GO:0035639	5	purine ribonucleoside triphosphate binding
E8VKU0	molecular_function	GO:0097367	3	carbohydrate derivative binding
E8VKU0	molecular_function	GO:0032559	8	adenyl ribonucleotide binding
E8VKU0	molecular_function	GO:1901265	4	nucleoside phosphate binding
E8VKU0	molecular_function	GO:0000166	5	nucleotide binding
E8VKU0	molecular_function	GO:0001882	4	nucleoside binding
E8VKU0	molecular_function	GO:0030554	7	adenyl nucleotide binding
E8VKU0	molecular_function	GO:1901363	3	heterocyclic compound binding
E8VKU0	molecular_function	GO:0005488	2	binding
E8VKU0	molecular_function	GO:0001883	5	purine nucleoside binding
E8VKU0	molecular_function	GO:0017076	6	purine nucleotide binding
E8VKU0	molecular_function	GO:0097159	3	organic cyclic compound binding
E8VKU0	molecular_function	GO:0032550	6	purine ribonucleoside binding
E8VKU0	molecular_function	GO:0005524	9	ATP binding
E8VKU0	molecular_function	GO:0003723	5	RNA binding
E8VKU0	molecular_function	GO:0003676	4	nucleic acid binding
E8VKU0	molecular_function	GO:0000049	6	tRNA binding
E8VKU0	molecular_function	GO:0043169	4	cation binding
E8VKU0	molecular_function	GO:0046914	6	transition metal ion binding
E8VKU0	molecular_function	GO:0046872	5	metal ion binding
E8VKU0	molecular_function	GO:0008270	7	zinc ion binding
E8VKU0	biological_process	GO:0010467	5	gene expression
E8VKU0	biological_process	GO:0006807	3	nitrogen compound metabolic process
E8VKU0	biological_process	GO:0006725	4	cellular aromatic compound metabolic process
E8VKU0	biological_process	GO:1901576	4	organic substance biosynthetic process
E8VKU0	biological_process	GO:0090304	6	nucleic acid metabolic process
E8VKU0	biological_process	GO:0044260	5	cellular macromolecule metabolic process
E8VKU0	biological_process	GO:0044281	4	small molecule metabolic process
E8VKU0	biological_process	GO:0043436	6	oxoacid metabolic process
E8VKU0	biological_process	GO:0006412	7	translation
E8VKU0	biological_process	GO:0034641	4	cellular nitrogen compound metabolic process
E8VKU0	biological_process	GO:0044710	3	single-organism metabolic process
E8VKU0	biological_process	GO:0034645	6	cellular macromolecule biosynthetic process
E8VKU0	biological_process	GO:0044237	3	cellular metabolic process
E8VKU0	biological_process	GO:0043170	4	macromolecule metabolic process
E8VKU0	biological_process	GO:0046483	4	heterocycle metabolic process
E8VKU0	biological_process	GO:0044238	3	primary metabolic process
E8VKU0	biological_process	GO:0006520	8	cellular amino acid metabolic process
E8VKU0	biological_process	GO:1901564	4	organonitrogen compound metabolic process
E8VKU0	biological_process	GO:0006399	9	tRNA metabolic process
E8VKU0	biological_process	GO:0016070	7	RNA metabolic process
E8VKU0	biological_process	GO:0009058	3	biosynthetic process
E8VKU0	biological_process	GO:0009987	2	cellular process
E8VKU0	biological_process	GO:0009059	5	macromolecule biosynthetic process
E8VKU0	biological_process	GO:0034660	8	ncRNA metabolic process
E8VKU0	biological_process	GO:0006082	5	organic acid metabolic process
E8VKU0	biological_process	GO:0006418	11	tRNA aminoacylation for protein translation
E8VKU0	biological_process	GO:0008150	1	biological_process
E8VKU0	biological_process	GO:1901360	4	organic cyclic compound metabolic process
E8VKU0	biological_process	GO:0006139	5	nucleobase-containing compound metabolic process
E8VKU0	biological_process	GO:0008152	2	metabolic process
E8VKU0	biological_process	GO:0071704	3	organic substance metabolic process
E8VKU0	biological_process	GO:0043038	9	amino acid activation
E8VKU0	biological_process	GO:0044267	6	cellular protein metabolic process
E8VKU0	biological_process	GO:0044249	4	cellular biosynthetic process
E8VKU0	biological_process	GO:0043039	10	tRNA aminoacylation
E8VKU0	biological_process	GO:0019752	7	carboxylic acid metabolic process
E8VKU0	biological_process	GO:0019538	5	protein metabolic process
E8VKU0	biological_process	GO:0006419	12	alanyl-tRNA aminoacylation
E8VKU2	molecular_function	GO:0003674	1	molecular_function
E8VKU2	molecular_function	GO:0005488	2	binding
E8VKU2	molecular_function	GO:1901363	3	heterocyclic compound binding
E8VKU2	molecular_function	GO:0097159	3	organic cyclic compound binding
E8VKU2	molecular_function	GO:0003676	4	nucleic acid binding
E8VKU2	molecular_function	GO:0003723	5	RNA binding
E8VKU2	biological_process	GO:0044265	6	cellular macromolecule catabolic process
E8VKU2	biological_process	GO:0006807	3	nitrogen compound metabolic process
E8VKU2	biological_process	GO:0006725	4	cellular aromatic compound metabolic process
E8VKU2	biological_process	GO:1901575	4	organic substance catabolic process
E8VKU2	biological_process	GO:0090304	6	nucleic acid metabolic process
E8VKU2	biological_process	GO:0044260	5	cellular macromolecule metabolic process
E8VKU2	biological_process	GO:0034641	4	cellular nitrogen compound metabolic process
E8VKU2	biological_process	GO:0044237	3	cellular metabolic process
E8VKU2	biological_process	GO:0043170	4	macromolecule metabolic process
E8VKU2	biological_process	GO:0046483	4	heterocycle metabolic process
E8VKU2	biological_process	GO:0044238	3	primary metabolic process
E8VKU2	biological_process	GO:0019439	5	aromatic compound catabolic process
E8VKU2	biological_process	GO:0046700	5	heterocycle catabolic process
E8VKU2	biological_process	GO:0044270	5	cellular nitrogen compound catabolic process
E8VKU2	biological_process	GO:0016070	7	RNA metabolic process
E8VKU2	biological_process	GO:0009987	2	cellular process
E8VKU2	biological_process	GO:0016071	8	mRNA metabolic process
E8VKU2	biological_process	GO:0009056	3	catabolic process
E8VKU2	biological_process	GO:0009057	5	macromolecule catabolic process
E8VKU2	biological_process	GO:0006401	8	RNA catabolic process
E8VKU2	biological_process	GO:0008150	1	biological_process
E8VKU2	biological_process	GO:1901360	4	organic cyclic compound metabolic process
E8VKU2	biological_process	GO:0006139	5	nucleobase-containing compound metabolic process
E8VKU2	biological_process	GO:1901361	5	organic cyclic compound catabolic process
E8VKU2	biological_process	GO:0034655	6	nucleobase-containing compound catabolic process
E8VKU2	biological_process	GO:0008152	2	metabolic process
E8VKU2	biological_process	GO:0071704	3	organic substance metabolic process
E8VKU2	biological_process	GO:0044248	4	cellular catabolic process
E8VKU2	biological_process	GO:0006402	9	mRNA catabolic process
E8VKU2	biological_process	GO:0005975	4	carbohydrate metabolic process
E8VKU2	biological_process	GO:0050789	3	regulation of biological process
E8VKU2	biological_process	GO:0065007	2	biological regulation
E8VKU2	biological_process	GO:0019222	4	regulation of metabolic process
E8VKU2	biological_process	GO:0080090	5	regulation of primary metabolic process
E8VKU2	biological_process	GO:0006109	6	regulation of carbohydrate metabolic process
E8VKU4	molecular_function	GO:0003674	1	molecular_function
E8VKU4	molecular_function	GO:0016831	5	carboxy-lyase activity
E8VKU4	molecular_function	GO:0016830	4	carbon-carbon lyase activity
E8VKU4	molecular_function	GO:0003824	2	catalytic activity
E8VKU4	molecular_function	GO:0016829	3	lyase activity
E8VKU4	molecular_function	GO:0008948	6	oxaloacetate decarboxylase activity
E8VKU4	biological_process	GO:0008150	1	biological_process
E8VKU4	biological_process	GO:0008152	2	metabolic process
E8VKU4	biological_process	GO:0044765	5	single-organism transport
E8VKU4	biological_process	GO:0044699	2	single-organism process
E8VKU4	biological_process	GO:0006810	4	transport
E8VKU4	biological_process	GO:0051234	3	establishment of localization
E8VKU4	biological_process	GO:0015672	8	monovalent inorganic cation transport
E8VKU4	biological_process	GO:0006812	7	cation transport
E8VKU4	biological_process	GO:0030001	8	metal ion transport
E8VKU4	biological_process	GO:0051179	2	localization
E8VKU4	biological_process	GO:0006811	6	ion transport
E8VKU4	biological_process	GO:0006814	9	sodium ion transport
E8VKU8	molecular_function	GO:0070011	5	peptidase activity, acting on L-amino acid peptides
E8VKU8	molecular_function	GO:0003674	1	molecular_function
E8VKU8	molecular_function	GO:0004175	6	endopeptidase activity
E8VKU8	molecular_function	GO:0016787	3	hydrolase activity
E8VKU8	molecular_function	GO:0008233	4	peptidase activity
E8VKU8	molecular_function	GO:0003824	2	catalytic activity
E8VKU8	molecular_function	GO:0008237	6	metallopeptidase activity
E8VKU8	molecular_function	GO:0004222	7	metalloendopeptidase activity
E8VKU8	molecular_function	GO:0005488	2	binding
E8VKU8	molecular_function	GO:0043169	4	cation binding
E8VKU8	molecular_function	GO:0043167	3	ion binding
E8VKU8	molecular_function	GO:0046914	6	transition metal ion binding
E8VKU8	molecular_function	GO:0046872	5	metal ion binding
E8VKU8	molecular_function	GO:0008270	7	zinc ion binding
E8VKU8	biological_process	GO:0008150	1	biological_process
E8VKU8	biological_process	GO:0008152	2	metabolic process
E8VKU8	biological_process	GO:0071704	3	organic substance metabolic process
E8VKU8	biological_process	GO:0043170	4	macromolecule metabolic process
E8VKU8	biological_process	GO:0019538	5	protein metabolic process
E8VKU8	biological_process	GO:0044238	3	primary metabolic process
E8VKU8	biological_process	GO:0006508	6	proteolysis
E8VKU9	molecular_function	GO:0032555	7	purine ribonucleotide binding
E8VKU9	molecular_function	GO:0043168	4	anion binding
E8VKU9	molecular_function	GO:0032553	6	ribonucleotide binding
E8VKU9	molecular_function	GO:0036094	3	small molecule binding
E8VKU9	molecular_function	GO:0043167	3	ion binding
E8VKU9	molecular_function	GO:0032549	5	ribonucleoside binding
E8VKU9	molecular_function	GO:0035639	5	purine ribonucleoside triphosphate binding
E8VKU9	molecular_function	GO:0097367	3	carbohydrate derivative binding
E8VKU9	molecular_function	GO:0032559	8	adenyl ribonucleotide binding
E8VKU9	molecular_function	GO:1901265	4	nucleoside phosphate binding
E8VKU9	molecular_function	GO:0003674	1	molecular_function
E8VKU9	molecular_function	GO:0000166	5	nucleotide binding
E8VKU9	molecular_function	GO:0001882	4	nucleoside binding
E8VKU9	molecular_function	GO:0030554	7	adenyl nucleotide binding
E8VKU9	molecular_function	GO:1901363	3	heterocyclic compound binding
E8VKU9	molecular_function	GO:0005488	2	binding
E8VKU9	molecular_function	GO:0001883	5	purine nucleoside binding
E8VKU9	molecular_function	GO:0017076	6	purine nucleotide binding
E8VKU9	molecular_function	GO:0097159	3	organic cyclic compound binding
E8VKU9	molecular_function	GO:0032550	6	purine ribonucleoside binding
E8VKU9	molecular_function	GO:0005524	9	ATP binding
E8VKU9	molecular_function	GO:0016881	5	acid-amino acid ligase activity
E8VKU9	molecular_function	GO:0016874	3	ligase activity
E8VKU9	molecular_function	GO:0003824	2	catalytic activity
E8VKU9	molecular_function	GO:0016879	4	ligase activity, forming carbon-nitrogen bonds
E8VKU9	molecular_function	GO:0004357	6	glutamate-cysteine ligase activity
E8VKU9	biological_process	GO:0006790	4	sulfur compound metabolic process
E8VKU9	biological_process	GO:0006807	3	nitrogen compound metabolic process
E8VKU9	biological_process	GO:1901576	4	organic substance biosynthetic process
E8VKU9	biological_process	GO:0006749	10	glutathione metabolic process
E8VKU9	biological_process	GO:0044283	5	small molecule biosynthetic process
E8VKU9	biological_process	GO:0043436	6	oxoacid metabolic process
E8VKU9	biological_process	GO:0044281	4	small molecule metabolic process
E8VKU9	biological_process	GO:0043604	6	amide biosynthetic process
E8VKU9	biological_process	GO:0043603	5	cellular amide metabolic process
E8VKU9	biological_process	GO:0034641	4	cellular nitrogen compound metabolic process
E8VKU9	biological_process	GO:0016053	6	organic acid biosynthetic process
E8VKU9	biological_process	GO:0044710	3	single-organism metabolic process
E8VKU9	biological_process	GO:0044711	4	single-organism biosynthetic process
E8VKU9	biological_process	GO:0006575	9	cellular modified amino acid metabolic process
E8VKU9	biological_process	GO:0044237	3	cellular metabolic process
E8VKU9	biological_process	GO:0044238	3	primary metabolic process
E8VKU9	biological_process	GO:0006520	8	cellular amino acid metabolic process
E8VKU9	biological_process	GO:1901564	4	organonitrogen compound metabolic process
E8VKU9	biological_process	GO:1901566	5	organonitrogen compound biosynthetic process
E8VKU9	biological_process	GO:0009058	3	biosynthetic process
E8VKU9	biological_process	GO:0009987	2	cellular process
E8VKU9	biological_process	GO:0044272	5	sulfur compound biosynthetic process
E8VKU9	biological_process	GO:0044271	5	cellular nitrogen compound biosynthetic process
E8VKU9	biological_process	GO:0043043	7	peptide biosynthetic process
E8VKU9	biological_process	GO:0019184	8	nonribosomal peptide biosynthetic process
E8VKU9	biological_process	GO:0008652	9	cellular amino acid biosynthetic process
E8VKU9	biological_process	GO:0042398	10	cellular modified amino acid biosynthetic process
E8VKU9	biological_process	GO:0006082	5	organic acid metabolic process
E8VKU9	biological_process	GO:0008150	1	biological_process
E8VKU9	biological_process	GO:0008152	2	metabolic process
E8VKU9	biological_process	GO:0071704	3	organic substance metabolic process
E8VKU9	biological_process	GO:0046394	8	carboxylic acid biosynthetic process
E8VKU9	biological_process	GO:0044249	4	cellular biosynthetic process
E8VKU9	biological_process	GO:0019752	7	carboxylic acid metabolic process
E8VKU9	biological_process	GO:0006518	6	peptide metabolic process
E8VKU9	biological_process	GO:0006750	11	glutathione biosynthetic process
E8VKV1	molecular_function	GO:0003674	1	molecular_function
E8VKV1	molecular_function	GO:0005488	2	binding
E8VKV1	molecular_function	GO:0043169	4	cation binding
E8VKV1	molecular_function	GO:0043167	3	ion binding
E8VKV1	molecular_function	GO:0046914	6	transition metal ion binding
E8VKV1	molecular_function	GO:0046872	5	metal ion binding
E8VKV1	molecular_function	GO:0005506	7	iron ion binding
E8VKV1	molecular_function	GO:0016846	4	carbon-sulfur lyase activity
E8VKV1	molecular_function	GO:0003824	2	catalytic activity
E8VKV1	molecular_function	GO:0016829	3	lyase activity
E8VKV1	molecular_function	GO:0043768	5	S-ribosylhomocysteine lyase activity
E8VKV1	biological_process	GO:0008150	1	biological_process
E8VKV1	biological_process	GO:0008152	2	metabolic process
E8VKV1	biological_process	GO:0048872	5	homeostasis of number of cells
E8VKV1	biological_process	GO:0048874	6	homeostasis of number of cells in a free-living population
E8VKV1	biological_process	GO:0051704	2	multi-organism process
E8VKV1	biological_process	GO:0009987	2	cellular process
E8VKV1	biological_process	GO:0044764	3	multi-organism cellular process
E8VKV1	biological_process	GO:0065007	2	biological regulation
E8VKV1	biological_process	GO:0065008	3	regulation of biological quality
E8VKV1	biological_process	GO:0042592	4	homeostatic process
E8VKV1	biological_process	GO:0009372	7	quorum sensing
E8VKV5	cellular_component	GO:0005623	2	cell
E8VKV5	cellular_component	GO:0005575	1	cellular_component
E8VKV5	cellular_component	GO:0005622	4	intracellular
E8VKV5	cellular_component	GO:0044444	7	cytoplasmic part
E8VKV5	cellular_component	GO:0005737	6	cytoplasm
E8VKV5	cellular_component	GO:0043232	7	intracellular non-membrane-bounded organelle
E8VKV5	cellular_component	GO:0043226	2	organelle
E8VKV5	cellular_component	GO:0032991	2	macromolecular complex
E8VKV5	cellular_component	GO:0043228	3	non-membrane-bounded organelle
E8VKV5	cellular_component	GO:0030529	6	ribonucleoprotein complex
E8VKV5	cellular_component	GO:0044464	3	cell part
E8VKV5	cellular_component	GO:0043229	6	intracellular organelle
E8VKV5	cellular_component	GO:0044424	5	intracellular part
E8VKV5	cellular_component	GO:0005840	8	ribosome
E8VKV5	molecular_function	GO:0003674	1	molecular_function
E8VKV5	molecular_function	GO:0005198	2	structural molecule activity
E8VKV5	molecular_function	GO:0003735	3	structural constituent of ribosome
E8VKV5	biological_process	GO:0010467	5	gene expression
E8VKV5	biological_process	GO:1901576	4	organic substance biosynthetic process
E8VKV5	biological_process	GO:0009058	3	biosynthetic process
E8VKV5	biological_process	GO:0009059	5	macromolecule biosynthetic process
E8VKV5	biological_process	GO:0044260	5	cellular macromolecule metabolic process
E8VKV5	biological_process	GO:0009987	2	cellular process
E8VKV5	biological_process	GO:0008150	1	biological_process
E8VKV5	biological_process	GO:0034645	6	cellular macromolecule biosynthetic process
E8VKV5	biological_process	GO:0008152	2	metabolic process
E8VKV5	biological_process	GO:0071704	3	organic substance metabolic process
E8VKV5	biological_process	GO:0044249	4	cellular biosynthetic process
E8VKV5	biological_process	GO:0044267	6	cellular protein metabolic process
E8VKV5	biological_process	GO:0043170	4	macromolecule metabolic process
E8VKV5	biological_process	GO:0044237	3	cellular metabolic process
E8VKV5	biological_process	GO:0019538	5	protein metabolic process
E8VKV5	biological_process	GO:0044238	3	primary metabolic process
E8VKV5	biological_process	GO:0006412	7	translation
E8VKV7	cellular_component	GO:0005622	4	intracellular
E8VKV7	cellular_component	GO:0044464	3	cell part
E8VKV7	cellular_component	GO:0005623	2	cell
E8VKV7	cellular_component	GO:0044424	5	intracellular part
E8VKV7	cellular_component	GO:0005575	1	cellular_component
E8VKV7	cellular_component	GO:0005737	6	cytoplasm
E8VKV7	molecular_function	GO:0003674	1	molecular_function
E8VKV7	molecular_function	GO:0005488	2	binding
E8VKV7	molecular_function	GO:1901363	3	heterocyclic compound binding
E8VKV7	molecular_function	GO:0097159	3	organic cyclic compound binding
E8VKV7	molecular_function	GO:0003676	4	nucleic acid binding
E8VKV7	molecular_function	GO:0003723	5	RNA binding
E8VKV7	molecular_function	GO:0008168	5	methyltransferase activity
E8VKV7	molecular_function	GO:0009019	9	tRNA (guanine-N1-)-methyltransferase activity
E8VKV7	molecular_function	GO:0008175	7	tRNA methyltransferase activity
E8VKV7	molecular_function	GO:0008757	6	S-adenosylmethionine-dependent methyltransferase activity
E8VKV7	molecular_function	GO:0003824	2	catalytic activity
E8VKV7	molecular_function	GO:0016740	3	transferase activity
E8VKV7	molecular_function	GO:0016423	8	tRNA (guanine) methyltransferase activity
E8VKV7	molecular_function	GO:0008173	6	RNA methyltransferase activity
E8VKV7	molecular_function	GO:0016741	4	transferase activity, transferring one-carbon groups
E8VKV7	molecular_function	GO:0052906	10	tRNA (guanine(37)-N(1))-methyltransferase activity
E8VKV8	cellular_component	GO:0005623	2	cell
E8VKV8	cellular_component	GO:0005575	1	cellular_component
E8VKV8	cellular_component	GO:0005622	4	intracellular
E8VKV8	cellular_component	GO:0044444	7	cytoplasmic part
E8VKV8	cellular_component	GO:0005737	6	cytoplasm
E8VKV8	cellular_component	GO:0043232	7	intracellular non-membrane-bounded organelle
E8VKV8	cellular_component	GO:0043226	2	organelle
E8VKV8	cellular_component	GO:0032991	2	macromolecular complex
E8VKV8	cellular_component	GO:0043228	3	non-membrane-bounded organelle
E8VKV8	cellular_component	GO:0030529	6	ribonucleoprotein complex
E8VKV8	cellular_component	GO:0044464	3	cell part
E8VKV8	cellular_component	GO:0043229	6	intracellular organelle
E8VKV8	cellular_component	GO:0044424	5	intracellular part
E8VKV8	cellular_component	GO:0005840	8	ribosome
E8VKV8	molecular_function	GO:0003674	1	molecular_function
E8VKV8	molecular_function	GO:0005198	2	structural molecule activity
E8VKV8	molecular_function	GO:0003735	3	structural constituent of ribosome
E8VKV8	biological_process	GO:0010467	5	gene expression
E8VKV8	biological_process	GO:1901576	4	organic substance biosynthetic process
E8VKV8	biological_process	GO:0009058	3	biosynthetic process
E8VKV8	biological_process	GO:0009059	5	macromolecule biosynthetic process
E8VKV8	biological_process	GO:0044260	5	cellular macromolecule metabolic process
E8VKV8	biological_process	GO:0009987	2	cellular process
E8VKV8	biological_process	GO:0008150	1	biological_process
E8VKV8	biological_process	GO:0034645	6	cellular macromolecule biosynthetic process
E8VKV8	biological_process	GO:0008152	2	metabolic process
E8VKV8	biological_process	GO:0071704	3	organic substance metabolic process
E8VKV8	biological_process	GO:0044249	4	cellular biosynthetic process
E8VKV8	biological_process	GO:0044267	6	cellular protein metabolic process
E8VKV8	biological_process	GO:0043170	4	macromolecule metabolic process
E8VKV8	biological_process	GO:0044237	3	cellular metabolic process
E8VKV8	biological_process	GO:0019538	5	protein metabolic process
E8VKV8	biological_process	GO:0044238	3	primary metabolic process
E8VKV8	biological_process	GO:0006412	7	translation
E8VKW7	molecular_function	GO:0003674	1	molecular_function
E8VKW7	molecular_function	GO:0016491	3	oxidoreductase activity
E8VKW7	molecular_function	GO:0051213	4	dioxygenase activity
E8VKW7	molecular_function	GO:0003824	2	catalytic activity
E8VKW7	molecular_function	GO:0016702	5	oxidoreductase activity, acting on single donors with = incorporation of molecular oxygen, incorporation of two atoms of oxygen
E8VKW7	molecular_function	GO:0016701	4	oxidoreductase activity, acting on single donors with = incorporation of molecular oxygen
E8VKW7	molecular_function	GO:0003868	6	4-hydroxyphenylpyruvate dioxygenase activity
E8VKW7	molecular_function	GO:0005488	2	binding
E8VKW7	molecular_function	GO:0043169	4	cation binding
E8VKW7	molecular_function	GO:0043167	3	ion binding
E8VKW7	molecular_function	GO:0046872	5	metal ion binding
E8VKW7	biological_process	GO:0006520	8	cellular amino acid metabolic process
E8VKW7	biological_process	GO:1901564	4	organonitrogen compound metabolic process
E8VKW7	biological_process	GO:0006807	3	nitrogen compound metabolic process
E8VKW7	biological_process	GO:0006725	4	cellular aromatic compound metabolic process
E8VKW7	biological_process	GO:0009987	2	cellular process
E8VKW7	biological_process	GO:0044281	4	small molecule metabolic process
E8VKW7	biological_process	GO:0006082	5	organic acid metabolic process
E8VKW7	biological_process	GO:0043436	6	oxoacid metabolic process
E8VKW7	biological_process	GO:0008150	1	biological_process
E8VKW7	biological_process	GO:1901360	4	organic cyclic compound metabolic process
E8VKW7	biological_process	GO:0044710	3	single-organism metabolic process
E8VKW7	biological_process	GO:0008152	2	metabolic process
E8VKW7	biological_process	GO:0071704	3	organic substance metabolic process
E8VKW7	biological_process	GO:0019752	7	carboxylic acid metabolic process
E8VKW7	biological_process	GO:0044237	3	cellular metabolic process
E8VKW7	biological_process	GO:0044238	3	primary metabolic process
E8VKW7	biological_process	GO:0009072	9	aromatic amino acid family metabolic process
E8VKY2	molecular_function	GO:0003674	1	molecular_function
E8VKY2	molecular_function	GO:0016787	3	hydrolase activity
E8VKY2	molecular_function	GO:0003824	2	catalytic activity
E8VKY2	molecular_function	GO:0016788	4	hydrolase activity, acting on ester bonds
E8VKY2	molecular_function	GO:0016810	4	hydrolase activity, acting on carbon-nitrogen (but not peptide) = bonds
E8VKY2	molecular_function	GO:0016811	5	hydrolase activity, acting on carbon-nitrogen (but not peptide) = bonds, in linear amides
E8VKY2	molecular_function	GO:0009017	6	succinylglutamate desuccinylase activity
E8VKY2	molecular_function	GO:0005488	2	binding
E8VKY2	molecular_function	GO:0043169	4	cation binding
E8VKY2	molecular_function	GO:0043167	3	ion binding
E8VKY2	molecular_function	GO:0046914	6	transition metal ion binding
E8VKY2	molecular_function	GO:0046872	5	metal ion binding
E8VKY2	molecular_function	GO:0008270	7	zinc ion binding
E8VKY2	biological_process	GO:0006807	3	nitrogen compound metabolic process
E8VKY2	biological_process	GO:1901575	4	organic substance catabolic process
E8VKY2	biological_process	GO:0043648	8	dicarboxylic acid metabolic process
E8VKY2	biological_process	GO:0044282	5	small molecule catabolic process
E8VKY2	biological_process	GO:0009065	11	glutamine family amino acid catabolic process
E8VKY2	biological_process	GO:0044281	4	small molecule metabolic process
E8VKY2	biological_process	GO:0043436	6	oxoacid metabolic process
E8VKY2	biological_process	GO:0009063	9	cellular amino acid catabolic process
E8VKY2	biological_process	GO:0009064	10	glutamine family amino acid metabolic process
E8VKY2	biological_process	GO:0044710	3	single-organism metabolic process
E8VKY2	biological_process	GO:0044712	4	single-organism catabolic process
E8VKY2	biological_process	GO:0006525	11	arginine metabolic process
E8VKY2	biological_process	GO:0006527	12	arginine catabolic process
E8VKY2	biological_process	GO:0016054	6	organic acid catabolic process
E8VKY2	biological_process	GO:0044237	3	cellular metabolic process
E8VKY2	biological_process	GO:0044238	3	primary metabolic process
E8VKY2	biological_process	GO:1901565	5	organonitrogen compound catabolic process
E8VKY2	biological_process	GO:0006520	8	cellular amino acid metabolic process
E8VKY2	biological_process	GO:1901564	4	organonitrogen compound metabolic process
E8VKY2	biological_process	GO:0006536	11	glutamate metabolic process
E8VKY2	biological_process	GO:1901605	9	alpha-amino acid metabolic process
E8VKY2	biological_process	GO:0009987	2	cellular process
E8VKY2	biological_process	GO:1901606	10	alpha-amino acid catabolic process
E8VKY2	biological_process	GO:0009056	3	catabolic process
E8VKY2	biological_process	GO:0006082	5	organic acid metabolic process
E8VKY2	biological_process	GO:0008150	1	biological_process
E8VKY2	biological_process	GO:0008152	2	metabolic process
E8VKY2	biological_process	GO:0044248	4	cellular catabolic process
E8VKY2	biological_process	GO:0071704	3	organic substance metabolic process
E8VKY2	biological_process	GO:0046395	8	carboxylic acid catabolic process
E8VKY2	biological_process	GO:0019752	7	carboxylic acid metabolic process
E8VKY2	biological_process	GO:0019544	13	arginine catabolic process to glutamate
E8VKY2	biological_process	GO:0006105	9	succinate metabolic process
E8VKY2	biological_process	GO:0019545	13	arginine catabolic process to succinate
E8VKZ4	molecular_function	GO:0032555	7	purine ribonucleotide binding
E8VKZ4	molecular_function	GO:0043168	4	anion binding
E8VKZ4	molecular_function	GO:0032553	6	ribonucleotide binding
E8VKZ4	molecular_function	GO:0036094	3	small molecule binding
E8VKZ4	molecular_function	GO:0043167	3	ion binding
E8VKZ4	molecular_function	GO:0032549	5	ribonucleoside binding
E8VKZ4	molecular_function	GO:0035639	5	purine ribonucleoside triphosphate binding
E8VKZ4	molecular_function	GO:0097367	3	carbohydrate derivative binding
E8VKZ4	molecular_function	GO:0032559	8	adenyl ribonucleotide binding
E8VKZ4	molecular_function	GO:1901265	4	nucleoside phosphate binding
E8VKZ4	molecular_function	GO:0003674	1	molecular_function
E8VKZ4	molecular_function	GO:0000166	5	nucleotide binding
E8VKZ4	molecular_function	GO:0001882	4	nucleoside binding
E8VKZ4	molecular_function	GO:0030554	7	adenyl nucleotide binding
E8VKZ4	molecular_function	GO:1901363	3	heterocyclic compound binding
E8VKZ4	molecular_function	GO:0005488	2	binding
E8VKZ4	molecular_function	GO:0001883	5	purine nucleoside binding
E8VKZ4	molecular_function	GO:0017076	6	purine nucleotide binding
E8VKZ4	molecular_function	GO:0097159	3	organic cyclic compound binding
E8VKZ4	molecular_function	GO:0032550	6	purine ribonucleoside binding
E8VKZ4	molecular_function	GO:0005524	9	ATP binding
E8VKZ4	molecular_function	GO:0016881	5	acid-amino acid ligase activity
E8VKZ4	molecular_function	GO:0016874	3	ligase activity
E8VKZ4	molecular_function	GO:0003824	2	catalytic activity
E8VKZ4	molecular_function	GO:0016879	4	ligase activity, forming carbon-nitrogen bonds
E8VKZ4	molecular_function	GO:0004639	6	phosphoribosylaminoimidazolesuccinocarboxamide synthase activity
E8VKZ4	biological_process	GO:0006807	3	nitrogen compound metabolic process
E8VKZ4	biological_process	GO:0006796	5	phosphate-containing compound metabolic process
E8VKZ4	biological_process	GO:0006793	4	phosphorus metabolic process
E8VKZ4	biological_process	GO:0034641	4	cellular nitrogen compound metabolic process
E8VKZ4	biological_process	GO:0006753	7	nucleoside phosphate metabolic process
E8VKZ4	biological_process	GO:0044710	3	single-organism metabolic process
E8VKZ4	biological_process	GO:0018130	5	heterocycle biosynthetic process
E8VKZ4	biological_process	GO:0019438	5	aromatic compound biosynthetic process
E8VKZ4	biological_process	GO:0046483	4	heterocycle metabolic process
E8VKZ4	biological_process	GO:0009987	2	cellular process
E8VKZ4	biological_process	GO:0044271	5	cellular nitrogen compound biosynthetic process
E8VKZ4	biological_process	GO:1901293	8	nucleoside phosphate biosynthetic process
E8VKZ4	biological_process	GO:0006139	5	nucleobase-containing compound metabolic process
E8VKZ4	biological_process	GO:0019637	5	organophosphate metabolic process
E8VKZ4	biological_process	GO:0006188	12	IMP biosynthetic process
E8VKZ4	biological_process	GO:0046040	11	IMP metabolic process
E8VKZ4	biological_process	GO:0006725	4	cellular aromatic compound metabolic process
E8VKZ4	biological_process	GO:1901576	4	organic substance biosynthetic process
E8VKZ4	biological_process	GO:0019693	6	ribose phosphate metabolic process
E8VKZ4	biological_process	GO:0009168	11	purine ribonucleoside monophosphate biosynthetic process
E8VKZ4	biological_process	GO:0009161	9	ribonucleoside monophosphate metabolic process
E8VKZ4	biological_process	GO:0044281	4	small molecule metabolic process
E8VKZ4	biological_process	GO:0009167	10	purine ribonucleoside monophosphate metabolic process
E8VKZ4	biological_process	GO:0009165	9	nucleotide biosynthetic process
E8VKZ4	biological_process	GO:0090407	6	organophosphate biosynthetic process
E8VKZ4	biological_process	GO:0009260	10	ribonucleotide biosynthetic process
E8VKZ4	biological_process	GO:0009123	8	nucleoside monophosphate metabolic process
E8VKZ4	biological_process	GO:0009124	9	nucleoside monophosphate biosynthetic process
E8VKZ4	biological_process	GO:0009126	9	purine nucleoside monophosphate metabolic process
E8VKZ4	biological_process	GO:0009127	10	purine nucleoside monophosphate biosynthetic process
E8VKZ4	biological_process	GO:0044237	3	cellular metabolic process
E8VKZ4	biological_process	GO:0044238	3	primary metabolic process
E8VKZ4	biological_process	GO:1901564	4	organonitrogen compound metabolic process
E8VKZ4	biological_process	GO:1901566	5	organonitrogen compound biosynthetic process
E8VKZ4	biological_process	GO:0009058	3	biosynthetic process
E8VKZ4	biological_process	GO:0009150	10	purine ribonucleotide metabolic process
E8VKZ4	biological_process	GO:1901137	5	carbohydrate derivative biosynthetic process
E8VKZ4	biological_process	GO:0055086	6	nucleobase-containing small molecule metabolic process
E8VKZ4	biological_process	GO:0009152	11	purine ribonucleotide biosynthetic process
E8VKZ4	biological_process	GO:1901135	4	carbohydrate derivative metabolic process
E8VKZ4	biological_process	GO:0009156	10	ribonucleoside monophosphate biosynthetic process
E8VKZ4	biological_process	GO:0046390	7	ribose phosphate biosynthetic process
E8VKZ4	biological_process	GO:0008150	1	biological_process
E8VKZ4	biological_process	GO:1901360	4	organic cyclic compound metabolic process
E8VKZ4	biological_process	GO:1901362	5	organic cyclic compound biosynthetic process
E8VKZ4	biological_process	GO:0034654	6	nucleobase-containing compound biosynthetic process
E8VKZ4	biological_process	GO:0072521	5	purine-containing compound metabolic process
E8VKZ4	biological_process	GO:0008152	2	metabolic process
E8VKZ4	biological_process	GO:0072522	6	purine-containing compound biosynthetic process
E8VKZ4	biological_process	GO:0071704	3	organic substance metabolic process
E8VKZ4	biological_process	GO:0044249	4	cellular biosynthetic process
E8VKZ4	biological_process	GO:0009259	9	ribonucleotide metabolic process
E8VKZ4	biological_process	GO:0009117	8	nucleotide metabolic process
E8VKZ4	biological_process	GO:0006163	9	purine nucleotide metabolic process
E8VKZ4	biological_process	GO:0006164	10	purine nucleotide biosynthetic process
E8VKZ4	biological_process	GO:0006189	13	'de novo' IMP biosynthetic process
E8VKZ8	molecular_function	GO:0003674	1	molecular_function
E8VKZ8	molecular_function	GO:0004470	6	malic enzyme activity
E8VKZ8	molecular_function	GO:0016615	5	malate dehydrogenase activity
E8VKZ8	molecular_function	GO:0016491	3	oxidoreductase activity
E8VKZ8	molecular_function	GO:0016614	4	oxidoreductase activity, acting on CH-OH group of donors
E8VKZ8	molecular_function	GO:0003824	2	catalytic activity
E8VKZ8	molecular_function	GO:0016616	5	oxidoreductase activity, acting on the CH-OH group of donors, NAD = or NADP as acceptor
E8VKZ8	molecular_function	GO:0004471	7	malate dehydrogenase (decarboxylating) (NAD+) activity
E8VKZ8	molecular_function	GO:0005488	2	binding
E8VKZ8	molecular_function	GO:0043169	4	cation binding
E8VKZ8	molecular_function	GO:0043167	3	ion binding
E8VKZ8	molecular_function	GO:0046872	5	metal ion binding
E8VKZ8	molecular_function	GO:1901265	4	nucleoside phosphate binding
E8VKZ8	molecular_function	GO:0050662	4	coenzyme binding
E8VKZ8	molecular_function	GO:0048037	3	cofactor binding
E8VKZ8	molecular_function	GO:0000166	5	nucleotide binding
E8VKZ8	molecular_function	GO:1901363	3	heterocyclic compound binding
E8VKZ8	molecular_function	GO:0036094	3	small molecule binding
E8VKZ8	molecular_function	GO:0097159	3	organic cyclic compound binding
E8VKZ8	molecular_function	GO:0051287	6	NAD binding
E8VKZ8	biological_process	GO:0008150	1	biological_process
E8VKZ8	biological_process	GO:0044710	3	single-organism metabolic process
E8VKZ8	biological_process	GO:0009987	2	cellular process
E8VKZ8	biological_process	GO:0043648	8	dicarboxylic acid metabolic process
E8VKZ8	biological_process	GO:0008152	2	metabolic process
E8VKZ8	biological_process	GO:0044281	4	small molecule metabolic process
E8VKZ8	biological_process	GO:0006082	5	organic acid metabolic process
E8VKZ8	biological_process	GO:0043436	6	oxoacid metabolic process
E8VKZ8	biological_process	GO:0071704	3	organic substance metabolic process
E8VKZ8	biological_process	GO:0019752	7	carboxylic acid metabolic process
E8VKZ8	biological_process	GO:0044237	3	cellular metabolic process
E8VKZ8	biological_process	GO:0006108	9	malate metabolic process
E8VL00	cellular_component	GO:0005575	1	cellular_component
E8VL00	cellular_component	GO:0016020	2	membrane
E8VL00	molecular_function	GO:0003674	1	molecular_function
E8VL00	molecular_function	GO:0005215	2	transporter activity
E8VL00	biological_process	GO:0008150	1	biological_process
E8VL00	biological_process	GO:0044765	5	single-organism transport
E8VL00	biological_process	GO:0044699	2	single-organism process
E8VL00	biological_process	GO:0006810	4	transport
E8VL00	biological_process	GO:0051234	3	establishment of localization
E8VL00	biological_process	GO:0015672	8	monovalent inorganic cation transport
E8VL00	biological_process	GO:0006812	7	cation transport
E8VL00	biological_process	GO:0030001	8	metal ion transport
E8VL00	biological_process	GO:0051179	2	localization
E8VL00	biological_process	GO:0006811	6	ion transport
E8VL00	biological_process	GO:0006814	9	sodium ion transport
E8VL00	biological_process	GO:0009987	2	cellular process
E8VL00	biological_process	GO:0044763	3	single-organism cellular process
E8VL00	biological_process	GO:0055085	6	transmembrane transport
E8VL03	molecular_function	GO:0016783	5	sulfurtransferase activity
E8VL03	molecular_function	GO:0003674	1	molecular_function
E8VL03	molecular_function	GO:0016782	4	transferase activity, transferring sulfur-containing groups
E8VL03	molecular_function	GO:0003824	2	catalytic activity
E8VL03	molecular_function	GO:0016740	3	transferase activity
E8VL03	molecular_function	GO:0031071	6	cysteine desulfurase activity
E8VL03	molecular_function	GO:0048037	3	cofactor binding
E8VL03	molecular_function	GO:0043168	4	anion binding
E8VL03	molecular_function	GO:0005488	2	binding
E8VL03	molecular_function	GO:0043167	3	ion binding
E8VL03	molecular_function	GO:0030170	5	pyridoxal phosphate binding
E8VL05	cellular_component	GO:0005622	4	intracellular
E8VL05	cellular_component	GO:0044464	3	cell part
E8VL05	cellular_component	GO:0005623	2	cell
E8VL05	cellular_component	GO:0044424	5	intracellular part
E8VL05	cellular_component	GO:0005575	1	cellular_component
E8VL05	cellular_component	GO:0005737	6	cytoplasm
E8VL05	molecular_function	GO:1901265	4	nucleoside phosphate binding
E8VL05	molecular_function	GO:0003674	1	molecular_function
E8VL05	molecular_function	GO:0050662	4	coenzyme binding
E8VL05	molecular_function	GO:0048037	3	cofactor binding
E8VL05	molecular_function	GO:0000166	5	nucleotide binding
E8VL05	molecular_function	GO:0043168	4	anion binding
E8VL05	molecular_function	GO:1901363	3	heterocyclic compound binding
E8VL05	molecular_function	GO:0005488	2	binding
E8VL05	molecular_function	GO:0036094	3	small molecule binding
E8VL05	molecular_function	GO:0043167	3	ion binding
E8VL05	molecular_function	GO:0097159	3	organic cyclic compound binding
E8VL05	molecular_function	GO:0050660	6	flavin adenine dinucleotide binding
E8VL05	molecular_function	GO:0016667	4	oxidoreductase activity, acting on a sulfur group of donors
E8VL05	molecular_function	GO:0016668	5	oxidoreductase activity, acting on a sulfur group of donors, = NAD(P) as acceptor
E8VL05	molecular_function	GO:0016209	2	antioxidant activity
E8VL05	molecular_function	GO:0016651	4	oxidoreductase activity, acting on NAD(P)H
E8VL05	molecular_function	GO:0016491	3	oxidoreductase activity
E8VL05	molecular_function	GO:0003824	2	catalytic activity
E8VL05	molecular_function	GO:0004791	6	thioredoxin-disulfide reductase activity
E8VL05	biological_process	GO:0051716	4	cellular response to stimulus
E8VL05	biological_process	GO:0071451	8	cellular response to superoxide
E8VL05	biological_process	GO:1901700	4	response to oxygen-containing compound
E8VL05	biological_process	GO:1901701	6	cellular response to oxygen-containing compound
E8VL05	biological_process	GO:0009987	2	cellular process
E8VL05	biological_process	GO:0044699	2	single-organism process
E8VL05	biological_process	GO:0072593	4	reactive oxygen species metabolic process
E8VL05	biological_process	GO:0006801	5	superoxide metabolic process
E8VL05	biological_process	GO:0044763	3	single-organism cellular process
E8VL05	biological_process	GO:0006950	3	response to stress
E8VL05	biological_process	GO:0033554	5	cellular response to stress
E8VL05	biological_process	GO:0070887	5	cellular response to chemical stimulus
E8VL05	biological_process	GO:0042221	3	response to chemical
E8VL05	biological_process	GO:0008150	1	biological_process
E8VL05	biological_process	GO:0010035	4	response to inorganic substance
E8VL05	biological_process	GO:0008152	2	metabolic process
E8VL05	biological_process	GO:0034614	7	cellular response to reactive oxygen species
E8VL05	biological_process	GO:0000303	6	response to superoxide
E8VL05	biological_process	GO:0034599	6	cellular response to oxidative stress
E8VL05	biological_process	GO:0000302	5	response to reactive oxygen species
E8VL05	biological_process	GO:0006979	4	response to oxidative stress
E8VL05	biological_process	GO:0044237	3	cellular metabolic process
E8VL05	biological_process	GO:0050896	2	response to stimulus
E8VL05	biological_process	GO:0019430	9	removal of superoxide radicals
E8VL06	cellular_component	GO:0016020	2	membrane
E8VL06	cellular_component	GO:0031224	4	intrinsic to membrane
E8VL06	cellular_component	GO:0005575	1	cellular_component
E8VL06	cellular_component	GO:0044425	3	membrane part
E8VL06	cellular_component	GO:0016021	5	integral to membrane
E8VL06	molecular_function	GO:0032555	7	purine ribonucleotide binding
E8VL06	molecular_function	GO:0043168	4	anion binding
E8VL06	molecular_function	GO:0032553	6	ribonucleotide binding
E8VL06	molecular_function	GO:0036094	3	small molecule binding
E8VL06	molecular_function	GO:0043167	3	ion binding
E8VL06	molecular_function	GO:0032549	5	ribonucleoside binding
E8VL06	molecular_function	GO:0035639	5	purine ribonucleoside triphosphate binding
E8VL06	molecular_function	GO:0097367	3	carbohydrate derivative binding
E8VL06	molecular_function	GO:0032559	8	adenyl ribonucleotide binding
E8VL06	molecular_function	GO:1901265	4	nucleoside phosphate binding
E8VL06	molecular_function	GO:0003674	1	molecular_function
E8VL06	molecular_function	GO:0000166	5	nucleotide binding
E8VL06	molecular_function	GO:0001882	4	nucleoside binding
E8VL06	molecular_function	GO:0030554	7	adenyl nucleotide binding
E8VL06	molecular_function	GO:1901363	3	heterocyclic compound binding
E8VL06	molecular_function	GO:0005488	2	binding
E8VL06	molecular_function	GO:0001883	5	purine nucleoside binding
E8VL06	molecular_function	GO:0017076	6	purine nucleotide binding
E8VL06	molecular_function	GO:0097159	3	organic cyclic compound binding
E8VL06	molecular_function	GO:0032550	6	purine ribonucleoside binding
E8VL06	molecular_function	GO:0005524	9	ATP binding
E8VL06	molecular_function	GO:0005215	2	transporter activity
E8VL06	molecular_function	GO:0015399	5	primary active transmembrane transporter activity
E8VL06	molecular_function	GO:0017111	7	nucleoside-triphosphatase activity
E8VL06	molecular_function	GO:0015405	6	P-P-bond-hydrolysis-driven transmembrane transporter activity
E8VL06	molecular_function	GO:0016817	4	hydrolase activity, acting on acid anhydrides
E8VL06	molecular_function	GO:0042623	9	ATPase activity, coupled
E8VL06	molecular_function	GO:0022857	3	transmembrane transporter activity
E8VL06	molecular_function	GO:0022804	4	active transmembrane transporter activity
E8VL06	molecular_function	GO:0016818	5	hydrolase activity, acting on acid anhydrides, in = phosphorus-containing anhydrides
E8VL06	molecular_function	GO:0003824	2	catalytic activity
E8VL06	molecular_function	GO:0016462	6	pyrophosphatase activity
E8VL06	molecular_function	GO:0016787	3	hydrolase activity
E8VL06	molecular_function	GO:0016820	5	hydrolase activity, acting on acid anhydrides, catalyzing = transmembrane movement of substances
E8VL06	molecular_function	GO:0016887	8	ATPase activity
E8VL06	molecular_function	GO:0043492	10	ATPase activity, coupled to movement of substances
E8VL06	molecular_function	GO:0042626	11	ATPase activity, coupled to transmembrane movement of substances
E8VL06	biological_process	GO:0006807	3	nitrogen compound metabolic process
E8VL06	biological_process	GO:0009146	10	purine nucleoside triphosphate catabolic process
E8VL06	biological_process	GO:0009144	9	purine nucleoside triphosphate metabolic process
E8VL06	biological_process	GO:0009143	9	nucleoside triphosphate catabolic process
E8VL06	biological_process	GO:0009203	10	ribonucleoside triphosphate catabolic process
E8VL06	biological_process	GO:0006796	5	phosphate-containing compound metabolic process
E8VL06	biological_process	GO:0009141	8	nucleoside triphosphate metabolic process
E8VL06	biological_process	GO:0046434	6	organophosphate catabolic process
E8VL06	biological_process	GO:0009205	10	purine ribonucleoside triphosphate metabolic process
E8VL06	biological_process	GO:0006793	4	phosphorus metabolic process
E8VL06	biological_process	GO:0009207	11	purine ribonucleoside triphosphate catabolic process
E8VL06	biological_process	GO:0046128	9	purine ribonucleoside metabolic process
E8VL06	biological_process	GO:0034641	4	cellular nitrogen compound metabolic process
E8VL06	biological_process	GO:0006753	7	nucleoside phosphate metabolic process
E8VL06	biological_process	GO:0006195	10	purine nucleotide catabolic process
E8VL06	biological_process	GO:0044710	3	single-organism metabolic process
E8VL06	biological_process	GO:0046130	10	purine ribonucleoside catabolic process
E8VL06	biological_process	GO:0006152	9	purine nucleoside catabolic process
E8VL06	biological_process	GO:0042454	9	ribonucleoside catabolic process
E8VL06	biological_process	GO:0046483	4	heterocycle metabolic process
E8VL06	biological_process	GO:0019439	5	aromatic compound catabolic process
E8VL06	biological_process	GO:0046700	5	heterocycle catabolic process
E8VL06	biological_process	GO:0046034	11	ATP metabolic process
E8VL06	biological_process	GO:0044270	5	cellular nitrogen compound catabolic process
E8VL06	biological_process	GO:0009987	2	cellular process
E8VL06	biological_process	GO:1901292	8	nucleoside phosphate catabolic process
E8VL06	biological_process	GO:1901657	4	glycosyl compound metabolic process
E8VL06	biological_process	GO:0006139	5	nucleobase-containing compound metabolic process
E8VL06	biological_process	GO:1901658	5	glycosyl compound catabolic process
E8VL06	biological_process	GO:0019637	5	organophosphate metabolic process
E8VL06	biological_process	GO:0009169	11	purine ribonucleoside monophosphate catabolic process
E8VL06	biological_process	GO:0006725	4	cellular aromatic compound metabolic process
E8VL06	biological_process	GO:0019693	6	ribose phosphate metabolic process
E8VL06	biological_process	GO:1901575	4	organic substance catabolic process
E8VL06	biological_process	GO:0009161	9	ribonucleoside monophosphate metabolic process
E8VL06	biological_process	GO:0044281	4	small molecule metabolic process
E8VL06	biological_process	GO:0009167	10	purine ribonucleoside monophosphate metabolic process
E8VL06	biological_process	GO:0009166	9	nucleotide catabolic process
E8VL06	biological_process	GO:0009164	8	nucleoside catabolic process
E8VL06	biological_process	GO:0009261	10	ribonucleotide catabolic process
E8VL06	biological_process	GO:0009123	8	nucleoside monophosphate metabolic process
E8VL06	biological_process	GO:0009125	9	nucleoside monophosphate catabolic process
E8VL06	biological_process	GO:0009126	9	purine nucleoside monophosphate metabolic process
E8VL06	biological_process	GO:0009128	10	purine nucleoside monophosphate catabolic process
E8VL06	biological_process	GO:0044237	3	cellular metabolic process
E8VL06	biological_process	GO:0044238	3	primary metabolic process
E8VL06	biological_process	GO:0009158	10	ribonucleoside monophosphate catabolic process
E8VL06	biological_process	GO:0042278	8	purine nucleoside metabolic process
E8VL06	biological_process	GO:1901565	5	organonitrogen compound catabolic process
E8VL06	biological_process	GO:1901564	4	organonitrogen compound metabolic process
E8VL06	biological_process	GO:0009199	9	ribonucleoside triphosphate metabolic process
E8VL06	biological_process	GO:0009150	10	purine ribonucleotide metabolic process
E8VL06	biological_process	GO:0055086	6	nucleobase-containing small molecule metabolic process
E8VL06	biological_process	GO:0009056	3	catabolic process
E8VL06	biological_process	GO:1901136	5	carbohydrate derivative catabolic process
E8VL06	biological_process	GO:1901135	4	carbohydrate derivative metabolic process
E8VL06	biological_process	GO:0009154	11	purine ribonucleotide catabolic process
E8VL06	biological_process	GO:0008150	1	biological_process
E8VL06	biological_process	GO:1901360	4	organic cyclic compound metabolic process
E8VL06	biological_process	GO:1901361	5	organic cyclic compound catabolic process
E8VL06	biological_process	GO:0034655	6	nucleobase-containing compound catabolic process
E8VL06	biological_process	GO:0072521	5	purine-containing compound metabolic process
E8VL06	biological_process	GO:0008152	2	metabolic process
E8VL06	biological_process	GO:0072523	6	purine-containing compound catabolic process
E8VL06	biological_process	GO:0009116	7	nucleoside metabolic process
E8VL06	biological_process	GO:0009119	8	ribonucleoside metabolic process
E8VL06	biological_process	GO:0071704	3	organic substance metabolic process
E8VL06	biological_process	GO:0044248	4	cellular catabolic process
E8VL06	biological_process	GO:0006163	9	purine nucleotide metabolic process
E8VL06	biological_process	GO:0009117	8	nucleotide metabolic process
E8VL06	biological_process	GO:0009259	9	ribonucleotide metabolic process
E8VL06	biological_process	GO:0006200	12	ATP catabolic process
E8VL06	biological_process	GO:0006820	7	anion transport
E8VL06	biological_process	GO:0044765	5	single-organism transport
E8VL06	biological_process	GO:0071705	5	nitrogen compound transport
E8VL06	biological_process	GO:0044699	2	single-organism process
E8VL06	biological_process	GO:0006865	10	amino acid transport
E8VL06	biological_process	GO:0051234	3	establishment of localization
E8VL06	biological_process	GO:0015804	11	neutral amino acid transport
E8VL06	biological_process	GO:0046942	9	carboxylic acid transport
E8VL06	biological_process	GO:0015711	8	organic anion transport
E8VL06	biological_process	GO:0006810	4	transport
E8VL06	biological_process	GO:0072348	6	sulfur compound transport
E8VL06	biological_process	GO:0015849	6	organic acid transport
E8VL06	biological_process	GO:0000101	11	sulfur amino acid transport
E8VL06	biological_process	GO:0006812	7	cation transport
E8VL06	biological_process	GO:0071702	5	organic substance transport
E8VL06	biological_process	GO:0006811	6	ion transport
E8VL06	biological_process	GO:0051179	2	localization
E8VL06	biological_process	GO:0042883	12	cysteine transport
E8VL09	cellular_component	GO:0005622	4	intracellular
E8VL09	cellular_component	GO:0044464	3	cell part
E8VL09	cellular_component	GO:0005623	2	cell
E8VL09	cellular_component	GO:0044424	5	intracellular part
E8VL09	cellular_component	GO:0005575	1	cellular_component
E8VL09	cellular_component	GO:0005737	6	cytoplasm
E8VL09	molecular_function	GO:0003674	1	molecular_function
E8VL09	molecular_function	GO:0016769	4	transferase activity, transferring nitrogenous groups
E8VL09	molecular_function	GO:0008483	5	transaminase activity
E8VL09	molecular_function	GO:0003824	2	catalytic activity
E8VL09	molecular_function	GO:0016740	3	transferase activity
E8VL09	molecular_function	GO:0004648	6	O-phospho-L-serine:2-oxoglutarate aminotransferase activity
E8VL09	molecular_function	GO:0048037	3	cofactor binding
E8VL09	molecular_function	GO:0043168	4	anion binding
E8VL09	molecular_function	GO:0005488	2	binding
E8VL09	molecular_function	GO:0043167	3	ion binding
E8VL09	molecular_function	GO:0030170	5	pyridoxal phosphate binding
E8VL09	biological_process	GO:0006807	3	nitrogen compound metabolic process
E8VL09	biological_process	GO:1901576	4	organic substance biosynthetic process
E8VL09	biological_process	GO:0009069	10	serine family amino acid metabolic process
E8VL09	biological_process	GO:0044283	5	small molecule biosynthetic process
E8VL09	biological_process	GO:0043436	6	oxoacid metabolic process
E8VL09	biological_process	GO:0044281	4	small molecule metabolic process
E8VL09	biological_process	GO:0016053	6	organic acid biosynthetic process
E8VL09	biological_process	GO:0044710	3	single-organism metabolic process
E8VL09	biological_process	GO:0044711	4	single-organism biosynthetic process
E8VL09	biological_process	GO:0044237	3	cellular metabolic process
E8VL09	biological_process	GO:0044238	3	primary metabolic process
E8VL09	biological_process	GO:1901564	4	organonitrogen compound metabolic process
E8VL09	biological_process	GO:0006520	8	cellular amino acid metabolic process
E8VL09	biological_process	GO:1901566	5	organonitrogen compound biosynthetic process
E8VL09	biological_process	GO:1901605	9	alpha-amino acid metabolic process
E8VL09	biological_process	GO:0009058	3	biosynthetic process
E8VL09	biological_process	GO:0009987	2	cellular process
E8VL09	biological_process	GO:1901607	10	alpha-amino acid biosynthetic process
E8VL09	biological_process	GO:0008652	9	cellular amino acid biosynthetic process
E8VL09	biological_process	GO:0006082	5	organic acid metabolic process
E8VL09	biological_process	GO:0008150	1	biological_process
E8VL09	biological_process	GO:0008152	2	metabolic process
E8VL09	biological_process	GO:0009070	11	serine family amino acid biosynthetic process
E8VL09	biological_process	GO:0006563	11	L-serine metabolic process
E8VL09	biological_process	GO:0071704	3	organic substance metabolic process
E8VL09	biological_process	GO:0046394	8	carboxylic acid biosynthetic process
E8VL09	biological_process	GO:0044249	4	cellular biosynthetic process
E8VL09	biological_process	GO:0019752	7	carboxylic acid metabolic process
E8VL09	biological_process	GO:0006564	12	L-serine biosynthetic process
E8VL09	biological_process	GO:0042364	7	water-soluble vitamin biosynthetic process
E8VL09	biological_process	GO:0006725	4	cellular aromatic compound metabolic process
E8VL09	biological_process	GO:0006767	6	water-soluble vitamin metabolic process
E8VL09	biological_process	GO:1901617	5	organic hydroxy compound biosynthetic process
E8VL09	biological_process	GO:0034641	4	cellular nitrogen compound metabolic process
E8VL09	biological_process	GO:0018130	5	heterocycle biosynthetic process
E8VL09	biological_process	GO:0019438	5	aromatic compound biosynthetic process
E8VL09	biological_process	GO:0046483	4	heterocycle metabolic process
E8VL09	biological_process	GO:0008614	8	pyridoxine metabolic process
E8VL09	biological_process	GO:0044271	5	cellular nitrogen compound biosynthetic process
E8VL09	biological_process	GO:0042816	7	vitamin B6 metabolic process
E8VL09	biological_process	GO:1901360	4	organic cyclic compound metabolic process
E8VL09	biological_process	GO:1901362	5	organic cyclic compound biosynthetic process
E8VL09	biological_process	GO:0006766	5	vitamin metabolic process
E8VL09	biological_process	GO:0009110	6	vitamin biosynthetic process
E8VL09	biological_process	GO:0072525	6	pyridine-containing compound biosynthetic process
E8VL09	biological_process	GO:1901615	4	organic hydroxy compound metabolic process
E8VL09	biological_process	GO:0042819	8	vitamin B6 biosynthetic process
E8VL09	biological_process	GO:0072524	5	pyridine-containing compound metabolic process
E8VL09	biological_process	GO:0008615	9	pyridoxine biosynthetic process
E8VL11	cellular_component	GO:0005575	1	cellular_component
E8VL11	cellular_component	GO:0016020	2	membrane
E8VL11	molecular_function	GO:0032555	7	purine ribonucleotide binding
E8VL11	molecular_function	GO:0043168	4	anion binding
E8VL11	molecular_function	GO:0032553	6	ribonucleotide binding
E8VL11	molecular_function	GO:0036094	3	small molecule binding
E8VL11	molecular_function	GO:0043167	3	ion binding
E8VL11	molecular_function	GO:0032549	5	ribonucleoside binding
E8VL11	molecular_function	GO:0035639	5	purine ribonucleoside triphosphate binding
E8VL11	molecular_function	GO:0097367	3	carbohydrate derivative binding
E8VL11	molecular_function	GO:0032559	8	adenyl ribonucleotide binding
E8VL11	molecular_function	GO:1901265	4	nucleoside phosphate binding
E8VL11	molecular_function	GO:0003674	1	molecular_function
E8VL11	molecular_function	GO:0000166	5	nucleotide binding
E8VL11	molecular_function	GO:0001882	4	nucleoside binding
E8VL11	molecular_function	GO:0030554	7	adenyl nucleotide binding
E8VL11	molecular_function	GO:1901363	3	heterocyclic compound binding
E8VL11	molecular_function	GO:0005488	2	binding
E8VL11	molecular_function	GO:0001883	5	purine nucleoside binding
E8VL11	molecular_function	GO:0017076	6	purine nucleotide binding
E8VL11	molecular_function	GO:0097159	3	organic cyclic compound binding
E8VL11	molecular_function	GO:0032550	6	purine ribonucleoside binding
E8VL11	molecular_function	GO:0005524	9	ATP binding
E8VL11	molecular_function	GO:0060089	2	molecular transducer activity
E8VL11	molecular_function	GO:0004871	3	signal transducer activity
E8VL11	molecular_function	GO:0000156	4	phosphorelay response regulator activity
E8VL11	molecular_function	GO:0004672	6	protein kinase activity
E8VL11	molecular_function	GO:0004673	7	protein histidine kinase activity
E8VL11	molecular_function	GO:0016301	5	kinase activity
E8VL11	molecular_function	GO:0016773	5	phosphotransferase activity, alcohol group as acceptor
E8VL11	molecular_function	GO:0038023	4	signaling receptor activity
E8VL11	molecular_function	GO:0016775	5	phosphotransferase activity, nitrogenous group as acceptor
E8VL11	molecular_function	GO:0004872	2	receptor activity
E8VL11	molecular_function	GO:0003824	2	catalytic activity
E8VL11	molecular_function	GO:0016740	3	transferase activity
E8VL11	molecular_function	GO:0016772	4	transferase activity, transferring phosphorus-containing groups
E8VL11	molecular_function	GO:0000155	8	phosphorelay sensor kinase activity
E8VL11	biological_process	GO:0008150	1	biological_process
E8VL11	biological_process	GO:0007165	5	signal transduction
E8VL11	biological_process	GO:0051716	4	cellular response to stimulus
E8VL11	biological_process	GO:0007154	4	cell communication
E8VL11	biological_process	GO:0009987	2	cellular process
E8VL11	biological_process	GO:0050794	4	regulation of cellular process
E8VL11	biological_process	GO:0023052	2	signaling
E8VL11	biological_process	GO:0044699	2	single-organism process
E8VL11	biological_process	GO:0050789	3	regulation of biological process
E8VL11	biological_process	GO:0044763	3	single-organism cellular process
E8VL11	biological_process	GO:0065007	2	biological regulation
E8VL11	biological_process	GO:0044700	3	single organism signaling
E8VL11	biological_process	GO:0050896	2	response to stimulus
E8VL11	biological_process	GO:0035556	6	intracellular signal transduction
E8VL11	biological_process	GO:0010468	6	regulation of gene expression
E8VL11	biological_process	GO:0010467	5	gene expression
E8VL11	biological_process	GO:0006807	3	nitrogen compound metabolic process
E8VL11	biological_process	GO:1901576	4	organic substance biosynthetic process
E8VL11	biological_process	GO:0006725	4	cellular aromatic compound metabolic process
E8VL11	biological_process	GO:0051171	5	regulation of nitrogen compound metabolic process
E8VL11	biological_process	GO:0051252	8	regulation of RNA metabolic process
E8VL11	biological_process	GO:0090304	6	nucleic acid metabolic process
E8VL11	biological_process	GO:0044260	5	cellular macromolecule metabolic process
E8VL11	biological_process	GO:0019222	4	regulation of metabolic process
E8VL11	biological_process	GO:0080090	5	regulation of primary metabolic process
E8VL11	biological_process	GO:0019219	6	regulation of nucleobase-containing compound metabolic process
E8VL11	biological_process	GO:0034641	4	cellular nitrogen compound metabolic process
E8VL11	biological_process	GO:0034645	6	cellular macromolecule biosynthetic process
E8VL11	biological_process	GO:0009889	5	regulation of biosynthetic process
E8VL11	biological_process	GO:2001141	9	regulation of RNA biosynthetic process
E8VL11	biological_process	GO:0018130	5	heterocycle biosynthetic process
E8VL11	biological_process	GO:0044237	3	cellular metabolic process
E8VL11	biological_process	GO:0043170	4	macromolecule metabolic process
E8VL11	biological_process	GO:0019438	5	aromatic compound biosynthetic process
E8VL11	biological_process	GO:0044238	3	primary metabolic process
E8VL11	biological_process	GO:0046483	4	heterocycle metabolic process
E8VL11	biological_process	GO:0016070	7	RNA metabolic process
E8VL11	biological_process	GO:0009058	3	biosynthetic process
E8VL11	biological_process	GO:0009059	5	macromolecule biosynthetic process
E8VL11	biological_process	GO:0044271	5	cellular nitrogen compound biosynthetic process
E8VL11	biological_process	GO:2000112	7	regulation of cellular macromolecule biosynthetic process
E8VL11	biological_process	GO:0010556	6	regulation of macromolecule biosynthetic process
E8VL11	biological_process	GO:0060255	5	regulation of macromolecule metabolic process
E8VL11	biological_process	GO:0006351	9	transcription, DNA-templated
E8VL11	biological_process	GO:0031323	5	regulation of cellular metabolic process
E8VL11	biological_process	GO:0031326	6	regulation of cellular biosynthetic process
E8VL11	biological_process	GO:0006139	5	nucleobase-containing compound metabolic process
E8VL11	biological_process	GO:1901360	4	organic cyclic compound metabolic process
E8VL11	biological_process	GO:1901362	5	organic cyclic compound biosynthetic process
E8VL11	biological_process	GO:0034654	6	nucleobase-containing compound biosynthetic process
E8VL11	biological_process	GO:0032774	8	RNA biosynthetic process
E8VL11	biological_process	GO:0008152	2	metabolic process
E8VL11	biological_process	GO:0071704	3	organic substance metabolic process
E8VL11	biological_process	GO:0044249	4	cellular biosynthetic process
E8VL11	biological_process	GO:0006355	10	regulation of transcription, DNA-dependent
E8VL11	biological_process	GO:0006796	5	phosphate-containing compound metabolic process
E8VL11	biological_process	GO:0006793	4	phosphorus metabolic process
E8VL11	biological_process	GO:0016310	6	phosphorylation
E8VL11	biological_process	GO:0023014	7	signal transduction by phosphorylation
E8VL18	molecular_function	GO:0003674	1	molecular_function
E8VL18	molecular_function	GO:0016831	5	carboxy-lyase activity
E8VL18	molecular_function	GO:0016830	4	carbon-carbon lyase activity
E8VL18	molecular_function	GO:0003824	2	catalytic activity
E8VL18	molecular_function	GO:0016829	3	lyase activity
E8VL18	molecular_function	GO:0004351	6	glutamate decarboxylase activity
E8VL18	molecular_function	GO:0048037	3	cofactor binding
E8VL18	molecular_function	GO:0043168	4	anion binding
E8VL18	molecular_function	GO:0005488	2	binding
E8VL18	molecular_function	GO:0043167	3	ion binding
E8VL18	molecular_function	GO:0030170	5	pyridoxal phosphate binding
E8VL18	biological_process	GO:0008150	1	biological_process
E8VL18	biological_process	GO:0044710	3	single-organism metabolic process
E8VL18	biological_process	GO:0009987	2	cellular process
E8VL18	biological_process	GO:0008152	2	metabolic process
E8VL18	biological_process	GO:0044281	4	small molecule metabolic process
E8VL18	biological_process	GO:0006082	5	organic acid metabolic process
E8VL18	biological_process	GO:0043436	6	oxoacid metabolic process
E8VL18	biological_process	GO:0071704	3	organic substance metabolic process
E8VL18	biological_process	GO:0044237	3	cellular metabolic process
E8VL18	biological_process	GO:0019752	7	carboxylic acid metabolic process
E8VL19	molecular_function	GO:0003674	1	molecular_function
E8VL19	molecular_function	GO:0005488	2	binding
E8VL19	molecular_function	GO:0030246	3	carbohydrate binding
E8VL19	molecular_function	GO:0001071	2	nucleic acid binding transcription factor activity
E8VL19	molecular_function	GO:0003700	3	sequence-specific DNA binding transcription factor activity
E8VL19	biological_process	GO:0008150	1	biological_process
E8VL19	biological_process	GO:0008152	2	metabolic process
E8VL19	biological_process	GO:0071704	3	organic substance metabolic process
E8VL19	biological_process	GO:0044238	3	primary metabolic process
E8VL19	biological_process	GO:0005975	4	carbohydrate metabolic process
E8VL21	molecular_function	GO:0003674	1	molecular_function
E8VL21	molecular_function	GO:0009055	2	electron carrier activity
E8VL21	molecular_function	GO:0016667	4	oxidoreductase activity, acting on a sulfur group of donors
E8VL21	molecular_function	GO:0016491	3	oxidoreductase activity
E8VL21	molecular_function	GO:0015036	5	disulfide oxidoreductase activity
E8VL21	molecular_function	GO:0003824	2	catalytic activity
E8VL21	molecular_function	GO:0015035	6	protein disulfide oxidoreductase activity
E8VL21	biological_process	GO:0008150	1	biological_process
E8VL21	biological_process	GO:0019725	5	cellular homeostasis
E8VL21	biological_process	GO:0009987	2	cellular process
E8VL21	biological_process	GO:0044699	2	single-organism process
E8VL21	biological_process	GO:0050794	4	regulation of cellular process
E8VL21	biological_process	GO:0044763	3	single-organism cellular process
E8VL21	biological_process	GO:0050789	3	regulation of biological process
E8VL21	biological_process	GO:0065007	2	biological regulation
E8VL21	biological_process	GO:0065008	3	regulation of biological quality
E8VL21	biological_process	GO:0042592	4	homeostatic process
E8VL21	biological_process	GO:0045454	6	cell redox homeostasis
E8VL24	molecular_function	GO:0003674	1	molecular_function
E8VL24	molecular_function	GO:0003824	2	catalytic activity
E8VL24	molecular_function	GO:0016491	3	oxidoreductase activity
E8VL41	cellular_component	GO:0005623	2	cell
E8VL41	cellular_component	GO:0005575	1	cellular_component
E8VL41	cellular_component	GO:0005622	4	intracellular
E8VL41	cellular_component	GO:0044444	7	cytoplasmic part
E8VL41	cellular_component	GO:0005737	6	cytoplasm
E8VL41	cellular_component	GO:0043232	7	intracellular non-membrane-bounded organelle
E8VL41	cellular_component	GO:0043226	2	organelle
E8VL41	cellular_component	GO:0032991	2	macromolecular complex
E8VL41	cellular_component	GO:0043228	3	non-membrane-bounded organelle
E8VL41	cellular_component	GO:0030529	6	ribonucleoprotein complex
E8VL41	cellular_component	GO:0044464	3	cell part
E8VL41	cellular_component	GO:0043229	6	intracellular organelle
E8VL41	cellular_component	GO:0044424	5	intracellular part
E8VL41	cellular_component	GO:0005840	8	ribosome
E8VL41	molecular_function	GO:0003674	1	molecular_function
E8VL41	molecular_function	GO:0005488	2	binding
E8VL41	molecular_function	GO:1901363	3	heterocyclic compound binding
E8VL41	molecular_function	GO:0003723	5	RNA binding
E8VL41	molecular_function	GO:0097159	3	organic cyclic compound binding
E8VL41	molecular_function	GO:0019843	6	rRNA binding
E8VL41	molecular_function	GO:0003676	4	nucleic acid binding
E8VL41	molecular_function	GO:0008097	7	5S rRNA binding
E8VL41	molecular_function	GO:0005198	2	structural molecule activity
E8VL41	molecular_function	GO:0003735	3	structural constituent of ribosome
E8VL41	biological_process	GO:0010467	5	gene expression
E8VL41	biological_process	GO:1901576	4	organic substance biosynthetic process
E8VL41	biological_process	GO:0009058	3	biosynthetic process
E8VL41	biological_process	GO:0009059	5	macromolecule biosynthetic process
E8VL41	biological_process	GO:0044260	5	cellular macromolecule metabolic process
E8VL41	biological_process	GO:0009987	2	cellular process
E8VL41	biological_process	GO:0008150	1	biological_process
E8VL41	biological_process	GO:0034645	6	cellular macromolecule biosynthetic process
E8VL41	biological_process	GO:0008152	2	metabolic process
E8VL41	biological_process	GO:0071704	3	organic substance metabolic process
E8VL41	biological_process	GO:0044249	4	cellular biosynthetic process
E8VL41	biological_process	GO:0044267	6	cellular protein metabolic process
E8VL41	biological_process	GO:0043170	4	macromolecule metabolic process
E8VL41	biological_process	GO:0044237	3	cellular metabolic process
E8VL41	biological_process	GO:0019538	5	protein metabolic process
E8VL41	biological_process	GO:0044238	3	primary metabolic process
E8VL41	biological_process	GO:0006412	7	translation
E8VL42	molecular_function	GO:0050662	4	coenzyme binding
E8VL42	molecular_function	GO:0048037	3	cofactor binding
E8VL42	molecular_function	GO:0043168	4	anion binding
E8VL42	molecular_function	GO:0032553	6	ribonucleotide binding
E8VL42	molecular_function	GO:0036094	3	small molecule binding
E8VL42	molecular_function	GO:0043167	3	ion binding
E8VL42	molecular_function	GO:0097367	3	carbohydrate derivative binding
E8VL42	molecular_function	GO:1901265	4	nucleoside phosphate binding
E8VL42	molecular_function	GO:0003674	1	molecular_function
E8VL42	molecular_function	GO:0000166	5	nucleotide binding
E8VL42	molecular_function	GO:0005488	2	binding
E8VL42	molecular_function	GO:1901363	3	heterocyclic compound binding
E8VL42	molecular_function	GO:0097159	3	organic cyclic compound binding
E8VL42	molecular_function	GO:0010181	7	FMN binding
E8VL42	molecular_function	GO:0003824	2	catalytic activity
E8VL42	molecular_function	GO:0016491	3	oxidoreductase activity
E8VL45	cellular_component	GO:0005623	2	cell
E8VL45	cellular_component	GO:0005575	1	cellular_component
E8VL45	cellular_component	GO:0031974	2	membrane-enclosed lumen
E8VL45	cellular_component	GO:0043231	7	intracellular membrane-bounded organelle
E8VL45	cellular_component	GO:0005739	8	mitochondrion
E8VL45	cellular_component	GO:0005622	4	intracellular
E8VL45	cellular_component	GO:0043234	3	protein complex
E8VL45	cellular_component	GO:0044444	7	cytoplasmic part
E8VL45	cellular_component	GO:0005737	6	cytoplasm
E8VL45	cellular_component	GO:0070013	8	intracellular organelle lumen
E8VL45	cellular_component	GO:0043233	4	organelle lumen
E8VL45	cellular_component	GO:0043226	2	organelle
E8VL45	cellular_component	GO:0032991	2	macromolecular complex
E8VL45	cellular_component	GO:0036125	4	fatty acid beta-oxidation multienzyme complex
E8VL45	cellular_component	GO:0005759	10	mitochondrial matrix
E8VL45	cellular_component	GO:0043227	3	membrane-bounded organelle
E8VL45	cellular_component	GO:0044429	9	mitochondrial part
E8VL45	cellular_component	GO:0044446	7	intracellular organelle part
E8VL45	cellular_component	GO:0044464	3	cell part
E8VL45	cellular_component	GO:0043229	6	intracellular organelle
E8VL45	cellular_component	GO:0044424	5	intracellular part
E8VL45	cellular_component	GO:0044422	3	organelle part
E8VL45	cellular_component	GO:0016507	11	mitochondrial fatty acid beta-oxidation multienzyme complex
E8VL45	molecular_function	GO:0003674	1	molecular_function
E8VL45	molecular_function	GO:0016491	3	oxidoreductase activity
E8VL45	molecular_function	GO:0016614	4	oxidoreductase activity, acting on CH-OH group of donors
E8VL45	molecular_function	GO:0003824	2	catalytic activity
E8VL45	molecular_function	GO:0016616	5	oxidoreductase activity, acting on the CH-OH group of donors, NAD = or NADP as acceptor
E8VL45	molecular_function	GO:0003857	6	3-hydroxyacyl-CoA dehydrogenase activity
E8VL45	molecular_function	GO:0016856	5	racemase and epimerase activity, acting on hydroxy acids and = derivatives
E8VL45	molecular_function	GO:0016854	4	racemase and epimerase activity
E8VL45	molecular_function	GO:0016853	3	isomerase activity
E8VL45	molecular_function	GO:0008692	6	3-hydroxybutyryl-CoA epimerase activity
E8VL45	molecular_function	GO:0048037	3	cofactor binding
E8VL45	molecular_function	GO:0005488	2	binding
E8VL45	molecular_function	GO:0050662	4	coenzyme binding
E8VL45	molecular_function	GO:0016860	4	intramolecular oxidoreductase activity
E8VL45	molecular_function	GO:0016863	5	intramolecular oxidoreductase activity, transposing C=3DC bonds
E8VL45	molecular_function	GO:0004165	6	dodecenoyl-CoA delta-isomerase activity
E8VL45	molecular_function	GO:0016835	4	carbon-oxygen lyase activity
E8VL45	molecular_function	GO:0016836	5	hydro-lyase activity
E8VL45	molecular_function	GO:0016829	3	lyase activity
E8VL45	molecular_function	GO:0004300	6	enoyl-CoA hydratase activity
E8VL45	molecular_function	GO:1901265	4	nucleoside phosphate binding
E8VL45	molecular_function	GO:1901363	3	heterocyclic compound binding
E8VL45	molecular_function	GO:0036094	3	small molecule binding
E8VL45	molecular_function	GO:0097159	3	organic cyclic compound binding
E8VL45	molecular_function	GO:0000166	5	nucleotide binding
E8VL45	biological_process	GO:0006629	4	lipid metabolic process
E8VL45	biological_process	GO:1901575	4	organic substance catabolic process
E8VL45	biological_process	GO:0044242	6	cellular lipid catabolic process
E8VL45	biological_process	GO:0044282	5	small molecule catabolic process
E8VL45	biological_process	GO:0043436	6	oxoacid metabolic process
E8VL45	biological_process	GO:0044281	4	small molecule metabolic process
E8VL45	biological_process	GO:0009062	10	fatty acid catabolic process
E8VL45	biological_process	GO:0032787	8	monocarboxylic acid metabolic process
E8VL45	biological_process	GO:0072329	9	monocarboxylic acid catabolic process
E8VL45	biological_process	GO:0044710	3	single-organism metabolic process
E8VL45	biological_process	GO:0044712	4	single-organism catabolic process
E8VL45	biological_process	GO:0006631	9	fatty acid metabolic process
E8VL45	biological_process	GO:0030258	6	lipid modification
E8VL45	biological_process	GO:0016054	6	organic acid catabolic process
E8VL45	biological_process	GO:0044237	3	cellular metabolic process
E8VL45	biological_process	GO:0044255	5	cellular lipid metabolic process
E8VL45	biological_process	GO:0044238	3	primary metabolic process
E8VL45	biological_process	GO:0019395	10	fatty acid oxidation
E8VL45	biological_process	GO:0034440	7	lipid oxidation
E8VL45	biological_process	GO:0009987	2	cellular process
E8VL45	biological_process	GO:0009056	3	catabolic process
E8VL45	biological_process	GO:0006082	5	organic acid metabolic process
E8VL45	biological_process	GO:0016042	5	lipid catabolic process
E8VL45	biological_process	GO:0008150	1	biological_process
E8VL45	biological_process	GO:0008152	2	metabolic process
E8VL45	biological_process	GO:0044248	4	cellular catabolic process
E8VL45	biological_process	GO:0071704	3	organic substance metabolic process
E8VL45	biological_process	GO:0019752	7	carboxylic acid metabolic process
E8VL45	biological_process	GO:0046395	8	carboxylic acid catabolic process
E8VL45	biological_process	GO:0055114	4	oxidation-reduction process
E8VL45	biological_process	GO:0006635	11	fatty acid beta-oxidation
E8VL47	molecular_function	GO:1901265	4	nucleoside phosphate binding
E8VL47	molecular_function	GO:0003674	1	molecular_function
E8VL47	molecular_function	GO:0005488	2	binding
E8VL47	molecular_function	GO:1901363	3	heterocyclic compound binding
E8VL47	molecular_function	GO:0036094	3	small molecule binding
E8VL47	molecular_function	GO:0097159	3	organic cyclic compound binding
E8VL47	molecular_function	GO:0000166	5	nucleotide binding
E8VL47	molecular_function	GO:0003824	2	catalytic activity
E8VL47	molecular_function	GO:0016491	3	oxidoreductase activity
E8VL47	molecular_function	GO:0043169	4	cation binding
E8VL47	molecular_function	GO:0043167	3	ion binding
E8VL47	molecular_function	GO:0046914	6	transition metal ion binding
E8VL47	molecular_function	GO:0046872	5	metal ion binding
E8VL47	molecular_function	GO:0008270	7	zinc ion binding
E8VL53	cellular_component	GO:0005622	4	intracellular
E8VL53	cellular_component	GO:0044464	3	cell part
E8VL53	cellular_component	GO:0005623	2	cell
E8VL53	cellular_component	GO:0044424	5	intracellular part
E8VL53	cellular_component	GO:0005575	1	cellular_component
E8VL53	cellular_component	GO:0005737	6	cytoplasm
E8VL53	molecular_function	GO:0032555	7	purine ribonucleotide binding
E8VL53	molecular_function	GO:0043168	4	anion binding
E8VL53	molecular_function	GO:0032553	6	ribonucleotide binding
E8VL53	molecular_function	GO:0036094	3	small molecule binding
E8VL53	molecular_function	GO:0043167	3	ion binding
E8VL53	molecular_function	GO:0032549	5	ribonucleoside binding
E8VL53	molecular_function	GO:0035639	5	purine ribonucleoside triphosphate binding
E8VL53	molecular_function	GO:0097367	3	carbohydrate derivative binding
E8VL53	molecular_function	GO:0032559	8	adenyl ribonucleotide binding
E8VL53	molecular_function	GO:1901265	4	nucleoside phosphate binding
E8VL53	molecular_function	GO:0003674	1	molecular_function
E8VL53	molecular_function	GO:0000166	5	nucleotide binding
E8VL53	molecular_function	GO:0001882	4	nucleoside binding
E8VL53	molecular_function	GO:0030554	7	adenyl nucleotide binding
E8VL53	molecular_function	GO:1901363	3	heterocyclic compound binding
E8VL53	molecular_function	GO:0005488	2	binding
E8VL53	molecular_function	GO:0001883	5	purine nucleoside binding
E8VL53	molecular_function	GO:0017076	6	purine nucleotide binding
E8VL53	molecular_function	GO:0097159	3	organic cyclic compound binding
E8VL53	molecular_function	GO:0032550	6	purine ribonucleoside binding
E8VL53	molecular_function	GO:0005524	9	ATP binding
E8VL53	molecular_function	GO:0016874	3	ligase activity
E8VL53	molecular_function	GO:0016875	4	ligase activity, forming carbon-oxygen bonds
E8VL53	molecular_function	GO:0003824	2	catalytic activity
E8VL53	molecular_function	GO:0004812	6	aminoacyl-tRNA ligase activity
E8VL53	molecular_function	GO:0016876	5	ligase activity, forming aminoacyl-tRNA and related compounds
E8VL53	molecular_function	GO:0004820	7	glycine-tRNA ligase activity
E8VL53	biological_process	GO:0010467	5	gene expression
E8VL53	biological_process	GO:0006807	3	nitrogen compound metabolic process
E8VL53	biological_process	GO:0006725	4	cellular aromatic compound metabolic process
E8VL53	biological_process	GO:1901576	4	organic substance biosynthetic process
E8VL53	biological_process	GO:0090304	6	nucleic acid metabolic process
E8VL53	biological_process	GO:0044260	5	cellular macromolecule metabolic process
E8VL53	biological_process	GO:0044281	4	small molecule metabolic process
E8VL53	biological_process	GO:0043436	6	oxoacid metabolic process
E8VL53	biological_process	GO:0006412	7	translation
E8VL53	biological_process	GO:0034641	4	cellular nitrogen compound metabolic process
E8VL53	biological_process	GO:0044710	3	single-organism metabolic process
E8VL53	biological_process	GO:0034645	6	cellular macromolecule biosynthetic process
E8VL53	biological_process	GO:0044237	3	cellular metabolic process
E8VL53	biological_process	GO:0043170	4	macromolecule metabolic process
E8VL53	biological_process	GO:0046483	4	heterocycle metabolic process
E8VL53	biological_process	GO:0044238	3	primary metabolic process
E8VL53	biological_process	GO:0006520	8	cellular amino acid metabolic process
E8VL53	biological_process	GO:1901564	4	organonitrogen compound metabolic process
E8VL53	biological_process	GO:0006399	9	tRNA metabolic process
E8VL53	biological_process	GO:0016070	7	RNA metabolic process
E8VL53	biological_process	GO:0009058	3	biosynthetic process
E8VL53	biological_process	GO:0009987	2	cellular process
E8VL53	biological_process	GO:0009059	5	macromolecule biosynthetic process
E8VL53	biological_process	GO:0034660	8	ncRNA metabolic process
E8VL53	biological_process	GO:0006082	5	organic acid metabolic process
E8VL53	biological_process	GO:0006418	11	tRNA aminoacylation for protein translation
E8VL53	biological_process	GO:0008150	1	biological_process
E8VL53	biological_process	GO:1901360	4	organic cyclic compound metabolic process
E8VL53	biological_process	GO:0006139	5	nucleobase-containing compound metabolic process
E8VL53	biological_process	GO:0008152	2	metabolic process
E8VL53	biological_process	GO:0071704	3	organic substance metabolic process
E8VL53	biological_process	GO:0043038	9	amino acid activation
E8VL53	biological_process	GO:0044267	6	cellular protein metabolic process
E8VL53	biological_process	GO:0044249	4	cellular biosynthetic process
E8VL53	biological_process	GO:0043039	10	tRNA aminoacylation
E8VL53	biological_process	GO:0019752	7	carboxylic acid metabolic process
E8VL53	biological_process	GO:0019538	5	protein metabolic process
E8VL53	biological_process	GO:0006426	12	glycyl-tRNA aminoacylation
E8VL54	cellular_component	GO:0005622	4	intracellular
E8VL54	cellular_component	GO:0044464	3	cell part
E8VL54	cellular_component	GO:0005623	2	cell
E8VL54	cellular_component	GO:0044424	5	intracellular part
E8VL54	cellular_component	GO:0005575	1	cellular_component
E8VL54	cellular_component	GO:0005737	6	cytoplasm
E8VL54	molecular_function	GO:0003674	1	molecular_function
E8VL54	molecular_function	GO:0016874	3	ligase activity
E8VL54	molecular_function	GO:0016875	4	ligase activity, forming carbon-oxygen bonds
E8VL54	molecular_function	GO:0003824	2	catalytic activity
E8VL54	molecular_function	GO:0004812	6	aminoacyl-tRNA ligase activity
E8VL54	molecular_function	GO:0016876	5	ligase activity, forming aminoacyl-tRNA and related compounds
E8VL54	molecular_function	GO:0004814	7	arginine-tRNA ligase activity
E8VL54	molecular_function	GO:0032555	7	purine ribonucleotide binding
E8VL54	molecular_function	GO:0043168	4	anion binding
E8VL54	molecular_function	GO:0032553	6	ribonucleotide binding
E8VL54	molecular_function	GO:0036094	3	small molecule binding
E8VL54	molecular_function	GO:0043167	3	ion binding
E8VL54	molecular_function	GO:0032549	5	ribonucleoside binding
E8VL54	molecular_function	GO:0035639	5	purine ribonucleoside triphosphate binding
E8VL54	molecular_function	GO:0097367	3	carbohydrate derivative binding
E8VL54	molecular_function	GO:0032559	8	adenyl ribonucleotide binding
E8VL54	molecular_function	GO:1901265	4	nucleoside phosphate binding
E8VL54	molecular_function	GO:0000166	5	nucleotide binding
E8VL54	molecular_function	GO:0001882	4	nucleoside binding
E8VL54	molecular_function	GO:0030554	7	adenyl nucleotide binding
E8VL54	molecular_function	GO:1901363	3	heterocyclic compound binding
E8VL54	molecular_function	GO:0005488	2	binding
E8VL54	molecular_function	GO:0001883	5	purine nucleoside binding
E8VL54	molecular_function	GO:0017076	6	purine nucleotide binding
E8VL54	molecular_function	GO:0097159	3	organic cyclic compound binding
E8VL54	molecular_function	GO:0032550	6	purine ribonucleoside binding
E8VL54	molecular_function	GO:0005524	9	ATP binding
E8VL54	molecular_function	GO:0004820	7	glycine-tRNA ligase activity
E8VL54	biological_process	GO:0010467	5	gene expression
E8VL54	biological_process	GO:0006807	3	nitrogen compound metabolic process
E8VL54	biological_process	GO:0006725	4	cellular aromatic compound metabolic process
E8VL54	biological_process	GO:1901576	4	organic substance biosynthetic process
E8VL54	biological_process	GO:0090304	6	nucleic acid metabolic process
E8VL54	biological_process	GO:0044260	5	cellular macromolecule metabolic process
E8VL54	biological_process	GO:0044281	4	small molecule metabolic process
E8VL54	biological_process	GO:0043436	6	oxoacid metabolic process
E8VL54	biological_process	GO:0006412	7	translation
E8VL54	biological_process	GO:0034641	4	cellular nitrogen compound metabolic process
E8VL54	biological_process	GO:0044710	3	single-organism metabolic process
E8VL54	biological_process	GO:0034645	6	cellular macromolecule biosynthetic process
E8VL54	biological_process	GO:0044237	3	cellular metabolic process
E8VL54	biological_process	GO:0043170	4	macromolecule metabolic process
E8VL54	biological_process	GO:0046483	4	heterocycle metabolic process
E8VL54	biological_process	GO:0044238	3	primary metabolic process
E8VL54	biological_process	GO:0006520	8	cellular amino acid metabolic process
E8VL54	biological_process	GO:1901564	4	organonitrogen compound metabolic process
E8VL54	biological_process	GO:0006399	9	tRNA metabolic process
E8VL54	biological_process	GO:0016070	7	RNA metabolic process
E8VL54	biological_process	GO:0009058	3	biosynthetic process
E8VL54	biological_process	GO:0009987	2	cellular process
E8VL54	biological_process	GO:0009059	5	macromolecule biosynthetic process
E8VL54	biological_process	GO:0034660	8	ncRNA metabolic process
E8VL54	biological_process	GO:0006082	5	organic acid metabolic process
E8VL54	biological_process	GO:0006418	11	tRNA aminoacylation for protein translation
E8VL54	biological_process	GO:0008150	1	biological_process
E8VL54	biological_process	GO:1901360	4	organic cyclic compound metabolic process
E8VL54	biological_process	GO:0006139	5	nucleobase-containing compound metabolic process
E8VL54	biological_process	GO:0008152	2	metabolic process
E8VL54	biological_process	GO:0071704	3	organic substance metabolic process
E8VL54	biological_process	GO:0043038	9	amino acid activation
E8VL54	biological_process	GO:0044267	6	cellular protein metabolic process
E8VL54	biological_process	GO:0044249	4	cellular biosynthetic process
E8VL54	biological_process	GO:0043039	10	tRNA aminoacylation
E8VL54	biological_process	GO:0019752	7	carboxylic acid metabolic process
E8VL54	biological_process	GO:0019538	5	protein metabolic process
E8VL54	biological_process	GO:0006420	12	arginyl-tRNA aminoacylation
E8VL54	biological_process	GO:0006426	12	glycyl-tRNA aminoacylation
E8VL56	molecular_function	GO:0003674	1	molecular_function
E8VL56	molecular_function	GO:0048037	3	cofactor binding
E8VL56	molecular_function	GO:0043168	4	anion binding
E8VL56	molecular_function	GO:0005488	2	binding
E8VL56	molecular_function	GO:0043167	3	ion binding
E8VL56	molecular_function	GO:0030170	5	pyridoxal phosphate binding
E8VL56	molecular_function	GO:0016769	4	transferase activity, transferring nitrogenous groups
E8VL56	molecular_function	GO:0008483	5	transaminase activity
E8VL56	molecular_function	GO:0003824	2	catalytic activity
E8VL56	molecular_function	GO:0016740	3	transferase activity
E8VL56	molecular_function	GO:0009042	6	valine-pyruvate transaminase activity
E8VL56	biological_process	GO:0008150	1	biological_process
E8VL56	biological_process	GO:0008152	2	metabolic process
E8VL56	biological_process	GO:0009058	3	biosynthetic process
E8VL59	cellular_component	GO:0005622	4	intracellular
E8VL59	cellular_component	GO:0043232	7	intracellular non-membrane-bounded organelle
E8VL59	cellular_component	GO:0043226	2	organelle
E8VL59	cellular_component	GO:0043228	3	non-membrane-bounded organelle
E8VL59	cellular_component	GO:0044464	3	cell part
E8VL59	cellular_component	GO:0005623	2	cell
E8VL59	cellular_component	GO:0043229	6	intracellular organelle
E8VL59	cellular_component	GO:0044424	5	intracellular part
E8VL59	cellular_component	GO:0005575	1	cellular_component
E8VL59	cellular_component	GO:0005694	8	chromosome
E8VL59	cellular_component	GO:0005737	6	cytoplasm
E8VL59	molecular_function	GO:0032555	7	purine ribonucleotide binding
E8VL59	molecular_function	GO:0043168	4	anion binding
E8VL59	molecular_function	GO:0032553	6	ribonucleotide binding
E8VL59	molecular_function	GO:0036094	3	small molecule binding
E8VL59	molecular_function	GO:0043167	3	ion binding
E8VL59	molecular_function	GO:0032549	5	ribonucleoside binding
E8VL59	molecular_function	GO:0035639	5	purine ribonucleoside triphosphate binding
E8VL59	molecular_function	GO:0097367	3	carbohydrate derivative binding
E8VL59	molecular_function	GO:0032559	8	adenyl ribonucleotide binding
E8VL59	molecular_function	GO:1901265	4	nucleoside phosphate binding
E8VL59	molecular_function	GO:0003674	1	molecular_function
E8VL59	molecular_function	GO:0000166	5	nucleotide binding
E8VL59	molecular_function	GO:0001882	4	nucleoside binding
E8VL59	molecular_function	GO:0030554	7	adenyl nucleotide binding
E8VL59	molecular_function	GO:1901363	3	heterocyclic compound binding
E8VL59	molecular_function	GO:0005488	2	binding
E8VL59	molecular_function	GO:0001883	5	purine nucleoside binding
E8VL59	molecular_function	GO:0017076	6	purine nucleotide binding
E8VL59	molecular_function	GO:0097159	3	organic cyclic compound binding
E8VL59	molecular_function	GO:0032550	6	purine ribonucleoside binding
E8VL59	molecular_function	GO:0005524	9	ATP binding
E8VL59	molecular_function	GO:0003916	4	DNA topoisomerase activity
E8VL59	molecular_function	GO:0017111	7	nucleoside-triphosphatase activity
E8VL59	molecular_function	GO:0016817	4	hydrolase activity, acting on acid anhydrides
E8VL59	molecular_function	GO:0042623	9	ATPase activity, coupled
E8VL59	molecular_function	GO:0003824	2	catalytic activity
E8VL59	molecular_function	GO:0016818	5	hydrolase activity, acting on acid anhydrides, in = phosphorus-containing anhydrides
E8VL59	molecular_function	GO:0016462	6	pyrophosphatase activity
E8VL59	molecular_function	GO:0016787	3	hydrolase activity
E8VL59	molecular_function	GO:0061505	5	DNA topoisomerase II activity
E8VL59	molecular_function	GO:0016853	3	isomerase activity
E8VL59	molecular_function	GO:0016887	8	ATPase activity
E8VL59	molecular_function	GO:0008094	10	DNA-dependent ATPase activity
E8VL59	molecular_function	GO:0003918	11	DNA topoisomerase type II (ATP-hydrolyzing) activity
E8VL59	biological_process	GO:0006807	3	nitrogen compound metabolic process
E8VL59	biological_process	GO:0006725	4	cellular aromatic compound metabolic process
E8VL59	biological_process	GO:0044260	5	cellular macromolecule metabolic process
E8VL59	biological_process	GO:0071103	8	DNA conformation change
E8VL59	biological_process	GO:0090304	6	nucleic acid metabolic process
E8VL59	biological_process	GO:0009987	2	cellular process
E8VL59	biological_process	GO:0006259	7	DNA metabolic process
E8VL59	biological_process	GO:0034641	4	cellular nitrogen compound metabolic process
E8VL59	biological_process	GO:0008150	1	biological_process
E8VL59	biological_process	GO:0006139	5	nucleobase-containing compound metabolic process
E8VL59	biological_process	GO:1901360	4	organic cyclic compound metabolic process
E8VL59	biological_process	GO:0008152	2	metabolic process
E8VL59	biological_process	GO:0071704	3	organic substance metabolic process
E8VL59	biological_process	GO:0043170	4	macromolecule metabolic process
E8VL59	biological_process	GO:0044237	3	cellular metabolic process
E8VL59	biological_process	GO:0044238	3	primary metabolic process
E8VL59	biological_process	GO:0046483	4	heterocycle metabolic process
E8VL59	biological_process	GO:0006265	9	DNA topological change
E8VL59	biological_process	GO:1901576	4	organic substance biosynthetic process
E8VL59	biological_process	GO:0009058	3	biosynthetic process
E8VL59	biological_process	GO:0009059	5	macromolecule biosynthetic process
E8VL59	biological_process	GO:0006260	8	DNA replication
E8VL59	biological_process	GO:0034645	6	cellular macromolecule biosynthetic process
E8VL59	biological_process	GO:0044249	4	cellular biosynthetic process
E8VL59	biological_process	GO:0006261	9	DNA-dependent DNA replication
E8VL61	cellular_component	GO:0005622	4	intracellular
E8VL61	cellular_component	GO:0044464	3	cell part
E8VL61	cellular_component	GO:0005623	2	cell
E8VL61	cellular_component	GO:0044424	5	intracellular part
E8VL61	cellular_component	GO:0005575	1	cellular_component
E8VL61	cellular_component	GO:0005737	6	cytoplasm
E8VL61	cellular_component	GO:0043234	3	protein complex
E8VL61	cellular_component	GO:1902494	4	catalytic complex
E8VL61	cellular_component	GO:0042575	6	DNA polymerase complex
E8VL61	cellular_component	GO:0032991	2	macromolecular complex
E8VL61	cellular_component	GO:0009360	7	DNA polymerase III complex
E8VL61	molecular_function	GO:0003674	1	molecular_function
E8VL61	molecular_function	GO:0004518	5	nuclease activity
E8VL61	molecular_function	GO:0004527	6	exonuclease activity
E8VL61	molecular_function	GO:0016787	3	hydrolase activity
E8VL61	molecular_function	GO:0016788	4	hydrolase activity, acting on ester bonds
E8VL61	molecular_function	GO:0003824	2	catalytic activity
E8VL61	molecular_function	GO:0008408	7	3'-5' exonuclease activity
E8VL61	molecular_function	GO:0005488	2	binding
E8VL61	molecular_function	GO:1901363	3	heterocyclic compound binding
E8VL61	molecular_function	GO:0097159	3	organic cyclic compound binding
E8VL61	molecular_function	GO:0003676	4	nucleic acid binding
E8VL61	molecular_function	GO:0003677	5	DNA binding
E8VL61	molecular_function	GO:0034061	6	DNA polymerase activity
E8VL61	molecular_function	GO:0016779	5	nucleotidyltransferase activity
E8VL61	molecular_function	GO:0016740	3	transferase activity
E8VL61	molecular_function	GO:0016772	4	transferase activity, transferring phosphorus-containing groups
E8VL61	molecular_function	GO:0003887	7	DNA-directed DNA polymerase activity
E8VL61	biological_process	GO:0006807	3	nitrogen compound metabolic process
E8VL61	biological_process	GO:0006725	4	cellular aromatic compound metabolic process
E8VL61	biological_process	GO:1901576	4	organic substance biosynthetic process
E8VL61	biological_process	GO:0009058	3	biosynthetic process
E8VL61	biological_process	GO:0090304	6	nucleic acid metabolic process
E8VL61	biological_process	GO:0044260	5	cellular macromolecule metabolic process
E8VL61	biological_process	GO:0009987	2	cellular process
E8VL61	biological_process	GO:0009059	5	macromolecule biosynthetic process
E8VL61	biological_process	GO:0006259	7	DNA metabolic process
E8VL61	biological_process	GO:0034641	4	cellular nitrogen compound metabolic process
E8VL61	biological_process	GO:0008150	1	biological_process
E8VL61	biological_process	GO:1901360	4	organic cyclic compound metabolic process
E8VL61	biological_process	GO:0006139	5	nucleobase-containing compound metabolic process
E8VL61	biological_process	GO:0034645	6	cellular macromolecule biosynthetic process
E8VL61	biological_process	GO:0008152	2	metabolic process
E8VL61	biological_process	GO:0071704	3	organic substance metabolic process
E8VL61	biological_process	GO:0044249	4	cellular biosynthetic process
E8VL61	biological_process	GO:0044237	3	cellular metabolic process
E8VL61	biological_process	GO:0043170	4	macromolecule metabolic process
E8VL61	biological_process	GO:0044238	3	primary metabolic process
E8VL61	biological_process	GO:0046483	4	heterocycle metabolic process
E8VL61	biological_process	GO:0006260	8	DNA replication
E8VL62	cellular_component	GO:0005622	4	intracellular
E8VL62	cellular_component	GO:0044464	3	cell part
E8VL62	cellular_component	GO:0005623	2	cell
E8VL62	cellular_component	GO:0044424	5	intracellular part
E8VL62	cellular_component	GO:0005575	1	cellular_component
E8VL62	cellular_component	GO:0005737	6	cytoplasm
E8VL62	molecular_function	GO:0032555	7	purine ribonucleotide binding
E8VL62	molecular_function	GO:0043168	4	anion binding
E8VL62	molecular_function	GO:0032553	6	ribonucleotide binding
E8VL62	molecular_function	GO:0036094	3	small molecule binding
E8VL62	molecular_function	GO:0043167	3	ion binding
E8VL62	molecular_function	GO:0032549	5	ribonucleoside binding
E8VL62	molecular_function	GO:0035639	5	purine ribonucleoside triphosphate binding
E8VL62	molecular_function	GO:0097367	3	carbohydrate derivative binding
E8VL62	molecular_function	GO:0032559	8	adenyl ribonucleotide binding
E8VL62	molecular_function	GO:1901265	4	nucleoside phosphate binding
E8VL62	molecular_function	GO:0003674	1	molecular_function
E8VL62	molecular_function	GO:0000166	5	nucleotide binding
E8VL62	molecular_function	GO:0001882	4	nucleoside binding
E8VL62	molecular_function	GO:0030554	7	adenyl nucleotide binding
E8VL62	molecular_function	GO:1901363	3	heterocyclic compound binding
E8VL62	molecular_function	GO:0005488	2	binding
E8VL62	molecular_function	GO:0001883	5	purine nucleoside binding
E8VL62	molecular_function	GO:0017076	6	purine nucleotide binding
E8VL62	molecular_function	GO:0097159	3	organic cyclic compound binding
E8VL62	molecular_function	GO:0032550	6	purine ribonucleoside binding
E8VL62	molecular_function	GO:0005524	9	ATP binding
E8VL62	molecular_function	GO:0043565	6	sequence-specific DNA binding
E8VL62	molecular_function	GO:0003676	4	nucleic acid binding
E8VL62	molecular_function	GO:0003677	5	DNA binding
E8VL62	molecular_function	GO:0003688	7	DNA replication origin binding
E8VL62	molecular_function	GO:0016462	6	pyrophosphatase activity
E8VL62	molecular_function	GO:0016817	4	hydrolase activity, acting on acid anhydrides
E8VL62	molecular_function	GO:0016787	3	hydrolase activity
E8VL62	molecular_function	GO:0003824	2	catalytic activity
E8VL62	molecular_function	GO:0016818	5	hydrolase activity, acting on acid anhydrides, in = phosphorus-containing anhydrides
E8VL62	molecular_function	GO:0017111	7	nucleoside-triphosphatase activity
E8VL62	biological_process	GO:0006807	3	nitrogen compound metabolic process
E8VL62	biological_process	GO:0006725	4	cellular aromatic compound metabolic process
E8VL62	biological_process	GO:1901576	4	organic substance biosynthetic process
E8VL62	biological_process	GO:0009058	3	biosynthetic process
E8VL62	biological_process	GO:0090304	6	nucleic acid metabolic process
E8VL62	biological_process	GO:0009059	5	macromolecule biosynthetic process
E8VL62	biological_process	GO:0044260	5	cellular macromolecule metabolic process
E8VL62	biological_process	GO:0009987	2	cellular process
E8VL62	biological_process	GO:0006259	7	DNA metabolic process
E8VL62	biological_process	GO:0006260	8	DNA replication
E8VL62	biological_process	GO:0034641	4	cellular nitrogen compound metabolic process
E8VL62	biological_process	GO:0006261	9	DNA-dependent DNA replication
E8VL62	biological_process	GO:0008150	1	biological_process
E8VL62	biological_process	GO:1901360	4	organic cyclic compound metabolic process
E8VL62	biological_process	GO:0006139	5	nucleobase-containing compound metabolic process
E8VL62	biological_process	GO:0034645	6	cellular macromolecule biosynthetic process
E8VL62	biological_process	GO:0008152	2	metabolic process
E8VL62	biological_process	GO:0071704	3	organic substance metabolic process
E8VL62	biological_process	GO:0044249	4	cellular biosynthetic process
E8VL62	biological_process	GO:0044237	3	cellular metabolic process
E8VL62	biological_process	GO:0043170	4	macromolecule metabolic process
E8VL62	biological_process	GO:0044238	3	primary metabolic process
E8VL62	biological_process	GO:0046483	4	heterocycle metabolic process
E8VL62	biological_process	GO:0006270	10	DNA replication initiation
E8VL62	biological_process	GO:0051171	5	regulation of nitrogen compound metabolic process
E8VL62	biological_process	GO:0019222	4	regulation of metabolic process
E8VL62	biological_process	GO:0080090	5	regulation of primary metabolic process
E8VL62	biological_process	GO:0019219	6	regulation of nucleobase-containing compound metabolic process
E8VL62	biological_process	GO:0050789	3	regulation of biological process
E8VL62	biological_process	GO:0009889	5	regulation of biosynthetic process
E8VL62	biological_process	GO:0051052	8	regulation of DNA metabolic process
E8VL62	biological_process	GO:0065007	2	biological regulation
E8VL62	biological_process	GO:0060255	5	regulation of macromolecule metabolic process
E8VL62	biological_process	GO:0010556	6	regulation of macromolecule biosynthetic process
E8VL62	biological_process	GO:2000112	7	regulation of cellular macromolecule biosynthetic process
E8VL62	biological_process	GO:0031323	5	regulation of cellular metabolic process
E8VL62	biological_process	GO:0031326	6	regulation of cellular biosynthetic process
E8VL62	biological_process	GO:0050794	4	regulation of cellular process
E8VL62	biological_process	GO:0006275	9	regulation of DNA replication
E8VL64	cellular_component	GO:0042597	4	periplasmic space
E8VL64	cellular_component	GO:0030312	5	external encapsulating structure
E8VL64	cellular_component	GO:0044464	3	cell part
E8VL64	cellular_component	GO:0030313	5	cell envelope
E8VL64	cellular_component	GO:0005623	2	cell
E8VL64	cellular_component	GO:0044462	6	external encapsulating structure part
E8VL64	cellular_component	GO:0005575	1	cellular_component
E8VL64	cellular_component	GO:0071944	4	cell periphery
E8VL64	cellular_component	GO:0031975	4	envelope
E8VL64	cellular_component	GO:0030288	7	outer membrane-bounded periplasmic space
E8VL64	molecular_function	GO:0003674	1	molecular_function
E8VL64	molecular_function	GO:0005215	2	transporter activity
E8VL65	cellular_component	GO:0016020	2	membrane
E8VL65	cellular_component	GO:0031224	4	intrinsic to membrane
E8VL65	cellular_component	GO:0005575	1	cellular_component
E8VL65	cellular_component	GO:0044425	3	membrane part
E8VL65	cellular_component	GO:0016021	5	integral to membrane
E8VL65	cellular_component	GO:0044464	3	cell part
E8VL65	cellular_component	GO:0005623	2	cell
E8VL65	cellular_component	GO:0071944	4	cell periphery
E8VL65	cellular_component	GO:0005886	5	plasma membrane
E8VL65	molecular_function	GO:0003674	1	molecular_function
E8VL65	molecular_function	GO:0005215	2	transporter activity
E8VL70	cellular_component	GO:0016020	2	membrane
E8VL70	cellular_component	GO:0031224	4	intrinsic to membrane
E8VL70	cellular_component	GO:0005575	1	cellular_component
E8VL70	cellular_component	GO:0044425	3	membrane part
E8VL70	cellular_component	GO:0016021	5	integral to membrane
E8VL70	cellular_component	GO:0044464	3	cell part
E8VL70	cellular_component	GO:0005623	2	cell
E8VL70	cellular_component	GO:0071944	4	cell periphery
E8VL70	cellular_component	GO:0005886	5	plasma membrane
E8VL70	biological_process	GO:0033036	3	macromolecule localization
E8VL70	biological_process	GO:0070727	5	cellular macromolecule localization
E8VL70	biological_process	GO:0009987	2	cellular process
E8VL70	biological_process	GO:0044699	2	single-organism process
E8VL70	biological_process	GO:0044763	3	single-organism cellular process
E8VL70	biological_process	GO:0008150	1	biological_process
E8VL70	biological_process	GO:0051641	4	cellular localization
E8VL70	biological_process	GO:0008104	4	protein localization
E8VL70	biological_process	GO:0061024	4	membrane organization
E8VL70	biological_process	GO:0051668	5	localization within membrane
E8VL70	biological_process	GO:0044802	5	single-organism membrane organization
E8VL70	biological_process	GO:0034613	6	cellular protein localization
E8VL70	biological_process	GO:0071840	2	cellular component organization or biogenesis
E8VL70	biological_process	GO:0016043	3	cellular component organization
E8VL70	biological_process	GO:0051179	2	localization
E8VL70	biological_process	GO:0051205	7	protein insertion into membrane
E8VL70	biological_process	GO:0006810	4	transport
E8VL70	biological_process	GO:0051234	3	establishment of localization
E8VL70	biological_process	GO:0071702	5	organic substance transport
E8VL70	biological_process	GO:0045184	5	establishment of protein localization
E8VL70	biological_process	GO:0015031	6	protein transport
E8VL81	molecular_function	GO:0003674	1	molecular_function
E8VL81	molecular_function	GO:0016903	4	oxidoreductase activity, acting on the aldehyde or oxo group of = donors
E8VL81	molecular_function	GO:0016491	3	oxidoreductase activity
E8VL81	molecular_function	GO:0016624	5	oxidoreductase activity, acting on the aldehyde or oxo group of = donors, disulfide as acceptor
E8VL81	molecular_function	GO:0004738	5	pyruvate dehydrogenase activity
E8VL81	molecular_function	GO:0003824	2	catalytic activity
E8VL81	molecular_function	GO:0004739	6	pyruvate dehydrogenase (acetyl-transferring) activity
E8VL82	cellular_component	GO:0005622	4	intracellular
E8VL82	cellular_component	GO:0044444	7	cytoplasmic part
E8VL82	cellular_component	GO:0043234	3	protein complex
E8VL82	cellular_component	GO:0005737	6	cytoplasm
E8VL82	cellular_component	GO:1902494	4	catalytic complex
E8VL82	cellular_component	GO:0032991	2	macromolecular complex
E8VL82	cellular_component	GO:0044464	3	cell part
E8VL82	cellular_component	GO:0005623	2	cell
E8VL82	cellular_component	GO:1990204	5	oxidoreductase complex
E8VL82	cellular_component	GO:0044424	5	intracellular part
E8VL82	cellular_component	GO:0005575	1	cellular_component
E8VL82	cellular_component	GO:0045254	8	pyruvate dehydrogenase complex
E8VL82	molecular_function	GO:0003674	1	molecular_function
E8VL82	molecular_function	GO:0016747	5	transferase activity, transferring acyl groups other than = amino-acyl groups
E8VL82	molecular_function	GO:0016417	6	S-acyltransferase activity
E8VL82	molecular_function	GO:0016746	4	transferase activity, transferring acyl groups
E8VL82	molecular_function	GO:0016418	7	S-acetyltransferase activity
E8VL82	molecular_function	GO:0016407	6	acetyltransferase activity
E8VL82	molecular_function	GO:0003824	2	catalytic activity
E8VL82	molecular_function	GO:0030523	7	dihydrolipoamide S-acyltransferase activity
E8VL82	molecular_function	GO:0016740	3	transferase activity
E8VL82	molecular_function	GO:0004742	8	dihydrolipoyllysine-residue acetyltransferase activity
E8VL82	biological_process	GO:0046365	7	monosaccharide catabolic process
E8VL82	biological_process	GO:1901575	4	organic substance catabolic process
E8VL82	biological_process	GO:0009987	2	cellular process
E8VL82	biological_process	GO:0005975	4	carbohydrate metabolic process
E8VL82	biological_process	GO:0019318	7	hexose metabolic process
E8VL82	biological_process	GO:0009056	3	catabolic process
E8VL82	biological_process	GO:0006091	4	generation of precursor metabolites and energy
E8VL82	biological_process	GO:0008150	1	biological_process
E8VL82	biological_process	GO:0016052	5	carbohydrate catabolic process
E8VL82	biological_process	GO:0044723	5	single-organism carbohydrate metabolic process
E8VL82	biological_process	GO:0044724	6	single-organism carbohydrate catabolic process
E8VL82	biological_process	GO:0008152	2	metabolic process
E8VL82	biological_process	GO:0006007	9	glucose catabolic process
E8VL82	biological_process	GO:0006006	8	glucose metabolic process
E8VL82	biological_process	GO:0019320	8	hexose catabolic process
E8VL82	biological_process	GO:0071704	3	organic substance metabolic process
E8VL82	biological_process	GO:0005996	6	monosaccharide metabolic process
E8VL82	biological_process	GO:0044237	3	cellular metabolic process
E8VL82	biological_process	GO:0044238	3	primary metabolic process
E8VL82	biological_process	GO:0006096	10	glycolysis
E8VL83	cellular_component	GO:0005622	4	intracellular
E8VL83	cellular_component	GO:0044464	3	cell part
E8VL83	cellular_component	GO:0005623	2	cell
E8VL83	cellular_component	GO:0044424	5	intracellular part
E8VL83	cellular_component	GO:0005575	1	cellular_component
E8VL83	cellular_component	GO:0005737	6	cytoplasm
E8VL83	molecular_function	GO:0016667	4	oxidoreductase activity, acting on a sulfur group of donors
E8VL83	molecular_function	GO:0003674	1	molecular_function
E8VL83	molecular_function	GO:0016668	5	oxidoreductase activity, acting on a sulfur group of donors, = NAD(P) as acceptor
E8VL83	molecular_function	GO:0016651	4	oxidoreductase activity, acting on NAD(P)H
E8VL83	molecular_function	GO:0016491	3	oxidoreductase activity
E8VL83	molecular_function	GO:0003824	2	catalytic activity
E8VL83	molecular_function	GO:0004148	6	dihydrolipoyl dehydrogenase activity
E8VL83	molecular_function	GO:1901265	4	nucleoside phosphate binding
E8VL83	molecular_function	GO:0050662	4	coenzyme binding
E8VL83	molecular_function	GO:0048037	3	cofactor binding
E8VL83	molecular_function	GO:0000166	5	nucleotide binding
E8VL83	molecular_function	GO:0043168	4	anion binding
E8VL83	molecular_function	GO:1901363	3	heterocyclic compound binding
E8VL83	molecular_function	GO:0005488	2	binding
E8VL83	molecular_function	GO:0036094	3	small molecule binding
E8VL83	molecular_function	GO:0043167	3	ion binding
E8VL83	molecular_function	GO:0097159	3	organic cyclic compound binding
E8VL83	molecular_function	GO:0050660	6	flavin adenine dinucleotide binding
E8VL83	biological_process	GO:0008150	1	biological_process
E8VL83	biological_process	GO:0019725	5	cellular homeostasis
E8VL83	biological_process	GO:0009987	2	cellular process
E8VL83	biological_process	GO:0044699	2	single-organism process
E8VL83	biological_process	GO:0050794	4	regulation of cellular process
E8VL83	biological_process	GO:0044763	3	single-organism cellular process
E8VL83	biological_process	GO:0050789	3	regulation of biological process
E8VL83	biological_process	GO:0065007	2	biological regulation
E8VL83	biological_process	GO:0065008	3	regulation of biological quality
E8VL83	biological_process	GO:0042592	4	homeostatic process
E8VL83	biological_process	GO:0045454	6	cell redox homeostasis
E8VL85	cellular_component	GO:0005622	4	intracellular
[truncated: 28,280 more rows]
