# Supplementary material for: Acetylome Analysis in Vibrio vulnificus MO6-24/O Reveals Extensive Lysine Acetylation in Carbon Metabolism and Protein Synthesis Pathways: A Pilot Study
Source: Pathogens. 2026 Jul 7;15(7):718. doi: 10.3390/pathogens15070718 (PMC13415618; doi:10.3390/pathogens15070718)
Supplement: Supplementary file 1 [file pathogens-15-00718-s001.zip › Table S6.xls]

## Sheet: Vvulnificus_VFs_Genes
Virulence Factor Genes in Vibrio vulnificus
Num.	VF Category	VF Name	VFID	Gene	V.vulnificus CMCP6 ChrI	V.vulnificus CMCP6 ChrII	V.vulnificus YJ016 ChrI	V.vulnificus YJ016 ChrII	Function
Adherence
1	Adherence	ChiRP	VF0609	pilA	VV1_1626		VV2778		PilA is involved in biofilm formation, adherence to human epithelial cells.
2	Adherence	ChiRP	VF0609	pilB	VV1_1625		VV2779		PilA is involved in biofilm formation, adherence to human epithelial cells.
3	Adherence	ChiRP	VF0609	pilC	VV1_1624		VV2780		PilA is involved in biofilm formation, adherence to human epithelial cells.
4	Adherence	ChiRP	VF0609	pilD/vcpD	VV1_1623		VV2781		PilA is involved in biofilm formation, adherence to human epithelial cells.
5	Adherence	MSHA pili	VF0515	mshH	VV1_1432		VV2952		Plays important role in biofilm formation; crucial for surface selection, irreversible attachment, and ultimately microcolony formation.
6	Adherence	MSHA pili	VF0515	mshI	VV1_1433		VV2950		Plays important role in biofilm formation; crucial for surface selection, irreversible attachment, and ultimately microcolony formation.
7	Adherence	MSHA pili	VF0515	mshJ	VV1_1434		VV2949		Plays important role in biofilm formation; crucial for surface selection, irreversible attachment, and ultimately microcolony formation.
8	Adherence	MSHA pili	VF0515	mshK	VV1_1435		VV2948		Plays important role in biofilm formation; crucial for surface selection, irreversible attachment, and ultimately microcolony formation.
9	Adherence	MSHA pili	VF0515	mshL	VV1_1436		VV2947		Plays important role in biofilm formation; crucial for surface selection, irreversible attachment, and ultimately microcolony formation.
10	Adherence	MSHA pili	VF0515	mshM	VV1_1437		VV2946		Plays important role in biofilm formation; crucial for surface selection, irreversible attachment, and ultimately microcolony formation.
11	Adherence	MSHA pili	VF0515	mshN	VV1_1438		VV2945		Plays important role in biofilm formation; crucial for surface selection, irreversible attachment, and ultimately microcolony formation.
12	Adherence	MSHA pili	VF0515	mshE	VV1_1439		VV2944		Plays important role in biofilm formation; crucial for surface selection, irreversible attachment, and ultimately microcolony formation.
13	Adherence	MSHA pili	VF0515	mshG	VV1_1440		VV2943		Plays important role in biofilm formation; crucial for surface selection, irreversible attachment, and ultimately microcolony formation.
14	Adherence	MSHA pili	VF0515	mshF	VV1_1441		VV2942		Plays important role in biofilm formation; crucial for surface selection, irreversible attachment, and ultimately microcolony formation.
15	Adherence	MSHA pili	VF0515	mshB	VV1_1442		VV2941		Plays important role in biofilm formation; crucial for surface selection, irreversible attachment, and ultimately microcolony formation.
16	Adherence	MSHA pili	VF0515	mshA	VV1_1443		VV2940		Plays important role in biofilm formation; crucial for surface selection, irreversible attachment, and ultimately microcolony formation.
17	Adherence	MSHA pili	VF0515	mshC	VV1_1444		VV2939		Plays important role in biofilm formation; crucial for surface selection, irreversible attachment, and ultimately microcolony formation.
18	Adherence	MSHA pili	VF0515	mshD	VV1_1445		VV2938		Plays important role in biofilm formation; crucial for surface selection, irreversible attachment, and ultimately microcolony formation.
Effector delivery system
19	Effector delivery system	Eps T2SS	VF0613	epsN	VV1_0867		VV0224		V. cholerae causes diarrhea by T2SS-dependent secretion of cholera toxin; V. cholerae exports, via the T2SS, other extracellular factors, including chitinases, proteases, DNase, and pilin, which aid in its ability to successfully occupy diverse ecological niches; Eps T2SS also secretes the three proteins RbmA, RbmC, and Bap1, which are necessary for robust, shear-resistant biofilm formation.
20	Effector delivery system	Eps T2SS	VF0613	epsM	VV1_0868		VV0223		V. cholerae causes diarrhea by T2SS-dependent secretion of cholera toxin; V. cholerae exports, via the T2SS, other extracellular factors, including chitinases, proteases, DNase, and pilin, which aid in its ability to successfully occupy diverse ecological niches; Eps T2SS also secretes the three proteins RbmA, RbmC, and Bap1, which are necessary for robust, shear-resistant biofilm formation.
21	Effector delivery system	Eps T2SS	VF0613	epsL	VV1_0869		VV0222		V. cholerae causes diarrhea by T2SS-dependent secretion of cholera toxin; V. cholerae exports, via the T2SS, other extracellular factors, including chitinases, proteases, DNase, and pilin, which aid in its ability to successfully occupy diverse ecological niches; Eps T2SS also secretes the three proteins RbmA, RbmC, and Bap1, which are necessary for robust, shear-resistant biofilm formation.
22	Effector delivery system	Eps T2SS	VF0613	epsK	VV1_0870		VV0221		V. cholerae causes diarrhea by T2SS-dependent secretion of cholera toxin; V. cholerae exports, via the T2SS, other extracellular factors, including chitinases, proteases, DNase, and pilin, which aid in its ability to successfully occupy diverse ecological niches; Eps T2SS also secretes the three proteins RbmA, RbmC, and Bap1, which are necessary for robust, shear-resistant biofilm formation.
23	Effector delivery system	Eps T2SS	VF0613	epsJ	VV1_0871		VV0220		V. cholerae causes diarrhea by T2SS-dependent secretion of cholera toxin; V. cholerae exports, via the T2SS, other extracellular factors, including chitinases, proteases, DNase, and pilin, which aid in its ability to successfully occupy diverse ecological niches; Eps T2SS also secretes the three proteins RbmA, RbmC, and Bap1, which are necessary for robust, shear-resistant biofilm formation.
24	Effector delivery system	Eps T2SS	VF0613	epsI	VV1_0872		VV0219		V. cholerae causes diarrhea by T2SS-dependent secretion of cholera toxin; V. cholerae exports, via the T2SS, other extracellular factors, including chitinases, proteases, DNase, and pilin, which aid in its ability to successfully occupy diverse ecological niches; Eps T2SS also secretes the three proteins RbmA, RbmC, and Bap1, which are necessary for robust, shear-resistant biofilm formation.
25	Effector delivery system	Eps T2SS	VF0613	epsH	VV1_0873		VV0218		V. cholerae causes diarrhea by T2SS-dependent secretion of cholera toxin; V. cholerae exports, via the T2SS, other extracellular factors, including chitinases, proteases, DNase, and pilin, which aid in its ability to successfully occupy diverse ecological niches; Eps T2SS also secretes the three proteins RbmA, RbmC, and Bap1, which are necessary for robust, shear-resistant biofilm formation.
26	Effector delivery system	Eps T2SS	VF0613	epsG	VV1_0874		VV0217		V. cholerae causes diarrhea by T2SS-dependent secretion of cholera toxin; V. cholerae exports, via the T2SS, other extracellular factors, including chitinases, proteases, DNase, and pilin, which aid in its ability to successfully occupy diverse ecological niches; Eps T2SS also secretes the three proteins RbmA, RbmC, and Bap1, which are necessary for robust, shear-resistant biofilm formation.
27	Effector delivery system	Eps T2SS	VF0613	epsF	VV1_0875		VV0216		V. cholerae causes diarrhea by T2SS-dependent secretion of cholera toxin; V. cholerae exports, via the T2SS, other extracellular factors, including chitinases, proteases, DNase, and pilin, which aid in its ability to successfully occupy diverse ecological niches; Eps T2SS also secretes the three proteins RbmA, RbmC, and Bap1, which are necessary for robust, shear-resistant biofilm formation.
28	Effector delivery system	Eps T2SS	VF0613	epsE	VV1_0876		VV0215		V. cholerae causes diarrhea by T2SS-dependent secretion of cholera toxin; V. cholerae exports, via the T2SS, other extracellular factors, including chitinases, proteases, DNase, and pilin, which aid in its ability to successfully occupy diverse ecological niches; Eps T2SS also secretes the three proteins RbmA, RbmC, and Bap1, which are necessary for robust, shear-resistant biofilm formation.
29	Effector delivery system	Eps T2SS	VF0613	epsD	VV1_0877		VV0214		V. cholerae causes diarrhea by T2SS-dependent secretion of cholera toxin; V. cholerae exports, via the T2SS, other extracellular factors, including chitinases, proteases, DNase, and pilin, which aid in its ability to successfully occupy diverse ecological niches; Eps T2SS also secretes the three proteins RbmA, RbmC, and Bap1, which are necessary for robust, shear-resistant biofilm formation.
30	Effector delivery system	Eps T2SS	VF0613	epsC	VV1_0878		VV0213		V. cholerae causes diarrhea by T2SS-dependent secretion of cholera toxin; V. cholerae exports, via the T2SS, other extracellular factors, including chitinases, proteases, DNase, and pilin, which aid in its ability to successfully occupy diverse ecological niches; Eps T2SS also secretes the three proteins RbmA, RbmC, and Bap1, which are necessary for robust, shear-resistant biofilm formation.
Motility
31	Motility	Flagella	VF0519	flaC	VV1_0214		VV0974		Contributes to the virulence of pathogenic Vibrio through adhesion or biofilm formation.
32	Motility	Flagella	VF0519	flaA	VV1_0215		VV0971		Contributes to the virulence of pathogenic Vibrio through adhesion or biofilm formation.
33	Motility	Flagella	VF0519	flgL	VV1_0216		VV0970		Contributes to the virulence of pathogenic Vibrio through adhesion or biofilm formation.
34	Motility	Flagella	VF0519	flgK	VV1_0217		VV0969		Contributes to the virulence of pathogenic Vibrio through adhesion or biofilm formation.
35	Motility	Flagella	VF0519	flgJ	VV1_0218		VV0968		Contributes to the virulence of pathogenic Vibrio through adhesion or biofilm formation.
36	Motility	Flagella	VF0519	flgI	VV1_0219		VV0967		Contributes to the virulence of pathogenic Vibrio through adhesion or biofilm formation.
37	Motility	Flagella	VF0519	flgH	VV1_0220		VV0966		Contributes to the virulence of pathogenic Vibrio through adhesion or biofilm formation.
38	Motility	Flagella	VF0519	flgG	VV1_0221		VV0965		Contributes to the virulence of pathogenic Vibrio through adhesion or biofilm formation.
39	Motility	Flagella	VF0519	flgF	VV1_0222		VV0964		Contributes to the virulence of pathogenic Vibrio through adhesion or biofilm formation.
40	Motility	Flagella	VF0519	flgE	VV1_0223		VV0963		Contributes to the virulence of pathogenic Vibrio through adhesion or biofilm formation.
41	Motility	Flagella	VF0519	flgD	VV1_0224		VV0962		Contributes to the virulence of pathogenic Vibrio through adhesion or biofilm formation.
42	Motility	Flagella	VF0519	flgC	VV1_0225		VV0961		Contributes to the virulence of pathogenic Vibrio through adhesion or biofilm formation.
43	Motility	Flagella	VF0519	flgB	VV1_0226		VV0960		Contributes to the virulence of pathogenic Vibrio through adhesion or biofilm formation.
44	Motility	Flagella	VF0519	cheR	VV1_0227		VV0959		Contributes to the virulence of pathogenic Vibrio through adhesion or biofilm formation.
45	Motility	Flagella	VF0519	cheV	VV1_0228		VV0958		Contributes to the virulence of pathogenic Vibrio through adhesion or biofilm formation.
46	Motility	Flagella	VF0519	flgA	VV1_0229		VV0957		Contributes to the virulence of pathogenic Vibrio through adhesion or biofilm formation.
47	Motility	Flagella	VF0519	flgM	VV1_0230		VV0956		Contributes to the virulence of pathogenic Vibrio through adhesion or biofilm formation.
48	Motility	Flagella	VF0519	flgN	VV1_0231		VV0955		Contributes to the virulence of pathogenic Vibrio through adhesion or biofilm formation.
49	Motility	Flagella	VF0519	flhB	VV1_1948		VV2468		Contributes to the virulence of pathogenic Vibrio through adhesion or biofilm formation.
50	Motility	Flagella	VF0519	fliR	VV1_1947		VV2469		Contributes to the virulence of pathogenic Vibrio through adhesion or biofilm formation.
51	Motility	Flagella	VF0519	fliQ	VV1_1946		VV2470		Contributes to the virulence of pathogenic Vibrio through adhesion or biofilm formation.
52	Motility	Flagella	VF0519	fliP	VV1_1945		VV2471		Contributes to the virulence of pathogenic Vibrio through adhesion or biofilm formation.
53	Motility	Flagella	VF0519	fliO	VV1_1944		VV2472		Contributes to the virulence of pathogenic Vibrio through adhesion or biofilm formation.
54	Motility	Flagella	VF0519	fliN	VV1_1943		VV2473		Contributes to the virulence of pathogenic Vibrio through adhesion or biofilm formation.
55	Motility	Flagella	VF0519	fliM	VV1_1942		VV2474		Contributes to the virulence of pathogenic Vibrio through adhesion or biofilm formation.
56	Motility	Flagella	VF0519	fliL	VV1_1941		VV2475		Contributes to the virulence of pathogenic Vibrio through adhesion or biofilm formation.
57	Motility	Flagella	VF0519	fliK	VV1_1940		VV2476		Contributes to the virulence of pathogenic Vibrio through adhesion or biofilm formation.
58	Motility	Flagella	VF0519	fliJ	VV1_1939		VV2477		Contributes to the virulence of pathogenic Vibrio through adhesion or biofilm formation.
59	Motility	Flagella	VF0519	fliI	VV1_1938		VV2478		Contributes to the virulence of pathogenic Vibrio through adhesion or biofilm formation.
60	Motility	Flagella	VF0519	fliH	VV1_1937		VV2479		Contributes to the virulence of pathogenic Vibrio through adhesion or biofilm formation.
61	Motility	Flagella	VF0519	fliG	VV1_1936		VV2480		Contributes to the virulence of pathogenic Vibrio through adhesion or biofilm formation.
62	Motility	Flagella	VF0519	fliF	VV1_1935		VV2481		Contributes to the virulence of pathogenic Vibrio through adhesion or biofilm formation.
63	Motility	Flagella	VF0519	fliE	VV1_1934		VV2482		Contributes to the virulence of pathogenic Vibrio through adhesion or biofilm formation.
64	Motility	Flagella	VF0519	fleR/flrC	VV1_1933		VV2483		Contributes to the virulence of pathogenic Vibrio through adhesion or biofilm formation.
65	Motility	Flagella	VF0519	fleS/flrB	VV1_1932		VV2484		Contributes to the virulence of pathogenic Vibrio through adhesion or biofilm formation.
66	Motility	Flagella	VF0519	flrA	VV1_1931		VV2485		Contributes to the virulence of pathogenic Vibrio through adhesion or biofilm formation.
67	Motility	Flagella	VF0519	fliS	VV1_1930		VV2487		Contributes to the virulence of pathogenic Vibrio through adhesion or biofilm formation.
68	Motility	Flagella	VF0519	flaI	VV1_1929		VV2488		Contributes to the virulence of pathogenic Vibrio through adhesion or biofilm formation.
69	Motility	Flagella	VF0519	fliD	VV1_1928		VV2489		Contributes to the virulence of pathogenic Vibrio through adhesion or biofilm formation.
70	Motility	Flagella	VF0519	flaG	VV1_1927		VV2490		Contributes to the virulence of pathogenic Vibrio through adhesion or biofilm formation.
71	Motility	Flagella	VF0519	flaB	VV1_1926		VV2491		Contributes to the virulence of pathogenic Vibrio through adhesion or biofilm formation.
72	Motility	Flagella	VF0519	flaD	VV1_1924		VV2492		Contributes to the virulence of pathogenic Vibrio through adhesion or biofilm formation.
73	Motility	Flagella	VF0519	flaE	VV1_1923		VV2493		Contributes to the virulence of pathogenic Vibrio through adhesion or biofilm formation.
74	Motility	Flagella	VF0519	cheW	VV1_1959		VV2457		Contributes to the virulence of pathogenic Vibrio through adhesion or biofilm formation.
75	Motility	Flagella	VF0519	cheB	VV1_1956		VV2460		Contributes to the virulence of pathogenic Vibrio through adhesion or biofilm formation.
76	Motility	Flagella	VF0519	cheA	VV1_1955		VV2461		Contributes to the virulence of pathogenic Vibrio through adhesion or biofilm formation.
77	Motility	Flagella	VF0519	cheZ	VV1_1954		VV2462		Contributes to the virulence of pathogenic Vibrio through adhesion or biofilm formation.
78	Motility	Flagella	VF0519	cheY	VV1_1953		VV2463		Contributes to the virulence of pathogenic Vibrio through adhesion or biofilm formation.
79	Motility	Flagella	VF0519	fliA	VV1_1952		VV2464		Contributes to the virulence of pathogenic Vibrio through adhesion or biofilm formation.
80	Motility	Flagella	VF0519	fleN/flhG	VV1_1951		VV2465		Contributes to the virulence of pathogenic Vibrio through adhesion or biofilm formation.
81	Motility	Flagella	VF0519	flhF	VV1_1950		VV2466		Contributes to the virulence of pathogenic Vibrio through adhesion or biofilm formation.
82	Motility	Flagella	VF0519	flhA	VV1_1949		VV2467		Contributes to the virulence of pathogenic Vibrio through adhesion or biofilm formation.
83	Motility	Flagella	VF0519	motA	VV1_0312		VV0871		Contributes to the virulence of pathogenic Vibrio through adhesion or biofilm formation.
84	Motility	Flagella	VF0519	motB	VV1_0311		VV0872		Contributes to the virulence of pathogenic Vibrio through adhesion or biofilm formation.
85	Motility	Flagella	VF0519	motY	VV1_3102		VV1183		Contributes to the virulence of pathogenic Vibrio through adhesion or biofilm formation.
86	Motility	Flagella	VF0519	motX	VV1_1300		VV3065		Contributes to the virulence of pathogenic Vibrio through adhesion or biofilm formation.
Exotoxin
87	Exotoxin	MARTX	VF0265	rtxA		VV2_0479		VVA1030	Inducing cytopathic activities in host cells including actin depolymerization, Rho inactivation, caspase 3/7-dependent apoptosis, and induction of reactive oxygen species; important for evasion of phagocytes.
88	Exotoxin	MARTX	VF0265	rtxC		VV2_0480		VVA1032	Inducing cytopathic activities in host cells including actin depolymerization, Rho inactivation, caspase 3/7-dependent apoptosis, and induction of reactive oxygen species; important for evasion of phagocytes.
89	Exotoxin	MARTX	VF0265	rtxB		VV2_0482		VVA1034	Inducing cytopathic activities in host cells including actin depolymerization, Rho inactivation, caspase 3/7-dependent apoptosis, and induction of reactive oxygen species; important for evasion of phagocytes.
90	Exotoxin	MARTX	VF0265	rtxD		VV2_0483		VVA1035	Inducing cytopathic activities in host cells including actin depolymerization, Rho inactivation, caspase 3/7-dependent apoptosis, and induction of reactive oxygen species; important for evasion of phagocytes.
91	Exotoxin	TLH	VF0610	tlh		VV2_1483		VVA0303	Lyses human erythrocytes by a phospholipase B/A2 enzymatic activity.
92	Exotoxin	VvhA	VF0611	vvhA		VV2_0404		VVA0965	Associated with both enhanced growth in vivo and necrosis of tissue in the small intestine, followed by dissemination into the bloodstream and other tissues.
Exoenzyme
93	Exoenzyme	HAP	VF0620	hap/vvp		VV2_0974		VVA1465	Processing the protein toxins into the active forms, for example, by nicking the A subunit of cholera toxin or liberating the 15 kDa N-terminal region from 79 kDa precursor of V. cholera hemolysin; participating in the targeted degradation of the attachment factor GbpA.
Immune modulation
94	Immune modulation	Capsular polysaccharide		wza	VV1_0786		VV0337
95	Immune modulation	Capsular polysaccharide		wzb	VV1_0783		VV0339
96	Immune modulation	Capsular polysaccharide		wzc	VV1_0781		VV0340
97	Immune modulation	Capsular polysaccharide		wecC	VV1_0779		VV0342
98	Immune modulation	Capsular polysaccharide		wbjD/wecB	VV1_0780		VV0341
99	Immune modulation	Capsular polysaccharide		wbuB	VV1_0778
100	Immune modulation	Capsular polysaccharide		wcaJ			VV0361
101	Immune modulation	Capsular polysaccharide		wbfT	VV1_0777
102	Immune modulation	Capsular polysaccharide		wbfU	VV1_0776
103	Immune modulation	Capsular polysaccharide		wbfY	VV1_0775		VV0364
104	Immune modulation	Capsular polysaccharide		wbfV/wcvB	VV1_0774		VV0365
105	Immune modulation	Capsular polysaccharide		rmlB			VV0300
106	Immune modulation	Capsular polysaccharide		rmlA			VV0301
107	Immune modulation	Capsular polysaccharide		rmlD			VV0302
108	Immune modulation	Capsular polysaccharide		rmlC			VV0303
109	Immune modulation	Capsular polysaccharide		cpsA		VV2_1582		VVA0395
110	Immune modulation	Capsular polysaccharide		cpsB		VV2_1581		VVA0394
111	Immune modulation	Capsular polysaccharide		cpsC		VV2_1580		VVA0393
112	Immune modulation	Capsular polysaccharide		cpsD		VV2_1579		VVA0392
113	Immune modulation	Capsular polysaccharide		cpsF		VV2_1578		VVA0391
114	Immune modulation	Capsular polysaccharide		cpsH		VV2_1577		VVA0390
115	Immune modulation	Capsular polysaccharide		cpsI		VV2_1576		VVA0389
116	Immune modulation	Capsular polysaccharide		cpsJ		VV2_1575
Biofilm
117	Biofilm	AI-2	VF0406	luxS	VV1_1608		VV2792		LuxPQ receptor complex responds to the AI-2 molecule. Information from AI-2 is transduced through the LuxO protein to control the levels of the master transcription factor HapR. At low cell density, in the absence of autoinducers, HapR is not produced, so virulence factors are expressed and biofilms are formed. At high cell density, in the presence of autoinducers, LuxO is inactivated, HapR is pr…
Nutritional/Metabolic factor
118	Nutritional/Metabolic factor	Heme receptor HutA		hutA		VV2_0276		VVA0781
119	Nutritional/Metabolic factor	Heme receptor HutR		hutR		VV2_1549		VVA0362
120	Nutritional/Metabolic factor	VctPDGC system		vctP		VV2_0842		VVA1308
121	Nutritional/Metabolic factor	VctPDGC system		vctD		VV2_0110		VVA0618
122	Nutritional/Metabolic factor	VctPDGC system		vctG		VV2_0111		VVA0619
123	Nutritional/Metabolic factor	VctPDGC system		vctC		VV2_0112		VVA0620
124	Nutritional/Metabolic factor	Vibriobactin receptor ViuA		viuA		VV2_0843		VVA1309
125	Nutritional/Metabolic factor	Vibriobactin/Vulnibactin		vibB		VV2_0838		VVA1304
126	Nutritional/Metabolic factor	Vibriobactin/Vulnibactin		vibE		VV2_0836		VVA1301
127	Nutritional/Metabolic factor	Vibriobactin/Vulnibactin		vibC		VV2_0835		VVA1300
128	Nutritional/Metabolic factor	Vibriobactin/Vulnibactin		vibA		VV2_0834		VVA1299
129	Nutritional/Metabolic factor	Vibriobactin/Vulnibactin		vibH		VV2_0844		VVA1310
130	Nutritional/Metabolic factor	Vibriobactin/Vulnibactin		vibD		VV2_0829		VVA1294
131	Nutritional/Metabolic factor	Vibriobactin/Vulnibactin		vibF		VV2_0831		VVA1297
132	Nutritional/Metabolic factor	Vibriobactin/Vulnibactin		viuB		VV2_0837		VVA1303
